# Supplementary material for: Reprogramming SREBP1‐dependent lipogenesis and inflammation in high‐risk breast with licochalcone A: A novel path to cancer prevention
Source: Int J Cancer. 2025 Nov 27;158(7):1927–40. doi: 10.1002/ijc.70226 (PMC12875168; doi:10.1002/ijc.70226)
Supplement: Supplementary file 1 — Table S1: Quality statistics of transcriptomic studies presented in Figures 1 and 2. [file IJC-158-1927-s002.xls]

## Sheet: QualityStat
Sample ID	Total number of sequenced reads	Total number of uniquely mapped reads (hg38)	RNA Integrity number (RIN)	Ratio of all reads aligned to rRNA regions to total uniquely mapped reads (rRNA rate)	Ratio of exon-mapped reads to total uniquely mapped reads (Expression Profile Efficiency)	Total number of detected transcripts with reads >= 1
DMSO_173_S41	85516962	75418722	9	0.00118099	0.570872	40118
DMSO_178_S45	86430950	73989481	9.2	0.000655647	0.541923	44347
DMSO_181_S49	75196480	63304412	9.7	0.000626623	0.614506	45327
DMSO_182_S53	63194885	53551143	9.1	0.000571379	0.610114	42930
DMSO_183_S57	46304804	39813426	8.9	0.000504026	0.432591	47836
DMSO_187_S61	65723625	50446107	9.7	0.000547317	0.76467	30953
LicA_173_S44	72784613	61766165	8.7	0.000827281	0.592662	38689
LicA_178_S48	55194464	46753306	8.8	0.000612983	0.529331	44712
LicA_181_S52	62392836	52811653	9	0.000647073	0.518834	48371
LicA_182_S56	39201981	33822293	8.9	0.000839387	0.476806	41912
LicA_183_S60	42573418	36488081	9.3	0.000810484	0.507023	40414
LicA_187_S64	63079054	48951098	10	0.000232906	0.780267	29519

## Sheet: LicA_DE_PatientControlled
Gene Smbol	base mean	log2FoldChane	lfcSE	stat	pvalue	padj
MSMO1	10702.4	-1.38137	0.0625628	-22.0798	4.94709e-108	8.41005e-104
HMGCS1	9254.08	-1.62813	0.0852422	-19.1	2.52542e-81	2.14661e-77
ACAT2	2183.2	-1.52533	0.0932104	-16.3644	3.43315e-60	1.94545e-56
FDFT1	9531.85	-1.01554	0.0629259	-16.1387	1.36414e-58	5.79761e-55
MVD	1339.92	-1.2529	0.0777223	-16.1203	1.83811e-58	6.24957e-55
SLC7A11	2285.99	1.68934	0.108158	15.6191	5.39206e-55	1.52775e-51
SQLE	5158.84	-1.19418	0.0768112	-15.547	1.66709e-54	4.04866e-51
INSIG1	7755.86	-1.15922	0.0786992	-14.7298	4.15171e-49	8.82239e-46
HMGCR	5392.66	-1.00253	0.0692697	-14.4728	1.80057e-47	3.40108e-44
NQO1	4563.87	1.40008	0.0976547	14.3371	1.2832e-46	2.18145e-43
GCLM	3854.24	1.18132	0.0832021	14.1982	9.3931e-46	1.45166e-42
HMOX1	4612.61	1.46338	0.103453	14.1454	1.99325e-45	2.82377e-42
EBP	1232.49	-1.26304	0.0900593	-14.0246	1.1028e-44	1.44212e-41
FDPS	3424.89	-1.30036	0.092951	-13.9897	1.80122e-44	2.18719e-41
IDI1	3941.42	-1.05641	0.0759056	-13.9175	4.96104e-44	5.62252e-41
FGFBP1	1400.56	-1.52418	0.122123	-12.4806	9.52329e-36	1.01185e-32
AKR1C1	3633.02	1.30521	0.104653	12.4717	1.06467e-35	1.06467e-32
TMEM97	760.604	-1.63112	0.132248	-12.3339	5.95294e-35	5.62222e-32
ABCA1	1883.29	1.13625	0.0927156	12.2552	1.57608e-34	1.41018e-31
AKR1C3	1080.94	1.3922	0.113746	12.2395	1.91111e-34	1.62444e-31
GCLC	1962.39	1.24487	0.101826	12.2255	2.2717e-34	1.83899e-31
CYP51A1	1128.88	-1.14411	0.0943607	-12.1249	7.79597e-34	6.02416e-31
ALDH1A3	7862.77	-1.23207	0.103842	-11.8649	1.80141e-32	1.33148e-29
AKR1C2	1333.11	1.85177	0.159188	11.6327	2.81225e-31	1.99201e-28
C14orf1	1555.13	-0.840555	0.0723983	-11.6102	3.65937e-31	2.48837e-28
DHCR7	3895.34	-1.0257	0.0890568	-11.5174	1.07869e-30	7.05295e-28
CYP1B1	9215.4	-1.40842	0.122327	-11.5136	1.1274e-30	7.09843e-28
GPX2	456.639	1.64533	0.1448	11.3628	6.40483e-30	3.88865e-27
STARD4	1712.25	-0.906125	0.0822069	-11.0225	2.97717e-28	1.74524e-25
SEL1L3	1007.35	0.909563	0.0852708	10.6668	1.45605e-26	8.25096e-24
KYNU	2023.82	0.857544	0.0823582	10.4124	2.17747e-25	1.1941e-22
CYP1A1	538.069	-4.48866	0.440844	-10.182	2.3872e-24	1.2682e-21
DKK3	2402.56	-0.581477	0.0572468	-10.1574	3.07255e-24	1.58283e-21
TXNRD1	7455.36	1.09311	0.108356	10.0881	6.2357e-24	3.11785e-21
ACSS2	2653.64	-0.878071	0.0899376	-9.76312	1.62094e-22	7.87312e-20
LSS	1986.36	-0.902869	0.092595	-9.75072	1.83156e-22	8.64903e-20
HLA-DRA	693.599	-1.07323	0.110556	-9.70763	2.7976e-22	1.28539e-19
LDLR	10728.8	-0.707951	0.0745321	-9.49861	2.12709e-21	9.51591e-19
ALDH3A2	2554.23	0.660454	0.070601	9.35475	8.3799e-21	3.65278e-18
NEDD9	3814.47	-0.81558	0.0884507	-9.22073	2.95071e-20	1.25405e-17
MVK	727.722	-0.685887	0.0776037	-8.83833	9.71601e-19	4.02859e-16
SC5D	5274.41	-0.689646	0.0798359	-8.6383	5.70539e-18	2.30932e-15
PSAT1	990.373	1.03813	0.120504	8.61491	6.99941e-18	2.76721e-15
HSD17B7	637.818	-0.826015	0.097914	-8.43612	3.28037e-17	1.26742e-14
SQSTM1	11983.8	0.730328	0.0878534	8.31303	9.32865e-17	3.52416e-14
CHAC1	221.394	1.22442	0.147847	8.28166	1.2147e-16	4.48911e-14
ASNS	1611.44	0.69696	0.0874088	7.97357	1.54154e-15	5.5758e-13
DPYSL2	13057	-0.62954	0.0790323	-7.9656	1.64417e-15	5.82312e-13
PIR	352.158	0.813056	0.102271	7.95002	1.8648e-15	6.46973e-13
SERPINB2	846.101	-1.05582	0.133296	-7.92086	2.35872e-15	8.01964e-13
SCARB1	2157.31	-0.560426	0.0709098	-7.90337	2.7147e-15	9.04901e-13
FAM213A	2238.83	-0.50789	0.0666974	-7.61483	2.64033e-14	8.63184e-12
MUC20	295.649	0.993576	0.1307	7.60197	2.91667e-14	9.35535e-12
GPR110	2855	-0.812353	0.107763	-7.53831	4.76099e-14	1.49883e-11
SPP1	1762.95	0.975619	0.129655	7.52474	5.28253e-14	1.63278e-11
NSDHL	798.461	-0.708284	0.0945653	-7.4899	6.89283e-14	2.09247e-11
C1QTNF1	763.188	-0.637764	0.0862693	-7.3927	1.43874e-13	4.29096e-11
SLC48A1	664.081	0.596496	0.0811102	7.35414	1.92159e-13	5.63224e-11
ALDOC	4651.61	-0.902012	0.12292	-7.33818	2.16518e-13	6.23866e-11
POPDC3	205.301	1.10201	0.150232	7.33535	2.21135e-13	6.2655e-11
TSC22D3	3033.67	-0.803711	0.111054	-7.2371	4.5837e-13	1.27742e-10
CTD-2636A23.2	174.559	-1.09421	0.151442	-7.22524	5.00201e-13	1.37152e-10
QPRT	379.361	-1.02902	0.142624	-7.21492	5.39674e-13	1.45626e-10
HGD	237.938	1.20306	0.16689	7.20867	5.65e-13	1.50078e-10
CXCL17	1978.47	-0.771748	0.107847	-7.15596	8.30912e-13	2.17316e-10
FADS2	5316.77	-1.21862	0.17048	-7.14819	8.79296e-13	2.26485e-10
TRIM16L	391.026	1.10801	0.155336	7.133	9.82063e-13	2.4918e-10
EPHX1	1642.5	0.618425	0.0871736	7.09417	1.30126e-12	3.25316e-10
ACLY	9684.94	-0.56783	0.0807808	-7.02926	2.07626e-12	5.11541e-10
CYP4F11	722.155	0.972566	0.138873	7.00325	2.5009e-12	6.07362e-10
ABCC3	3821.86	0.458783	0.0656054	6.99306	2.68946e-12	6.43955e-10
TALDO1	4046.68	0.440945	0.0634214	6.95262	3.58551e-12	8.46579e-10
MICA	983.322	-0.491934	0.0709109	-6.93736	3.99505e-12	9.30353e-10
RUSC1-AS1	303.281	-0.854962	0.128589	-6.64881	2.95474e-11	6.78792e-09
HSD17B12	6677.8	-0.457358	0.0690092	-6.62749	3.41437e-11	7.73925e-09
SREBF2	8629.97	-0.505994	0.0769007	-6.57984	4.70964e-11	1.05347e-08
PDGFB	2431.67	-0.641727	0.0975813	-6.57633	4.8221e-11	1.06462e-08
CXCL5	8450.28	-0.519187	0.079081	-6.56525	5.19454e-11	1.13214e-08
ALDH1L2	1664.54	0.790193	0.12046	6.55979	5.38819e-11	1.14127e-08
RP11-443P15.2	78.4867	2.2639	0.34506	6.56089	5.34891e-11	1.14127e-08
TIPARP	4335.1	-0.669047	0.102013	-6.55843	5.43781e-11	1.14127e-08
NEURL1B	1144.25	-0.718467	0.110535	-6.49988	8.0383e-11	1.66648e-08
MYLIP	502.129	0.71611	0.110448	6.48371	8.94955e-11	1.83304e-08
CNR1	346.924	-0.984081	0.152813	-6.43976	1.19665e-10	2.42179e-08
ABCG1	744.535	0.758597	0.118478	6.40287	1.52488e-10	3.04976e-08
AMIGO2	1709.16	0.608792	0.0964609	6.31128	2.76737e-10	5.47038e-08
IER3	20757.2	-0.727126	0.115371	-6.30251	2.92861e-10	5.72256e-08
ADCYAP1R1	1168.13	-0.732242	0.117676	-6.22252	4.89218e-10	9.45079e-08
SLC6A9	951.066	0.580661	0.093348	6.22039	4.9593e-10	9.47282e-08
CD74	2498.52	-0.527698	0.0853901	-6.17985	6.41612e-10	1.21193e-07
LIPG	4458.03	-0.685801	0.111922	-6.12749	8.92785e-10	1.66784e-07
G6PD	2642.44	0.629691	0.102866	6.12147	9.27141e-10	1.7132e-07
TKT	13739.9	0.439289	0.0720174	6.09975	1.06233e-09	1.94189e-07
MAP2	2146.09	0.781944	0.128493	6.0855	1.16128e-09	2.10019e-07
GK	1232.56	0.59745	0.0995227	6.00316	1.93515e-09	3.4629e-07
LMCD1	1219.44	-0.534315	0.0895175	-5.96884	2.38949e-09	4.20786e-07
NPTX2	393.773	-0.763194	0.12788	-5.96806	2.40096e-09	4.20786e-07
ZBTB21	2335.76	-0.49792	0.084027	-5.92572	3.10933e-09	5.39373e-07
TMTC1	5445.6	0.468851	0.0800844	5.85446	4.78571e-09	8.21788e-07
TNIP1	6046.65	-0.435238	0.0745354	-5.83934	5.24071e-09	8.90921e-07
THBS1	62202.2	-0.505417	0.0868939	-5.81649	6.00963e-09	1.01152e-06
PNLIPRP3	299.039	1.03157	0.178026	5.79448	6.85351e-09	1.14225e-06
SLC25A23	1556.94	-0.39943	0.0690514	-5.78453	7.27147e-09	1.20015e-06
CCDC122	247.936	0.629751	0.10925	5.76431	8.19907e-09	1.34023e-06
NFE2L2	7669.83	-0.32234	0.0559888	-5.75722	8.55097e-09	1.38444e-06
KIT	3887.19	-0.507061	0.0882471	-5.74592	9.1422e-09	1.4662e-06
SLC7A11-AS1	101.605	1.35728	0.236696	5.73427	9.79355e-09	1.55598e-06
IL1B	666.664	-0.820312	0.143556	-5.71421	1.10215e-08	1.73486e-06
ODAM	1106.19	0.89734	0.157107	5.71166	1.11882e-08	1.74495e-06
SCD	42854.1	-0.575824	0.100965	-5.7032	1.17579e-08	1.81713e-06
SLC29A2	517.315	-0.477298	0.0841831	-5.66976	1.42994e-08	2.18999e-06
PFKFB4	2118.79	-0.595052	0.105186	-5.65713	1.53923e-08	2.33633e-06
NCALD	1129.16	-0.653902	0.116127	-5.63094	1.79228e-08	2.69636e-06
ELMSAN1	3522.36	-0.479002	0.0851341	-5.62644	1.83962e-08	2.7433e-06
DRAXIN	858.71	0.383889	0.0687634	5.58275	2.36742e-08	3.49967e-06
SORL1	2073.67	-0.375641	0.0674678	-5.56771	2.58109e-08	3.78263e-06
AKR1B10	111.939	1.48488	0.267792	5.54489	2.94137e-08	4.27379e-06
LIF	9794.16	-0.651442	0.117637	-5.53772	3.06441e-08	4.41482e-06
KIAA1462	2404.94	-0.643664	0.117036	-5.49969	3.80464e-08	5.4352e-06
ME1	415.886	0.684261	0.124595	5.49188	3.97677e-08	5.63376e-06
HTATIP2	1460.7	0.43911	0.0800503	5.48542	4.12487e-08	5.79527e-06
SLC16A6	413.203	-0.657682	0.120532	-5.45649	4.8563e-08	6.76698e-06
F2RL3	522.319	-0.612834	0.112656	-5.43987	5.33193e-08	7.36934e-06
ASPH	18045.8	0.308719	0.056817	5.43357	5.52379e-08	7.51235e-06
TMEM106B	5017.54	0.339997	0.0625686	5.43399	5.51083e-08	7.51235e-06
NETO2	1368.41	0.486748	0.0901657	5.39837	6.72483e-08	9.07318e-06
CCL20	1627.75	-0.634504	0.117995	-5.3774	7.55702e-08	1.01157e-05
MMAB	1080.01	-0.443486	0.0828222	-5.35467	8.57126e-08	1.13837e-05
RBPMS	3243.61	-0.341906	0.0639736	-5.34449	9.06729e-08	1.19491e-05
TAGLN	1897.13	-0.479658	0.0900686	-5.32548	1.00688e-07	1.31669e-05
SYT11	556.982	-0.590479	0.111381	-5.30142	1.14906e-07	1.49115e-05
UCHL1	377.171	0.697438	0.132117	5.27893	1.2994e-07	1.67347e-05
GLRX	1551.37	0.572038	0.108668	5.26407	1.40898e-07	1.80095e-05
SHANK2	2262.68	-0.29763	0.0565549	-5.26268	1.41969e-07	1.8011e-05
MUC15	469.097	0.541693	0.103326	5.24257	1.58351e-07	1.99405e-05
GHR	483.61	0.539312	0.102949	5.23864	1.61762e-07	2.02202e-05
LPCAT1	2805.87	0.471611	0.0906437	5.20291	1.96194e-07	2.43452e-05
PGD	3510.63	0.467308	0.0902939	5.17541	2.27411e-07	2.80144e-05
THBS2	7728.81	-0.536303	0.103693	-5.17205	2.31543e-07	2.83182e-05
NR5A2	365.032	-0.634778	0.123191	-5.15278	2.56653e-07	3.1165e-05
TXN	5590.69	0.417252	0.0810777	5.14633	2.65638e-07	3.20272e-05
KLK10	3571.36	-0.697319	0.135675	-5.13962	2.75288e-07	3.2957e-05
SH3RF3	556.702	-0.532681	0.103747	-5.13443	2.83003e-07	3.36437e-05
SMAD7	1215.16	-0.338047	0.065933	-5.12713	2.94192e-07	3.4731e-05
FADS3	1732.66	0.405126	0.0791383	5.11921	3.06821e-07	3.5882e-05
PML	2056.95	-0.296831	0.057993	-5.11839	3.08163e-07	3.5882e-05
WBP11	3322.43	-0.279745	0.0547134	-5.11291	3.17232e-07	3.66867e-05
AKR1B1	2700.1	0.574453	0.112435	5.1092	3.23526e-07	3.71618e-05
B4GALNT1	435.526	0.426279	0.0837365	5.09072	3.56698e-07	4.04215e-05
COBLL1	2375.48	0.300971	0.0591359	5.08948	3.59038e-07	4.04215e-05
GULP1	1977.21	0.363648	0.0714493	5.0896	3.5882e-07	4.04215e-05
TP63	4743.4	0.421384	0.0831785	5.06603	4.06208e-07	4.54312e-05
MIR22HG	629.451	0.546127	0.108042	5.05477	4.30906e-07	4.75756e-05
STX3	1414.67	0.468352	0.0926561	5.05474	4.30979e-07	4.75756e-05
MYH9	52310.6	-0.336192	0.0667583	-5.03596	4.75469e-07	5.21482e-05
SFRP2	2185.84	-0.472238	0.0942132	-5.01243	5.3746e-07	5.85693e-05
ID4	1922.87	0.476714	0.095163	5.00945	5.45858e-07	5.88054e-05
PDZK1IP1	1770.81	-0.721971	0.144129	-5.00921	5.46544e-07	5.88054e-05
KIAA1644	465.675	-0.755727	0.151153	-4.99977	5.73998e-07	6.11845e-05
PLSCR4	1035.76	-0.452526	0.0905207	-4.99914	5.75854e-07	6.11845e-05
TFCP2L1	11815.1	-0.508178	0.101819	-4.99101	6.00645e-07	6.34222e-05
GSR	1371.43	0.405569	0.0816478	4.9673	6.78929e-07	7.12457e-05
ABL1	5513.59	-0.313939	0.0633021	-4.95937	7.07211e-07	7.37582e-05
XPOT	7485.62	0.334496	0.0675602	4.95108	7.38022e-07	7.65022e-05
RP11-284F21.10	299.531	0.523062	0.105724	4.94741	7.52093e-07	7.74884e-05
ROBO4	920.839	-0.56348	0.113962	-4.94445	7.63574e-07	7.81973e-05
PCK2	898.568	0.467816	0.0946688	4.9416	7.74826e-07	7.84402e-05
SOX6	365.24	0.473614	0.0958439	4.94152	7.75174e-07	7.84402e-05
CLCA4	313.909	0.728542	0.147679	4.93329	8.08567e-07	8.13351e-05
AACS	1669.35	-0.390994	0.0794691	-4.92008	8.65108e-07	8.65108e-05
RP11-66B24.4	681.513	-0.755585	0.154249	-4.89849	9.65745e-07	9.60097e-05
MAFF	2668.98	-0.521603	0.106511	-4.89716	9.72327e-07	9.61021e-05
FTH1	138845	0.497547	0.101888	4.88329	1.04328e-06	0.000102519
SYDE1	1352.52	-0.492245	0.101057	-4.87095	1.11063e-06	0.00010851
SLC25A3	8721.78	-0.283712	0.0583621	-4.86123	1.16659e-06	0.000113326
AKR1B15	94.6526	0.952601	0.196389	4.85059	1.23097e-06	0.000118901
HIAT1	3152.8	-0.297975	0.0616482	-4.83347	1.34174e-06	0.000128867
RIPK4	900.694	-0.421251	0.0872256	-4.82944	1.36917e-06	0.000130763
N4BP3	798.166	-0.414572	0.0860832	-4.81595	1.46504e-06	0.000139138
SLC20A1	4700.61	0.507102	0.105464	4.80831	1.5221e-06	0.000142959
STS	1391.25	-0.500687	0.10411	-4.80922	1.51523e-06	0.000142959
SEMA7A	1666.43	-0.484366	0.100945	-4.79833	1.59996e-06	0.000149447
RP11-166D19.1	4844.84	0.347846	0.0727037	4.78443	1.7147e-06	0.000159289
APLN	301.879	-0.851627	0.178275	-4.77704	1.77898e-06	0.000164362
RAP1GAP2	1827.97	-0.321767	0.0673915	-4.7746	1.80065e-06	0.000165465
BCL3	2029.69	-0.397654	0.0836046	-4.75637	1.97108e-06	0.000180152
H1F0	13568.9	-0.401207	0.084381	-4.75471	1.98732e-06	0.000180666
NPNT	583.954	-0.405674	0.0853979	-4.75039	2.03024e-06	0.000183586
RUNX3	836.949	-0.546042	0.115576	-4.72453	2.30648e-06	0.000207461
GARS	5395.4	0.332303	0.0704105	4.71951	2.36412e-06	0.000211526
P2RY6	300.197	-0.542146	0.114979	-4.71516	2.41526e-06	0.000214971
SGK1	5206.25	0.402795	0.0856355	4.7036	2.55616e-06	0.000226327
KIAA1598	673.526	0.494272	0.105216	4.69769	2.63117e-06	0.000230566
TRIM27	2057.5	0.246254	0.0524159	4.69808	2.62614e-06	0.000230566
ALDH3B2	1308.39	-0.405614	0.0863837	-4.6955	2.6596e-06	0.000231863
CHST6	308.521	0.575977	0.122745	4.69248	2.69912e-06	0.000233141
2025-09-09	14651.2	-0.304327	0.0648568	-4.69229	2.7017e-06	0.000233141
EPB41L1	1816.55	-0.316865	0.0675667	-4.68967	2.73646e-06	0.000234949
FADS1	4272.01	-0.487905	0.104105	-4.68667	2.77685e-06	0.000237219
FBXO30	1685.31	0.307775	0.065851	4.67382	2.95651e-06	0.000251304
SMAP2	1079.06	-0.359156	0.0768665	-4.67246	2.97617e-06	0.000251716
ADAMTSL4	879.639	0.293537	0.0628523	4.67026	3.00817e-06	0.000253163
TNFRSF11B	283.619	0.617145	0.132684	4.65124	3.2994e-06	0.000276304
ELOVL6	2444.06	-0.336041	0.07238	-4.64274	3.43826e-06	0.000286522
DVL2	1115.28	-0.290236	0.0625503	-4.64005	3.48329e-06	0.000288858
SELE	230.115	-1.00528	0.217113	-4.6302	3.65307e-06	0.000300011
TBC1D8	1662.55	-0.413998	0.0894056	-4.63056	3.64676e-06	0.000300011
ENSG00000274173	177.404	0.735625	0.158996	4.62669	3.71558e-06	0.000302224
RHOV	649.846	-0.466503	0.100824	-4.62692	3.7115e-06	0.000302224
MAP3K1	4452.53	-0.248264	0.0537011	-4.62308	3.7808e-06	0.000306065
ACTG1	120219	-0.308111	0.066699	-4.61942	3.84806e-06	0.000310033
MIR205HG	4200.53	0.435133	0.0944529	4.60688	4.08756e-06	0.000327776
ENSG00000278456	137.242	-0.947328	0.20568	-4.60583	4.10819e-06	0.000327884
PHEX	121.472	0.745797	0.162014	4.60327	4.15904e-06	0.000330391
SLC25A1	2202.72	-0.444	0.0965201	-4.60008	4.22336e-06	0.00033394
LMO4	1914.42	0.294915	0.0642043	4.59338	4.36126e-06	0.000343247
AOC3	791.472	-0.517783	0.112761	-4.59186	4.39303e-06	0.000344154
ARL4A	1172.34	0.345488	0.0753286	4.58641	4.50943e-06	0.000351653
EMB	1473.24	0.350713	0.0765719	4.58018	4.64584e-06	0.000360636
CTGF	3071.09	-0.496383	0.108613	-4.5702	4.87249e-06	0.000373119
CYB5A	867.568	-0.313337	0.0685571	-4.57046	4.8666e-06	0.000373119
KRT81	4926.8	-0.474657	0.103846	-4.57079	4.8588e-06	0.000373119
SERPINB5	8513	0.323467	0.0708867	4.56315	5.03923e-06	0.000384157
FIBIN	148.987	0.62713	0.137604	4.5575	5.17651e-06	0.00039286
DTX4	645.561	-0.449669	0.0988536	-4.54884	5.39416e-06	0.000407559
SNHG16	2643.23	-0.264927	0.0583128	-4.5432	5.54057e-06	0.000416769
TRAM2	3256.35	-0.41342	0.0911034	-4.53792	5.68115e-06	0.000425461
CXCL1	4920.25	-0.48902	0.107974	-4.52905	5.92492e-06	0.00044177
MTURN	1288.39	0.292643	0.0646522	4.52642	5.9992e-06	0.000443459
PPP1R18	4950.14	-0.352975	0.0779814	-4.5264	5.99975e-06	0.000443459
PTGS2	8546.99	-0.782572	0.17307	-4.52171	6.13408e-06	0.000451426
RALGAPA2	5521.27	-0.326052	0.0722932	-4.51014	6.47855e-06	0.000474721
RASSF2	959.972	-0.537207	0.119317	-4.50235	6.72056e-06	0.000490341
MOB3A	2445.38	-0.35472	0.0788465	-4.49887	6.83142e-06	0.000496299
KLF9	3865.94	-0.411757	0.0915625	-4.49701	6.89153e-06	0.000496424
SREBF1	2890.46	0.455031	0.101173	4.49755	6.87426e-06	0.000496424
PIK3C2B	1264.08	-0.363105	0.0808111	-4.49326	7.01417e-06	0.000503126
HEATR5A	1201.54	0.356457	0.0794334	4.4875	7.20644e-06	0.000514746
HSD17B7P2	173.57	-0.861642	0.192157	-4.48405	7.32384e-06	0.000520942
ENSG00000279117	653.798	-0.430411	0.0960095	-4.483	7.35999e-06	0.000521333
FBLN5	749.165	-0.441501	0.0986418	-4.4758	7.61255e-06	0.000536985
ADM2	353.287	0.607023	0.135724	4.47247	7.73195e-06	0.000543153
C8orf58	525.297	-0.430101	0.0963402	-4.4644	8.02926e-06	0.000561718
RP4-639F20.1	92.357	-0.69878	0.156633	-4.46125	8.14833e-06	0.000567711
VWF	2708.17	-0.880534	0.197619	-4.45571	8.36162e-06	0.000580194
TNS1	18556.1	-0.518056	0.116367	-4.45193	8.51022e-06	0.000588105
MOCOS	685.867	0.43393	0.097521	4.4496	8.60293e-06	0.000592104
FARP1	4373.52	-0.291019	0.0655441	-4.44006	8.99352e-06	0.000616492
RDH11	3683.57	-0.316647	0.0714002	-4.43481	9.21525e-06	0.000629154
LPIN1	2326.73	-0.321755	0.0726478	-4.42897	9.46842e-06	0.000643853
RTKN2	846.001	0.401276	0.0907168	4.42339	9.71631e-06	0.000658077
DNMBP	1070.9	-0.315285	0.0714504	-4.41264	1.02119e-05	0.000688896
ANTXR2	1193	-0.327032	0.0743314	-4.39964	1.08428e-05	0.000728569
P4HA2	3489.99	-0.256577	0.0583927	-4.39399	1.11287e-05	0.000744834
SLC6A15	557.43	0.448633	0.102263	4.38704	1.14903e-05	0.000766019
HLA-DRB1	548.588	-0.750414	0.171168	-4.38407	1.16482e-05	0.000773512
GLUL	10691.1	-0.34157	0.0779471	-4.38208	1.17553e-05	0.000777591
HIP1	2647.19	-0.2823	0.0644447	-4.3805	1.18409e-05	0.000780212
AC005336.4	74.3815	1.05717	0.24149	4.3777	1.19938e-05	0.00078724
NAGS	469.71	-0.469781	0.107336	-4.37674	1.20468e-05	0.000787673
APOLD1	3518.46	-0.828678	0.189457	-4.37396	1.22015e-05	0.000794733
PPP3CC	723.374	-0.310018	0.0710301	-4.3646	1.27357e-05	0.000826359
ITGA6	16861.5	0.314912	0.0723305	4.35379	1.33802e-05	0.000864882
MMP9	2957.58	-0.776961	0.178607	-4.35012	1.36064e-05	0.000870349
PYCR1	1215.43	0.346389	0.0796132	4.3509	1.35582e-05	0.000870349
RAB3D	2331.08	-0.320658	0.0737158	-4.34993	1.36184e-05	0.000870349
PODXL	8679.91	-0.421618	0.0970453	-4.34455	1.39565e-05	0.000888613
SLC39A8	1685.69	-0.506153	0.116662	-4.33864	1.43365e-05	0.000909403
PER1	4395.13	-0.483145	0.111415	-4.33644	1.44808e-05	0.000915141
SMIM14	3404.11	0.274388	0.063388	4.32871	1.49985e-05	0.000944348
SLC1A5	5591.5	0.30936	0.0715677	4.32261	1.54192e-05	0.000967254
RP11-800A3.4	402.307	-0.551479	0.127677	-4.31934	1.56499e-05	0.000978121
ENPP4	1182.47	-0.433639	0.100452	-4.31687	1.58257e-05	0.000985483
CD46	14138.7	-0.300192	0.0696157	-4.31214	1.61684e-05	0.000995878
IL3RA	132.217	-0.781391	0.181182	-4.31274	1.61247e-05	0.000995878
KDELR3	1108.33	0.416091	0.0964728	4.31304	1.61026e-05	0.000995878
CSTA	507.217	0.499193	0.115904	4.30694	1.65526e-05	0.00101586
PNPLA3	341.112	-0.710789	0.165245	-4.30142	1.69705e-05	0.00103255
SSH1	4025.41	-0.253527	0.0589429	-4.30123	1.69854e-05	0.00103255
TSPYL2	1359.78	-0.360084	0.0837221	-4.30095	1.70067e-05	0.00103255
VWA5A	1400.52	0.293885	0.0683838	4.29759	1.72664e-05	0.00104459
AK7	167.356	-0.710991	0.166283	-4.27579	1.9046e-05	0.00114816
MAP1S	1779.64	-0.282828	0.0661956	-4.27261	1.932e-05	0.00116056
RPS6KA2	2942.68	-0.296166	0.0693564	-4.2702	1.95296e-05	0.00116903
FAM189B	1086.04	-0.290529	0.0681267	-4.26454	2.00317e-05	0.00119273
POLR2A	9135.77	-0.328878	0.0771261	-4.26416	2.0066e-05	0.00119273
PRNP	8874.16	0.257996	0.0605538	4.26061	2.03869e-05	0.00120759
MTHFD2	3307.23	0.27239	0.0639768	4.25763	2.06606e-05	0.00121955
NLRP2	433.146	-0.444059	0.104404	-4.25328	2.10661e-05	0.00123918
DDR1	9482.68	-0.311676	0.0733151	-4.25118	2.12643e-05	0.00124224
P2RY2	567.817	-0.393696	0.0926036	-4.25141	2.12427e-05	0.00124224
CEP250	981.509	-0.328639	0.0773422	-4.24915	2.14582e-05	0.00124702
FBXO25	1092.75	0.303075	0.071332	4.24879	2.14927e-05	0.00124702
HTRA3	757.643	0.661788	0.155853	4.24623	2.17401e-05	0.00125708
ARHGEF37	1183.04	-0.405264	0.0954856	-4.24424	2.19331e-05	0.00126394
FTL	35351.3	0.464704	0.10962	4.23921	2.24308e-05	0.00128392
KRT8	25445.3	-0.496659	0.117141	-4.23985	2.23667e-05	0.00128392
SEMA5A	3332.92	0.373947	0.0884049	4.22994	2.33757e-05	0.00133351
VGLL4	2664.39	-0.292656	0.0692543	-4.22581	2.38078e-05	0.00135362
SRXN1	237.096	0.808874	0.191518	4.22348	2.40553e-05	0.00136314
F3	13132.6	-0.341816	0.0810108	-4.21939	2.44962e-05	0.00138351
CD34	509.737	-0.822425	0.19518	-4.21367	2.51251e-05	0.00141432
ADRA2A	156.923	-0.847008	0.201123	-4.21139	2.538e-05	0.00142396
PPP1R3B	2759.49	-0.393915	0.0936494	-4.20627	2.59618e-05	0.00145181
CDH5	3147.54	-0.427271	0.101751	-4.19919	2.67868e-05	0.00149164
MINK1	5069.31	-0.34052	0.0811019	-4.19866	2.68496e-05	0.00149164
ENSG00000280088	272.911	0.433211	0.103219	4.197	2.70475e-05	0.00149336
MCM2	610.624	-0.416211	0.0991705	-4.19693	2.70562e-05	0.00149336
ITPKB	2648.78	-0.362365	0.0863628	-4.19584	2.71858e-05	0.00149566
LRAT	999.692	0.613985	0.146498	4.19108	2.77634e-05	0.00151427
NUPR1	2455.85	0.402514	0.0960725	4.18969	2.79336e-05	0.00151427
RNF145	4460.64	0.357391	0.0852775	4.19091	2.77834e-05	0.00151427
TMEM154	1398.01	0.317048	0.0756786	4.1894	2.79695e-05	0.00151427
TTC39B	2115.93	0.29539	0.0705058	4.18959	2.7946e-05	0.00151427
MYO1E	5709.94	-0.292472	0.0699416	-4.18166	2.89395e-05	0.00156181
BET1	1345.91	0.272434	0.0651747	4.18006	2.91437e-05	0.00156786
L3HYPDH	430.207	0.43694	0.104977	4.16225	3.15127e-05	0.00168996
NR4A1	1107.93	-0.421137	0.101232	-4.16013	3.18068e-05	0.00170036
PANK3	10484.3	-0.232265	0.0558581	-4.15812	3.20874e-05	0.00170999
ADIPOR2	2798.6	-0.316265	0.0761333	-4.1541	3.26577e-05	0.00173494
ARF4	10269.9	0.239204	0.0576299	4.1507	3.3146e-05	0.00175539
CLCN6	1198.04	-0.424257	0.102253	-4.1491	3.33783e-05	0.00176221
MOCS1	1141.08	-0.391748	0.0946085	-4.14072	3.46211e-05	0.00182216
SYNPO	8285.91	-0.423208	0.102263	-4.13845	3.49659e-05	0.00183463
ECE1	12661.7	-0.293588	0.0710009	-4.13499	3.54964e-05	0.00185673
IL32	938.165	-0.372851	0.0902476	-4.13143	3.60521e-05	0.00188002
HERPUD1	2981.17	0.369592	0.0894939	4.12981	3.63071e-05	0.00188421
SPRY2	3392.53	-0.419362	0.101553	-4.12951	3.63542e-05	0.00188421
AKAP12	23019.6	-0.674053	0.163564	-4.12103	3.77181e-05	0.00194896
MRPS27	2114.46	-0.285636	0.0693942	-4.11613	3.85285e-05	0.0019848
PDGFA	2083.79	-0.263021	0.0639639	-4.11202	3.92207e-05	0.00201436
NFIX	4963.48	-0.280258	0.0682042	-4.1091	3.97205e-05	0.00203388
BHLHE40	23216.8	-0.440857	0.107472	-4.10207	4.09465e-05	0.00209036
ANXA11	5288.44	-0.284984	0.0696814	-4.08982	4.31709e-05	0.00219732
NUAK1	1238.02	-0.447941	0.109722	-4.08252	4.45494e-05	0.00226072
TTLL5	1645.86	-0.242754	0.0595266	-4.07808	4.54098e-05	0.00229752
JAK3	746.507	-0.285868	0.0701305	-4.07623	4.57714e-05	0.00230627
METTL5	979.919	0.271156	0.0665282	4.07581	4.5854e-05	0.00230627
DENND3	1621.95	-0.382956	0.0940365	-4.07242	4.65273e-05	0.00233323
LINC00987	132.935	0.582286	0.143165	4.06722	4.75767e-05	0.00237883
SRPRB	1663.75	0.350523	0.0862249	4.06521	4.79889e-05	0.00239241
SNRPN	663.214	-0.34253	0.0844134	-4.05777	4.95434e-05	0.00246268
CDKN1A	9955.25	-0.387061	0.0954562	-4.05486	5.01654e-05	0.00248209
PLAGL1	1254.04	-0.304183	0.0750222	-4.05457	5.02259e-05	0.00248209
SPTLC2	3519.88	0.273715	0.0675465	4.05225	5.07278e-05	0.00249963
INHBA	7247.13	-0.367764	0.0908223	-4.04927	5.13782e-05	0.00252436
MMP19	2315.12	-0.430755	0.106424	-4.04755	5.17563e-05	0.00253561
KLHL5	2433.95	-0.289537	0.0716047	-4.04354	5.26497e-05	0.00257197
USP11	1317.38	-0.315447	0.0780618	-4.04099	5.32251e-05	0.00259262
PTPRZ1	790.333	0.493563	0.122345	4.0342	5.47893e-05	0.00266119
FOSL2	11668.3	-0.311613	0.0773246	-4.02993	5.57928e-05	0.00270096
PDK4	4985.75	-0.465687	0.115573	-4.02937	5.59257e-05	0.00270096
LIMCH1	5322.22	-0.34579	0.0860028	-4.02068	5.80303e-05	0.00278677
LRRC32	799.347	-0.485829	0.120826	-4.02088	5.79806e-05	0.00278677
HLA-DRB5	262.323	-0.678597	0.168837	-4.01925	5.83836e-05	0.00279583
FLRT2	1445.13	0.317098	0.0789449	4.0167	5.90195e-05	0.00281835
LIPA	2702.68	-0.323379	0.0805457	-4.01485	5.94832e-05	0.00283253
LAYN	447.756	-0.419951	0.104889	-4.00375	6.23456e-05	0.00296055
ILVBL	945.213	-0.310411	0.0776765	-3.99621	6.43655e-05	0.00304795
EFHD1	2512.93	-0.407752	0.102095	-3.99386	6.50068e-05	0.00306977
PLK1S1	465.289	0.28821	0.0724032	3.98063	6.87333e-05	0.00323675
MAML1	2025.88	-0.240892	0.0605632	-3.97753	6.96337e-05	0.00327009
PNMA2	435.06	-0.447126	0.112544	-3.97288	7.10077e-05	0.00332543
MYH14	3111.56	-0.248821	0.0627017	-3.96833	7.2377e-05	0.00338025
TMEM71	126.421	0.62724	0.158223	3.96428	7.36188e-05	0.00342882
SMC2	2017.73	-0.309014	0.0780243	-3.96049	7.47966e-05	0.00347416
FBLN7	774.621	-0.465503	0.117729	-3.95404	7.6844e-05	0.00355953
SLC44A2	6011.29	-0.370737	0.0938626	-3.94978	7.82216e-05	0.0036135
OAS3	1043.49	-0.372739	0.0944474	-3.94653	7.92935e-05	0.00364321
VSNL1	1117.5	0.431996	0.109458	3.94667	7.92462e-05	0.00364321
PTPRB	1642.94	-0.415965	0.105562	-3.94047	8.13233e-05	0.00372641
ATL1	818.325	-0.302029	0.0766616	-3.93978	8.1558e-05	0.00372711
SMG6	1239.71	-0.267657	0.0680402	-3.93381	8.36105e-05	0.00381067
KPNA5	506.348	-0.281213	0.071577	-3.92882	8.53652e-05	0.00388024
CBR1	1335.45	0.326739	0.0832264	3.9259	8.64049e-05	0.00391702
DST	48941.2	0.323167	0.0823433	3.92463	8.68618e-05	0.00392726
ACO1	2378.3	-0.261852	0.0667796	-3.92113	8.81335e-05	0.00396368
FTH1P2	56.5332	0.922483	0.235236	3.92153	8.79886e-05	0.00396368
GPRC5A	19281.9	-0.59925	0.153055	-3.91526	9.03074e-05	0.00405073
SEMA4B	6250.02	-0.403083	0.103053	-3.91141	9.1758e-05	0.00410496
ARSI	299.887	0.522704	0.133881	3.90425	9.45175e-05	0.00421732
PMS2CL	394.714	-0.365759	0.0937133	-3.90296	9.50225e-05	0.00422875
FAR1	3596.1	0.242709	0.0623855	3.89046	0.000100053	0.00439507
FZD4	2245.66	-0.455733	0.117105	-3.89168	9.95541e-05	0.00439507
NIPSNAP1	1262.63	-0.313151	0.0804862	-3.89074	9.99371e-05	0.00439507
PFN2	2985.25	0.286269	0.0735393	3.89274	9.91195e-05	0.00439507
RGS5	723.113	-0.471738	0.121233	-3.89116	9.97673e-05	0.00439507
MYL9	3514.53	-0.303443	0.0780331	-3.88864	0.000100807	0.00441681
BARD1	902.936	-0.327143	0.0841609	-3.88711	0.000101444	0.00442485
BASP1	576.516	-0.438084	0.112706	-3.88695	0.000101511	0.00442485
FAM102B	1570.87	0.258226	0.0665873	3.87801	0.000105315	0.00457892
ATRN	4196.37	0.283249	0.0733501	3.8616	0.000112647	0.00487739
DIRAS1	584.366	0.314494	0.0814683	3.86032	0.000113238	0.00487739
FASN	14359.1	-0.417292	0.108103	-3.86013	0.000113328	0.00487739
MRPL49	1385.83	-0.340784	0.0882675	-3.8608	0.000113015	0.00487739
IL6	4431.55	-0.70769	0.1834	-3.85872	0.000113984	0.00489327
SH3GL1	3432.22	-0.377973	0.0980756	-3.85389	0.000116254	0.00497813
GPR68	175.166	-0.751789	0.195216	-3.85107	0.000117603	0.00502325
ARRDC4	3684.76	-0.535338	0.139119	-3.84805	0.000119063	0.00507287
CA3	148.227	-0.78688	0.204842	-3.8414	0.000122335	0.00518628
TLE3	3520.7	-0.252843	0.0658107	-3.84197	0.000122052	0.00518628
BICD1	2425.28	0.250456	0.065217	3.84035	0.000122858	0.00519548
HIST1H1C	7224.34	-0.362016	0.0943594	-3.83656	0.000124768	0.00526317
SLC2A3	6519.88	-0.73364	0.191272	-3.83559	0.000125265	0.00527104
TSPAN9	1972.81	-0.274943	0.071745	-3.83223	0.000126986	0.00533026
AC243547.1	2644.22	-0.332745	0.086843	-3.83157	0.000127327	0.00533143
YPEL2	1528.81	-0.263058	0.0686688	-3.83083	0.000127713	0.00533443
KRT19	34551.8	-0.409212	0.106846	-3.82991	0.000128188	0.00534116
RCAN1	3736.22	0.335842	0.0877059	3.82918	0.00012857	0.00534397
ADAMTS9	9805.45	-0.368853	0.0963995	-3.8263	0.000130085	0.00539376
MLLT3	1071.92	-0.326943	0.0855062	-3.82362	0.000131506	0.0054394
CXCL3	961.156	-0.401709	0.105138	-3.82077	0.000133036	0.00547608
ZSCAN31	160.043	0.540489	0.141443	3.82124	0.000132781	0.00547608
MGST1	14007.1	0.278939	0.0730195	3.82007	0.000133416	0.00547845
CPNE1	1972.74	-0.285214	0.0747283	-3.81668	0.000135262	0.00553575
EPHA4	449.565	-0.344373	0.0902372	-3.81631	0.000135463	0.00553575
GDAP1	243.827	-0.591339	0.155109	-3.81241	0.000137617	0.00561029
MXRA7	3453.37	-0.265043	0.0697582	-3.79945	0.000145019	0.00589381
PREX2	1957.19	-0.500034	0.131622	-3.79903	0.000145265	0.00589381
LHPP	370.349	0.429773	0.113146	3.79839	0.000145641	0.00589499
SESN1	847.612	-0.307245	0.0809283	-3.79651	0.000146745	0.00592557
KLHDC7B	492.889	0.730788	0.192639	3.79356	0.000148503	0.00597664
LINC00511	545.932	-0.538396	0.141937	-3.79321	0.000148713	0.00597664
FAM107A	175.178	-0.585986	0.154554	-3.79147	0.000149757	0.00600442
OLFML2A	2030.79	-0.453072	0.119637	-3.78707	0.000152434	0.00609734
CTAGE5	288.315	0.414823	0.109558	3.78634	0.000152885	0.00610105
DCAF5	2905.83	-0.221838	0.0586023	-3.78548	0.000153414	0.00610782
ASB1	900.294	-0.284388	0.0751905	-3.78223	0.000155429	0.00614993
BPIFB1	320.895	-0.711535	0.188136	-3.78203	0.000155557	0.00614993
TP53INP2	1540.57	-0.346984	0.0917204	-3.78306	0.00015491	0.00614993
HSPG2	21146.8	-0.364189	0.0964557	-3.77572	0.000159549	0.00629312
GPR176	733.637	-0.273909	0.0725739	-3.77421	0.000160517	0.00630205
GRK5	699.011	-0.304133	0.0805785	-3.77437	0.00016041	0.00630205
KLHL2	1279.87	0.267463	0.0708962	3.77261	0.000161551	0.0063135
SPIN4	505.489	-0.409213	0.108459	-3.77297	0.000161314	0.0063135
FOXO3	5353.2	-0.309368	0.0821452	-3.76612	0.000165807	0.00646495
DOC2B	455.519	-0.529889	0.140732	-3.76523	0.000166397	0.00647311
CYGB	720.282	-0.518157	0.137694	-3.76311	0.000167813	0.00649177
PCYT2	467.929	-0.523797	0.139225	-3.76223	0.000168404	0.00649177
RP11-1002K11.1	121.833	0.799801	0.212558	3.76273	0.000168066	0.00649177
TTC28	960.285	-0.262255	0.0696909	-3.76312	0.000167806	0.00649177
PYGL	3706.15	-0.380921	0.101355	-3.75829	0.000171081	0.00658003
FAM20C	2642.67	-0.343218	0.0914274	-3.75399	0.00017404	0.00666043
HES1	2337.42	-0.330891	0.0881357	-3.75434	0.000173798	0.00666043
PGAM1	5426.42	-0.347772	0.0926516	-3.75355	0.000174347	0.00666043
SYTL1	611.897	0.380651	0.101522	3.74946	0.000177214	0.00675481
FAM115A	1526.28	-0.288613	0.0773937	-3.72915	0.000192127	0.00729476
PPM1H	1023.16	0.319107	0.0855742	3.729	0.000192238	0.00729476
DCHS1	1518.87	-0.328888	0.0883719	-3.72163	0.000197937	0.00746104
RHOB	14174.1	-0.403508	0.108402	-3.72233	0.000197395	0.00746104
RP11-689K5.3	126.854	0.622262	0.167198	3.72171	0.000197877	0.00746104
EDN1	1163.54	-0.446128	0.119984	-3.71823	0.000200623	0.00752894
LDHA	105973	-0.347594	0.0934927	-3.71788	0.000200902	0.00752894
MT1G	282.391	0.474836	0.127724	3.71767	0.000201067	0.00752894
ASF1A	699.94	0.315121	0.0848035	3.71589	0.00020249	0.00756554
NGFR	1235.31	0.275636	0.0742277	3.71339	0.000204502	0.00762397
INSR	13273.5	-0.331077	0.0893286	-3.70628	0.000210322	0.0078238
NCAPG2	825.156	-0.315453	0.0851354	-3.70531	0.000211135	0.00783688
SLC38A1	18017.5	0.23026	0.0622104	3.70131	0.00021449	0.00794408
ITGA5	28502.5	-0.316444	0.0856029	-3.69666	0.000218459	0.00804374
RP11-274H2.5	507.735	-0.579426	0.156771	-3.69601	0.000219014	0.00804374
SMAD3	4192.05	-0.283126	0.0765804	-3.69711	0.000218069	0.00804374
UNC5C	649.163	0.372026	0.100658	3.69594	0.000219074	0.00804374
SLC39A1	4124.37	-0.294921	0.0798314	-3.69429	0.0002205	0.00807865
AREG	4523.82	0.362163	0.0981068	3.69151	0.000222923	0.00814989
PBXIP1	1129.6	-0.289134	0.0783446	-3.69054	0.000223779	0.00816361
LRP5	2604.11	-0.246232	0.0667619	-3.68821	0.00022584	0.00822115
ACTA2	1119.03	-0.348482	0.094547	-3.68581	0.000227976	0.00828119
GALNT14	511.259	0.308622	0.0837628	3.68447	0.00022918	0.00829704
PITPNC1	1817.59	-0.371249	0.100776	-3.68389	0.000229698	0.00829704
PLAT	4838.89	-0.316549	0.0859325	-3.6837	0.000229877	0.00829704
ZNF826P	299.549	-0.405893	0.110227	-3.68233	0.000231113	0.008324
DYSF	2392.31	-0.416195	0.113104	-3.67975	0.000233461	0.00837307
FOXQ1	172.177	-0.722756	0.196389	-3.68024	0.000233019	0.00837307
FAM101B	2645.21	-0.381726	0.103787	-3.67796	0.000235111	0.00841451
SOWAHC	1802.22	0.273004	0.0743965	3.66958	0.000242948	0.00867672
AC005077.14	118.847	-0.840763	0.229423	-3.66468	0.000247646	0.00882594
TFAP2A	3820.14	-0.342781	0.093636	-3.66078	0.000251449	0.00894276
MIR31HG	176.275	0.656813	0.179785	3.65333	0.000258865	0.00916815
RP11-820L6.1	154.417	0.554955	0.151895	3.65354	0.000258651	0.00916815
WDR74	792.443	-0.245557	0.0672437	-3.65175	0.000260456	0.00920531
IGF2	2793.06	-0.347568	0.0952683	-3.6483	0.00026398	0.00929121
NCR3LG1	372.468	-0.320216	0.087762	-3.64869	0.000263585	0.00929121
BEND5	100.158	-0.833421	0.228478	-3.64771	0.000264592	0.00929351
FAM13A	3162.58	-0.364205	0.0999368	-3.64435	0.000268065	0.0093961
HES2	534.74	-0.448057	0.122976	-3.64345	0.000269009	0.0094098
LRRN1	789.466	0.42879	0.117722	3.64238	0.00027013	0.0094296
KIRREL	5542.54	-0.283001	0.0777735	-3.63878	0.000273933	0.00954274
NRN1	638.128	-0.566682	0.155876	-3.63547	0.000277472	0.00962659
PLOD2	22092.1	-0.404145	0.111165	-3.63555	0.000277391	0.00962659
ACTB	189146	-0.316457	0.0870609	-3.6349	0.000278091	0.0096284
AHDC1	2624	-0.356075	0.0980841	-3.6303	0.00028309	0.00978155
ERCC6	860.205	-0.228462	0.0629432	-3.62966	0.000283795	0.00978602
PLXDC2	4066.3	0.229429	0.0632421	3.62779	0.000285853	0.00983703
ETS1	14240.4	-0.329351	0.0908194	-3.62643	0.000287363	0.00986902
PCDHB3	159.641	-0.519247	0.143217	-3.62561	0.00028828	0.00988056
TAPBP	13082.6	-0.260158	0.0717903	-3.62387	0.000290232	0.00992746
C11orf68	903.822	-0.375691	0.103787	-3.61983	0.000294797	0.00996332
CCNG2	5770.35	-0.337692	0.0932847	-3.62002	0.000294583	0.00996332
ENPEP	1337.95	-0.527786	0.145781	-3.62041	0.00029414	0.00996332
FERMT2	4697.99	-0.263437	0.0727708	-3.6201	0.000294494	0.00996332
PRRC2B	8769.44	-0.253639	0.0700487	-3.62089	0.000293587	0.00996332
SPCS3	6406.34	0.211277	0.0583422	3.62135	0.000293072	0.00996332
CCDC154	60.7733	1.21023	0.335254	3.6099	0.000306318	0.0103322
SLFN11	1222.9	-0.356353	0.0987317	-3.60931	0.000307012	0.0103351
VCAN	4205.58	-0.294281	0.0815568	-3.60829	0.000308218	0.0103552
SLC6A14	2948.77	-0.483793	0.134247	-3.60376	0.000313646	0.0105167
SP100	2938.8	-0.207465	0.0575818	-3.60297	0.000314603	0.0105281
TADA3	2271.29	-0.23938	0.0664595	-3.6019	0.000315902	0.0105507
TSEN15	891.749	0.337998	0.0938983	3.59961	0.00031869	0.010623
ACSL1	13002	-0.24982	0.0694593	-3.59664	0.000322349	0.0107239
ZHX2	1800.18	-0.30435	0.084645	-3.5956	0.000323639	0.0107458
DDIT4	14105.2	-0.460195	0.128204	-3.58955	0.000331249	0.0109557
NDNF	893.318	-0.928814	0.258754	-3.58956	0.000331237	0.0109557
GBE1	8526.1	-0.422352	0.117718	-3.58782	0.000333452	0.0110072
TPM2	2762.53	-0.262323	0.0731609	-3.58556	0.00033635	0.0110813
HIF3A	353.023	-0.611423	0.170599	-3.58399	0.000338391	0.0111166
WIPI1	2034.58	0.221953	0.0619336	3.58372	0.000338729	0.0111166
SULF2	4531.91	-0.308547	0.0861158	-3.58293	0.000339756	0.0111288
PRKCH	1368.97	-0.244559	0.068437	-3.57348	0.000352262	0.0115163
TPD52L1	2025.5	0.276375	0.0773754	3.57187	0.000354448	0.0115655
FAM46C	463.504	-0.403656	0.113269	-3.5637	0.00036567	0.0119088
LRIG3	2227.12	0.259129	0.072762	3.56133	0.000368984	0.0119938
ENSG00000280241	67.0642	-0.782956	0.220174	-3.55607	0.000376444	0.0122129
WNK2	584.703	-0.401724	0.113151	-3.55032	0.000384762	0.012459
FAM69B	142.35	-0.648306	0.182966	-3.54331	0.000395142	0.0127707
FBXO31	1200.77	-0.251232	0.0709774	-3.5396	0.000400729	0.0129251
GJA4	381.163	-0.538676	0.152206	-3.53914	0.000401439	0.0129251
CTNNA1	18049.6	-0.246201	0.069638	-3.53544	0.000407091	0.0130823
PANX2	417.028	0.605031	0.171158	3.53493	0.000407885	0.0130831
ICA1	775.838	0.244744	0.0692864	3.53235	0.000411884	0.0131865
PEAK1	3796.15	-0.226983	0.0642693	-3.53175	0.000412818	0.0131916
CEP170	3263.62	-0.225609	0.0638948	-3.53095	0.000414078	0.013207
EHD2	12138.3	-0.33445	0.0947433	-3.53006	0.000415462	0.0132263
KDM4B	2771.65	-0.245424	0.0695408	-3.52921	0.000416795	0.0132439
TBX3	7113.87	-0.305402	0.0866219	-3.52569	0.000422383	0.0133965
RASGRF2	766.366	-0.371969	0.105566	-3.52356	0.000425787	0.0134793
PTGR1	1241.36	0.274082	0.0778199	3.522	0.000428302	0.0135337
KDM4C	940.519	-0.290165	0.0824405	-3.51968	0.00043206	0.0136271
MAFG	1311.6	0.294842	0.0838298	3.51715	0.000436201	0.0137323
NR4A3	371.727	-0.480303	0.136735	-3.51266	0.000443643	0.013915
RPRD2	2334.67	-0.228991	0.0651902	-3.51266	0.000443642	0.013915
HLA-DMA	203.043	-0.538553	0.153347	-3.51198	0.000444781	0.013925
CIC	3925.92	-0.253006	0.0721072	-3.50875	0.000450226	0.0140696
ZNF14	260.804	-0.350607	0.100044	-3.50454	0.000457405	0.0142677
MTUS1	7677.87	-0.218921	0.0625124	-3.50204	0.000461705	0.0143754
ADAMTS4	10511.7	-0.387263	0.110635	-3.50037	0.000464618	0.0144397
PCDH12	1385.49	-0.486971	0.139216	-3.49794	0.000468859	0.0145449
CDCA2	347.063	-0.450255	0.128911	-3.49276	0.000478063	0.0148034
AFAP1L2	813.711	-0.293537	0.0842065	-3.48592	0.00049045	0.0151319
DSG3	10547.8	0.300607	0.0862293	3.48613	0.000490056	0.0151319
FAM89A	235.522	-0.361132	0.103693	-3.48272	0.000496351	0.0152862
BCOR	1931.04	-0.322052	0.0925992	-3.47792	0.000505328	0.0155345
PHLDA1	12196.1	-0.289129	0.0831675	-3.47647	0.000508055	0.0155902
RARRES1	17935.9	-0.321614	0.0925876	-3.47362	0.000513488	0.0157285
TMEM119	360.786	-0.662608	0.190827	-3.4723	0.000516016	0.0157775
CDH1	14187	-0.313551	0.0903533	-3.47028	0.00051992	0.0158683
SLCO2A1	169.188	-0.623814	0.179855	-3.46843	0.000523513	0.0159493
RP11-473N11.2	183.457	0.622578	0.179773	3.46313	0.000533937	0.0162378
TPM4	41800.4	-0.204946	0.0592283	-3.46027	0.000539628	0.0163816
CLDN14	548.759	-0.514376	0.148694	-3.45929	0.0005416	0.0164121
LRFN5	663.814	-0.312749	0.0904281	-3.45854	0.000543113	0.0164287
TMEM117	193.546	0.496687	0.143656	3.45747	0.000545279	0.0164649
CCDC9	707.446	-0.270706	0.0783795	-3.45378	0.000552782	0.0166619
FCHSD2	1319.53	-0.217036	0.0628811	-3.45152	0.000557432	0.0167723
POMT2	933.85	-0.221055	0.0640746	-3.44996	0.000560677	0.0168401
HIST1H1D	2905.29	-0.377903	0.109657	-3.44623	0.000568472	0.0170141
RTP4	165.201	0.573339	0.166361	3.44635	0.000568204	0.0170141
KCNE4	1552.32	-0.400417	0.116281	-3.44352	0.000574191	0.0171551
CLDN11	1141.61	0.358943	0.104341	3.4401	0.000581505	0.0173431
IDH2	5631.2	-0.342409	0.0996114	-3.43745	0.000587219	0.0174829
PTN	743.233	0.461756	0.134399	3.43572	0.000590976	0.017564
FAT3	157.779	-0.655943	0.191	-3.43426	0.00059418	0.0175977
SLC1A4	964.064	0.285258	0.0830613	3.43431	0.000594068	0.0175977
CP	5564.97	0.429811	0.125271	3.43105	0.000601243	0.0177759
FTH1P10	199.15	0.645756	0.188394	3.42769	0.000608745	0.0179664
FTH1P20	1140.34	0.550729	0.160717	3.42671	0.000610952	0.0180003
CXCL12	313.528	-0.50738	0.148122	-3.42541	0.000613866	0.0180237
PPP1R7	1364.26	-0.226056	0.065985	-3.42587	0.000612833	0.0180237
MEDAG	3086.09	-0.477535	0.139601	-3.42071	0.000624569	0.0183063
PVR	1983	-0.244811	0.0715862	-3.4198	0.000626662	0.0183361
ATP8B1	3656.01	-0.207175	0.0606014	-3.41866	0.000629304	0.0183817
GYLTL1B	1045.33	0.271152	0.0793327	3.41792	0.000631024	0.0184004
SHB	825.789	-0.294148	0.086078	-3.41722	0.000632636	0.0184158
BNIP3L	15865.6	-0.389556	0.11426	-3.40939	0.000651093	0.0189167
CCDC149	662.885	0.227626	0.0667769	3.40876	0.000652588	0.0189167
FUT2	373.105	0.336354	0.0986806	3.40851	0.000653181	0.0189167
CDKN1B	2321.29	-0.304811	0.0894918	-3.40603	0.000659157	0.0190573
PHGDH	1016.63	0.335082	0.0984976	3.40193	0.000669108	0.0193121
SYNJ2	3601.77	-0.236859	0.0697015	-3.39819	0.000678333	0.0195452
LOXL2	9670.19	-0.406903	0.119762	-3.3976	0.000679801	0.0195544
VAMP3	4434.26	-0.204546	0.0602307	-3.39605	0.000683671	0.0196324
FAM174B	980.332	-0.253386	0.0746525	-3.39421	0.000688276	0.0197314
FTH1P7	125.341	0.940728	0.277226	3.39336	0.000690418	0.0197594
MAGI2-AS3	787.312	0.271436	0.080038	3.39134	0.000695519	0.019872
FUT11	3234.43	-0.349487	0.103165	-3.38766	0.000704914	0.0201066
FAM115C	779.766	-0.367349	0.108518	-3.38514	0.000711427	0.0202584
CBX5	7213.69	-0.242237	0.071647	-3.38097	0.000722295	0.0205335
NCOR2	8559.24	-0.268899	0.0795766	-3.37913	0.000727166	0.0206374
SMOC2	312.161	-0.465665	0.137962	-3.37533	0.000737277	0.0208895
ENTPD6	2232.81	0.202238	0.0599382	3.37411	0.000740554	0.0209475
KIF3C	1109.06	-0.274138	0.0813723	-3.36893	0.000754611	0.0212538
PPP2R1A	5687.45	-0.242946	0.0721178	-3.36874	0.000755135	0.0212538
TF	1701.74	-0.455634	0.135237	-3.36915	0.000753992	0.0212538
TTYH3	3929.43	-0.292313	0.0868264	-3.36664	0.000760911	0.021381
PROSC	1706.58	-0.279865	0.0831759	-3.36473	0.000766178	0.0214935
PPP1R13B	1121.34	-0.228388	0.0678904	-3.36407	0.000768017	0.0215095
AL450992.2	116.614	0.604621	0.179777	3.36316	0.000770549	0.0215449
FAM150B	289.451	-0.563095	0.167612	-3.35951	0.000780813	0.0217961
PLEKHA2	1726.82	-0.311931	0.0929224	-3.3569	0.000788228	0.0219311
TTLL4	2548.77	0.323289	0.096296	3.35724	0.000787252	0.0219311
SFRP1	12843.6	-0.27026	0.0805308	-3.35598	0.000790846	0.0219321
STK17A	2644.7	0.253105	0.0754105	3.35636	0.000789747	0.0219321
HOXC10	281.247	-0.455637	0.135867	-3.35356	0.000797793	0.0219701
PHF20	2295.45	-0.24424	0.0728051	-3.35471	0.000794469	0.0219701
PRR15	153.428	-0.678824	0.202403	-3.35382	0.000797035	0.0219701
RANBP10	886.592	-0.24399	0.0727694	-3.35292	0.000799646	0.0219701
SLC8B1	962.626	-0.254416	0.0758778	-3.35297	0.000799495	0.0219701
SNX9	6675.47	-0.234832	0.0700404	-3.3528	0.000799971	0.0219701
EPRS	7935.51	0.20085	0.05994	3.35084	0.000805654	0.0220905
HCP5	466.783	-0.323974	0.0967897	-3.34719	0.000816349	0.0223477
ZNF608	1366.85	-0.302641	0.0904682	-3.34528	0.000821997	0.0224662
GPR87	1198.94	0.302947	0.0905885	3.34421	0.000825178	0.0225169
DIAPH2	2560.54	-0.254402	0.0760886	-3.3435	0.000827302	0.0225387
ZBTB16	827.996	-0.35295	0.105656	-3.34057	0.000836055	0.0227407
TBC1D9B	4714.38	-0.210377	0.0630664	-3.33581	0.000850511	0.0230969
NUCB2	2693.5	0.233019	0.0698919	3.33399	0.000856099	0.0232116
PRDX1	7588.37	0.241653	0.0724956	3.33334	0.000858096	0.0232287
CYB5D1	114.685	-0.517657	0.155365	-3.33187	0.000862649	0.0233024
FYCO1	3121.69	-0.202759	0.0608734	-3.33083	0.000865868	0.0233024
LGMN	1402.74	-0.274238	0.0823366	-3.33069	0.0008663	0.0233024
RHCG	1625.6	-0.852781	0.255978	-3.33146	0.000863903	0.0233024
TMEM159	1001.15	-0.305293	0.0917199	-3.32853	0.000873045	0.0234467
DDHD2	1772.98	-0.247541	0.0743838	-3.32788	0.000875082	0.0234644
DIO2	115.576	0.791445	0.238065	3.32449	0.000885792	0.0236201
ENSG00000275993	584.371	-0.454973	0.136889	-3.32367	0.000888411	0.0236201
ETS2	6299.44	-0.297786	0.089595	-3.3237	0.00088833	0.0236201
KLF2	707.86	-0.343637	0.10334	-3.3253	0.000883236	0.0236201
SHMT1	649.62	-0.381173	0.114677	-3.32388	0.000887746	0.0236201
SLC20A2	2662.63	0.254135	0.0764781	3.32298	0.000890615	0.0236201
ZNF317	1170.81	-0.250031	0.0752375	-3.32323	0.000889831	0.0236201
CHDH	681.156	-0.292792	0.0881458	-3.32168	0.000894757	0.0236561
FRMD3	584.724	-0.362024	0.108976	-3.32206	0.000893546	0.0236561
CCDC64B	571.207	0.276698	0.0833377	3.3202	0.000899531	0.0237454
KIAA1671	3980.6	-0.245898	0.0740753	-3.31957	0.000901573	0.0237624
EPB41L2	2765.36	-0.251002	0.0756519	-3.31785	0.000907131	0.023835
RNF144B	3291.07	-0.251526	0.0758096	-3.31786	0.000907092	0.023835
ZNF395	5470.63	-0.448233	0.135193	-3.3155	0.000914782	0.0239989
MMP2	7804.75	-0.316933	0.0957164	-3.31117	0.000929082	0.0243365
MAP2K1	3323.88	-0.340079	0.102729	-3.31045	0.000931472	0.0243616
F2R	2889.74	-0.373066	0.112787	-3.3077	0.000940649	0.0245638
ERVMER34-1	501.428	0.300839	0.091038	3.30454	0.000951325	0.0247801
LARP1B	1417.22	0.284542	0.0861105	3.30439	0.000951846	0.0247801
NPEPPS	7175.84	-0.2369	0.0717571	-3.30142	0.000961968	0.0250053
GGT7	593.56	-0.353133	0.106986	-3.30074	0.000964305	0.0250278
HOXD10	133.376	-0.624503	0.189306	-3.29891	0.000970615	0.0251287
TM6SF1	106.034	-0.832553	0.252384	-3.29875	0.000971149	0.0251287
CDK2	1934.22	-0.313843	0.0952162	-3.29611	0.000980338	0.0253279
TMEM170B	192.186	-0.520239	0.157922	-3.29427	0.000986763	0.0254552
DNLZ	56.6573	1.02222	0.310435	3.29287	0.00099169	0.0254663
IPMK	1922.08	-0.405179	0.123025	-3.29347	0.000989593	0.0254663
SPTBN1	22165.5	-0.237421	0.0720955	-3.29315	0.00099073	0.0254663
ETV3	3556.18	-0.262415	0.0797415	-3.29082	0.00099896	0.0256144
MPRIP	7836.84	-0.212853	0.0647718	-3.28619	0.00101551	0.0259605
SCML1	684.281	-0.344451	0.104811	-3.2864	0.00101476	0.0259605
PPP2R5D	1503.31	-0.244513	0.0744222	-3.28549	0.00101805	0.0259853
WWC2	2340.68	-0.198223	0.0603406	-3.28508	0.00101954	0.0259853
SUPT6H	3882.71	-0.203924	0.0620858	-3.28455	0.00102146	0.0259952
GPI	13409.6	-0.302074	0.0921684	-3.27742	0.00104762	0.0266211
FAM160A2	873.84	-0.281347	0.0858573	-3.27692	0.00104947	0.0266284
LRRC37A15P	76.0221	-0.781309	0.238643	-3.27396	0.00106051	0.0268682
MYCT1	857.665	-0.430909	0.131634	-3.27354	0.00106211	0.0268688
SEC22B	3516.34	0.234884	0.0717661	3.2729	0.00106449	0.0268838
TGFB1I1	2557.05	-0.277417	0.0847711	-3.27254	0.00106586	0.0268838
WASF2	16028.3	-0.305575	0.0933891	-3.27207	0.00106765	0.0268889
VCL	8195.15	-0.250702	0.0766607	-3.27028	0.00107442	0.0269796
VIPR1	374.587	-0.441473	0.134988	-3.27047	0.00107368	0.0269796
RASSF4	658.212	-0.371986	0.113848	-3.26739	0.00108544	0.0272161
DIAPH1	6066.92	-0.225061	0.0689104	-3.26599	0.00109081	0.0272626
RP3-393E18.2	112.273	-0.775659	0.237539	-3.2654	0.0010931	0.0272626
SEMA4C	2041.3	-0.254991	0.0780726	-3.26608	0.00109047	0.0272626
TMEM138	519.81	0.293179	0.0897879	3.26524	0.00109371	0.0272626
RP11-67L2.2	292.99	0.379357	0.116228	3.26389	0.00109893	0.0273525
ENSG00000279041	114.043	-0.729458	0.223644	-3.2617	0.00110748	0.0275251
ZBTB25	816.188	-0.250354	0.0767691	-3.26114	0.00110967	0.0275392
MUC1	4712.14	-0.400257	0.122849	-3.25813	0.00112148	0.0277514
WNT6	78.7475	-1.00266	0.307725	-3.2583	0.00112082	0.0277514
MT1E	11003.4	0.332084	0.101948	3.25737	0.00112449	0.0277855
LCP1	2602.59	-0.403526	0.123931	-3.25607	0.00112967	0.0278729
ATP2B1	3835.47	0.173708	0.0534107	3.2523	0.00114476	0.0281634
UGGT2	2196.92	0.191367	0.0588404	3.25231	0.00114469	0.0281634
EAF1	1612.63	-0.271138	0.0833831	-3.25172	0.00114711	0.0281803
OSBPL10	1635.19	-0.277843	0.085459	-3.25119	0.00114923	0.0281919
GATM	477.388	-0.386529	0.118944	-3.24968	0.00115536	0.0283014
SPRY4	3911.87	-0.304529	0.0937486	-3.24835	0.00116075	0.0283925
SCGB1D2	378.331	0.626369	0.192887	3.24734	0.00116489	0.0284527
CARS	2333.91	0.209357	0.0644959	3.24604	0.00117021	0.0285416
RAB18	4375.58	0.18243	0.0562125	3.24536	0.00117302	0.0285692
TRAK1	3210.55	-0.194878	0.0600631	-3.24455	0.00117637	0.02861
ZNF605	781.991	0.232719	0.0717353	3.24414	0.00117807	0.0286103
ENSG00000276293	2439.26	-0.232904	0.0718091	-3.24338	0.00118119	0.0286452
MKKS	925.729	0.208109	0.0641807	3.24254	0.00118468	0.0286887
CXCL14	452.886	0.447973	0.138249	3.24032	0.00119395	0.0288312
PLOD1	7546.68	-0.291129	0.0898361	-3.24067	0.0011925	0.0288312
NUDT11	166.559	0.465801	0.143814	3.23892	0.00119983	0.0288502
PLEKHO2	637.655	-0.340604	0.105134	-3.23972	0.00119647	0.0288502
ZMIZ1	6827.95	-0.236853	0.073121	-3.23919	0.00119868	0.0288502
BAZ2A	5850.28	-0.23959	0.0739914	-3.23808	0.00120337	0.0288537
MYADM	11301.4	-0.307149	0.0948457	-3.2384	0.001202	0.0288537
PLN	50.1921	-0.831429	0.256833	-3.23724	0.00120693	0.0288984
ZNF205	266.081	-0.345796	0.106873	-3.23557	0.001214	0.0290267
ANKRD37	622.756	-0.534967	0.165393	-3.23451	0.0012185	0.0290934
CNTROB	837.9	-0.201806	0.0624651	-3.23069	0.0012349	0.0294437
KIAA1551	4503.01	0.184366	0.0571502	3.22599	0.00125538	0.0298899
PKP1	5071.32	-0.288567	0.0895064	-3.22398	0.00126423	0.0300587
GLTSCR2	4194.53	-0.180402	0.0559971	-3.22163	0.00127463	0.0302636
HGF	2456.72	-0.284993	0.0884749	-3.22118	0.00127665	0.0302693
DUSP10	950.194	0.313683	0.0974885	3.21764	0.0012925	0.0306023
FNBP1L	7190.24	-0.241572	0.0751038	-3.21651	0.00129758	0.03068
SLC39A6	7295.03	0.192689	0.0599345	3.21499	0.00130451	0.0308009
CAMTA2	1904.24	-0.181804	0.0565711	-3.21372	0.00131027	0.0308513
RAB5B	6753.12	-0.234827	0.0730629	-3.21404	0.00130879	0.0308513
SPRED1	4606.54	-0.208811	0.0649885	-3.21305	0.00131333	0.0308804
CYP26B1	1397.76	0.365464	0.113777	3.21209	0.00131772	0.0309409
ZFP3	379.311	0.346941	0.108093	3.20965	0.00132898	0.0311623
MAP2K6	88.0035	0.526154	0.163994	3.20837	0.0013349	0.0312579
CD2AP	4793.24	-0.231147	0.0721359	-3.20433	0.00135379	0.0315715
CTA-384D8.31	102.74	1.02776	0.320742	3.20431	0.00135386	0.0315715
SLC43A3	3347.29	-0.337151	0.105195	-3.20502	0.00135051	0.0315715
CASC4	4867.81	0.185473	0.0579058	3.20301	0.00135999	0.0316488
COL27A1	2854.71	-0.253082	0.0790281	-3.20242	0.00136276	0.0316488
PLD2	1213.95	-0.257253	0.0803266	-3.20259	0.00136197	0.0316488
ATF7	2249.7	-0.2351	0.0734868	-3.19922	0.001378	0.0317487
NCEH1	986.503	-0.345813	0.108098	-3.19908	0.00137869	0.0317487
PEA15	8997.76	-0.245482	0.0767322	-3.19921	0.00137805	0.0317487
RALA	2554.7	0.196129	0.0612881	3.20012	0.00137371	0.0317487
RXRA	1438.14	0.213521	0.0667096	3.20076	0.00137066	0.0317487
SLC9A3R2	1874.07	-0.334501	0.104515	-3.20051	0.00137184	0.0317487
TUBB	31515	-0.232462	0.0726723	-3.19877	0.00138013	0.0317487
ANP32A	3401.39	-0.177584	0.0555589	-3.19632	0.00139194	0.0319769
ENSG00000275700	1345.59	-0.188759	0.0591027	-3.19374	0.00140443	0.0322205
GUCY1A3	2618.73	-0.330379	0.10351	-3.19175	0.00141413	0.0323555
INSIG2	2748.24	-0.311369	0.0975479	-3.19197	0.00141308	0.0323555
AHR	16655.9	0.215874	0.0676808	3.1896	0.00142471	0.0324709
CEBPG	1785.2	0.261637	0.0820191	3.18995	0.00142298	0.0324709
HPS3	1581.32	-0.282484	0.088574	-3.18924	0.00142646	0.0324709
SUPT5H	3014.78	-0.243048	0.0762103	-3.18917	0.00142681	0.0324709
BCL2	833.193	-0.341246	0.107034	-3.18819	0.00143165	0.0324934
CXCR4	2515.31	-0.43519	0.136517	-3.18781	0.00143353	0.0324934
NQO2	988.237	0.256242	0.0803813	3.18783	0.00143344	0.0324934
SCD5	780.768	-0.323882	0.101618	-3.18725	0.00143631	0.0325129
NCCRP1	1186.99	-0.518139	0.162632	-3.18596	0.00144272	0.0326148
MYB	595.133	-0.359484	0.11286	-3.18523	0.0014464	0.0326545
BDKRB2	445.48	-0.412711	0.129599	-3.18452	0.00144993	0.0326908
KRT17	52135.2	-0.528041	0.165874	-3.18339	0.00145561	0.0327754
NRCAM	1748.28	0.348402	0.109464	3.18281	0.00145855	0.0327981
RASSF6	593.286	0.37051	0.116436	3.18209	0.00146215	0.0328355
BTC	84.5065	0.724579	0.22785	3.18008	0.00147236	0.0329777
CSRNP1	2407.06	-0.285542	0.089781	-3.18043	0.00147059	0.0329777
TMEM178A	84.6895	-0.890453	0.280168	-3.17828	0.0014815	0.0331388
NAT1	168.778	0.470653	0.148179	3.17625	0.00149195	0.0333287
CCPG1	674.749	0.310682	0.0978545	3.17493	0.0014987	0.0333826
IDH1	2883.83	-0.313134	0.0986274	-3.17492	0.00149878	0.0333826
SOX8	216.973	0.508111	0.160053	3.17463	0.00150025	0.0333826
BCL2L1	3805.86	-0.18262	0.0575735	-3.17195	0.00151421	0.0336157
RAB10	7316.19	0.191031	0.0602341	3.17148	0.00151666	0.0336157
RGS4	163.758	-0.86348	0.272263	-3.17149	0.00151657	0.0336157
AFAP1L1	1456.58	-0.358605	0.113178	-3.16851	0.00153223	0.0339166
S1PR2	323.937	-0.421378	0.133083	-3.16629	0.00154396	0.0341024
SH3RF2	523.349	0.330724	0.104456	3.16616	0.00154464	0.0341024
BAHD1	1008.87	-0.224267	0.0708731	-3.16434	0.00155433	0.034238
VKORC1L1	2395.83	0.210816	0.0666241	3.16425	0.00155481	0.034238
CHORDC1	2013.17	0.240764	0.0761111	3.16333	0.00155978	0.034303
CD40	679.539	-0.252676	0.0799264	-3.16135	0.00157038	0.0344916
VAT1	8485.36	-0.207313	0.0656166	-3.15946	0.00158061	0.0346715
TPCN1	2436.4	-0.219327	0.0694384	-3.15859	0.00158533	0.0347303
COX19	358.141	0.271496	0.0859955	3.1571	0.00159349	0.034864
NCAPD2	2265.73	-0.23154	0.0733636	-3.15606	0.00159914	0.0349427
SLC33A1	2184.11	0.197149	0.0625031	3.15424	0.00160919	0.0351172
TFPI2	4799.56	-0.276589	0.0877162	-3.15322	0.0016148	0.0351943
CD180	161.624	-0.640633	0.203269	-3.15166	0.00162348	0.0353382
BACE2	7074.53	-0.248244	0.0788003	-3.15029	0.00163107	0.0354128
TNFAIP2	3116.99	-0.416344	0.132148	-3.15057	0.0016295	0.0354128
NRM	494.848	-0.341841	0.108552	-3.14911	0.00163766	0.0354755
SYT14	82.2146	0.818215	0.259831	3.14903	0.00163813	0.0354755
NR1D2	2343.33	0.330568	0.105039	3.14708	0.00164908	0.0356671
CLDN8	1734.27	-0.30412	0.0967017	-3.14493	0.00166124	0.0357581
GPX4	2757.44	0.263268	0.0837147	3.14482	0.00166189	0.0357581
LINC00312	136.121	-0.461308	0.146676	-3.14508	0.00166044	0.0357581
NAV2	6656.48	-0.244897	0.0778815	-3.14448	0.0016638	0.0357581
TMEM213	46.8148	0.879021	0.279481	3.14519	0.00165977	0.0357581
HK1	7962.08	-0.206387	0.065661	-3.14321	0.00167103	0.0358229
KIAA0355	2073.26	-0.238181	0.0757751	-3.14326	0.00167078	0.0358229
TLR4	775.19	0.295319	0.0940244	3.14087	0.00168445	0.036065
LHFP	625.323	-0.321859	0.102524	-3.13934	0.00169327	0.0362083
MYH10	2319.57	-0.213822	0.0681309	-3.13841	0.00169869	0.0362786
HTR2A	401.482	0.415277	0.132369	3.13726	0.00170535	0.0362841
PPL	5412.94	-0.264444	0.084285	-3.1375	0.00170393	0.0362841
SFN	9892.68	0.286782	0.0914065	3.13743	0.00170436	0.0362841
TUBA1A	12791.8	-0.332139	0.105941	-3.13512	0.00171782	0.0365036
CABIN1	2485.08	-0.211525	0.0674824	-3.13452	0.00172137	0.0365334
ATP10D	1125.27	0.24906	0.0794809	3.13358	0.00172685	0.0366041
CBX4	848.568	0.282948	0.0903223	3.13265	0.00173236	0.036675
ENSG00000278970	449.24	-0.282898	0.0903319	-3.13176	0.00173761	0.0367404
ST6GALNAC6	1247.78	-0.203027	0.0648432	-3.13105	0.00174183	0.036784
ST3GAL1	3513.27	-0.227524	0.0726932	-3.12992	0.00174855	0.0368802
KRT18	8121.77	-0.405974	0.129821	-3.12719	0.00176488	0.0371784
TMEM200C	156.004	0.582531	0.186362	3.1258	0.00177322	0.0373078
PIGO	973.909	-0.249239	0.0797627	-3.12475	0.00177955	0.0373486
TMEM184A	570.539	0.301058	0.0963404	3.12494	0.00177839	0.0373486
ZNF117	1511.23	0.22581	0.0722766	3.12425	0.0017826	0.0373665
C4orf19	132.564	-0.518827	0.166103	-3.12352	0.00178701	0.0374128
CYB5B	2571.55	-0.267476	0.0856623	-3.12244	0.00179359	0.0374363
MIR181A1HG	188.54	-0.449679	0.144024	-3.12225	0.00179474	0.0374363
RP11-589N15.2	61.5797	-0.792309	0.253712	-3.12287	0.001791	0.0374363
COL6A2	78700.1	-0.305555	0.09794	-3.11982	0.00180963	0.0376084
STAC2	1034.79	-0.434251	0.139164	-3.12043	0.00180587	0.0376084
ZEB2	3372.7	-0.250706	0.0803552	-3.11997	0.00180867	0.0376084
TRAF3IP2	2981.94	-0.273049	0.08756	-3.11842	0.00181822	0.0377408
hsa-mir-1199	136.034	0.471849	0.15133	3.11802	0.00182069	0.037746
ZSWIM5	286.026	-0.442588	0.14201	-3.1166	0.00182952	0.0378829
UST	482.828	0.317738	0.101966	3.11613	0.00183241	0.0378965
GRAMD1A	2784.16	-0.207502	0.0666237	-3.11453	0.00184235	0.0380097
RP11-588H23.3	60.6384	-0.791291	0.254041	-3.11482	0.0018406	0.0380097
ENSG00000276547	372.92	-0.367674	0.118087	-3.1136	0.00184823	0.0380847
TUBB2B	355.469	-0.44196	0.142063	-3.111	0.00186452	0.0383739
GTF2A1	3696.04	-0.190022	0.0611349	-3.10824	0.00188208	0.0386418
ZNF385A	1742.51	-0.242963	0.0781673	-3.10824	0.00188203	0.0386418
CTD-2547E10.2	769.129	-0.282756	0.0910568	-3.10527	0.00190108	0.0389848
EFNA3	409.638	-0.395091	0.127326	-3.10298	0.0019158	0.0392393
ALG8	1325.93	0.210229	0.0677669	3.10224	0.00192059	0.0392749
KCTD10	3385.32	-0.208359	0.0671691	-3.102	0.00192216	0.0392749
ZMYM3	1218.56	-0.24343	0.0785134	-3.10049	0.00193201	0.0394288
XPR1	5090.24	0.161426	0.0521315	3.09651	0.00195814	0.039914
EPN1	2647.89	-0.18907	0.0610663	-3.09614	0.00196056	0.0399155
AK4	7549.13	-0.272759	0.0881553	-3.09407	0.00197432	0.040103
RP11-181K3.4	74.7823	0.786838	0.254307	3.09404	0.00197449	0.040103
ZFYVE1	1084.85	-0.193324	0.0624904	-3.09366	0.00197704	0.0401071
FAM46B	553.472	-0.393062	0.127093	-3.09271	0.00198339	0.0401401
WWC1	1982.31	-0.274524	0.088762	-3.09282	0.00198267	0.0401401
RND1	231.986	-0.502006	0.162377	-3.0916	0.00199078	0.0402187
SV2B	357.452	-0.489214	0.158249	-3.09142	0.00199201	0.0402187
ANGPTL4	15168.7	-0.590147	0.190949	-3.0906	0.00199753	0.0402244
MCM9	704.044	0.264317	0.0855307	3.09032	0.00199939	0.0402244
PRKD3	3481.47	-0.187043	0.0605141	-3.09089	0.00199556	0.0402244
MEF2A	3177.21	-0.215516	0.0697571	-3.08952	0.0020048	0.0402265
PRKD2	1978.23	-0.246663	0.0798456	-3.08926	0.00200658	0.0402265
XDH	2238.66	0.310846	0.100622	3.08926	0.00200659	0.0402265
DENND1A	1115.6	-0.21461	0.069495	-3.08813	0.00201419	0.0402838
ITIH5	532.938	-0.451545	0.146211	-3.08831	0.00201301	0.0402838
SENP7	1095.52	-0.21824	0.0706826	-3.08761	0.00201775	0.0403075
RSF1	3768.27	-0.187538	0.0608031	-3.08435	0.00203998	0.0407039
SUSD2	2038.1	-0.33771	0.109524	-3.08344	0.00204624	0.0407808
JAM2	888.694	-0.322187	0.104735	-3.07621	0.00209652	0.0417339
OSBPL5	1548.81	-0.219721	0.0714652	-3.07452	0.00210845	0.0419224
MCHR1	128.96	-0.63062	0.205174	-3.07359	0.00211498	0.0420031
OSTC	4161.27	0.213075	0.0693363	3.07307	0.0021187	0.042028
CAMK2D	2818.86	0.206349	0.0671768	3.07173	0.00212821	0.0421673
SSH2	1490.68	-0.297799	0.0969818	-3.07067	0.0021358	0.0422235
TMTC2	1479.93	-0.289004	0.0941185	-3.07064	0.00213601	0.0422235
ASXL1	2544.52	-0.197481	0.0643745	-3.06769	0.00215718	0.0425924
STXBP1	2196.2	-0.238338	0.0777124	-3.06693	0.0021627	0.0426518
SMAP1	611.121	-0.248985	0.0812667	-3.0638	0.00218546	0.0430508
PHC1	516.855	-0.289689	0.0946233	-3.06149	0.00220237	0.0433336
CNN2	5370.14	-0.228114	0.074546	-3.06004	0.00221305	0.0434935
ZNF668	155.841	-0.462253	0.151177	-3.0577	0.00223039	0.0437837
VPS51	1260.77	-0.217751	0.0712551	-3.05593	0.00224363	0.0439927
TRIM16	585.627	0.330999	0.108327	3.05556	0.00224644	0.0439971
WDR45B	6336.5	-0.332419	0.108843	-3.05411	0.00225731	0.0441592
AGRN	6739.77	-0.246093	0.0806702	-3.0506	0.00228382	0.0445751
SERPINB4	5263.78	-0.782695	0.256563	-3.05069	0.00228313	0.0445751
VASH2	167.849	-0.572933	0.187832	-3.05025	0.00228653	0.0445769
TAGAP	142.588	0.522577	0.171358	3.04962	0.00229128	0.0446183
GPR180	1627.08	0.209067	0.0685882	3.04815	0.00230256	0.0447867
CETN2	917.258	-0.263119	0.0863413	-3.04743	0.00230811	0.0447921
NINJ1	1250.58	-0.221725	0.0727558	-3.04752	0.00230738	0.0447921
ZC3H12A	2328	-0.307893	0.101069	-3.04637	0.00231621	0.0448981
IRF1	1030.63	0.246837	0.0810886	3.04404	0.00233423	0.0451444
RERE	4913.67	-0.238145	0.0782294	-3.04419	0.00233311	0.0451444
FAM129A	3712.38	0.235255	0.077323	3.0425	0.00234622	0.0453247
GYS1	4029.95	-0.329553	0.108387	-3.04053	0.00236161	0.0455185
PYGB	10096.4	0.250118	0.0822571	3.04069	0.00236038	0.0455185
PLLP	324.22	-0.419154	0.137939	-3.03869	0.0023761	0.0457459
MEOX2	60.5341	-0.772956	0.254476	-3.03744	0.00238596	0.0458838
TRIM9	475.163	-0.326569	0.107546	-3.03654	0.00239307	0.0459685
USP37	1552.56	-0.282815	0.0931605	-3.03579	0.0023991	0.0460324
CD58	553.342	0.306038	0.100828	3.03524	0.00240348	0.0460645
MDM2	5665.96	-0.196871	0.0649075	-3.03311	0.0024205	0.0462909
RAB8B	3900.97	-0.241773	0.0797211	-3.03274	0.00242346	0.0462909
TLR1	528.915	0.308233	0.101626	3.03301	0.00242125	0.0462909
AARS	4533.43	0.177684	0.0586341	3.0304	0.00244234	0.0464685
ABCC1	3048.99	0.188688	0.0622687	3.03023	0.0024437	0.0464685
FAM63A	737.619	-0.284934	0.0940164	-3.03068	0.00244003	0.0464685
STC1	23425.2	-0.327838	0.108158	-3.03111	0.00243659	0.0464685
LRG1	195.251	-0.534517	0.176486	-3.02866	0.00245639	0.0465323
MARK1	353.721	0.320693	0.105901	3.02825	0.00245976	0.0465323
MRPS10	1127.92	0.234604	0.0774502	3.0291	0.00245286	0.0465323
NOTCH3	15846.1	-0.308039	0.101712	-3.02856	0.00245723	0.0465323
SERPINB3	3390.55	-0.828881	0.273727	-3.02813	0.00246074	0.0465323
GPR4	1056.29	-0.316642	0.104745	-3.02297	0.00250308	0.0472803
SSRP1	4933.94	-0.222229	0.0735349	-3.02209	0.00251039	0.0473658
DPP9	3733.51	-0.218627	0.0723965	-3.01985	0.00252898	0.0474497
EDEM3	3781.6	0.160092	0.0530245	3.01921	0.00253437	0.0474497
LIMS1	6232.76	-0.201531	0.0667247	-3.02034	0.00252494	0.0474497
NAA20	1813.19	0.219723	0.0727749	3.01921	0.00253433	0.0474497
RCSD1	331.588	-0.371488	0.123024	-3.01963	0.0025308	0.0474497
TGM5	404.75	-0.464395	0.153753	-3.02039	0.00252446	0.0474497
VEGFC	488.589	-0.278609	0.0922455	-3.0203	0.00252523	0.0474497
SSR3	8567.17	0.153128	0.0507558	3.01695	0.0025533	0.0477516
HMG20A	822.48	-0.175624	0.0583363	-3.01055	0.00260772	0.0487156
ZSCAN12P1	116.57	0.431231	0.143279	3.00973	0.00261477	0.0487937
SNX33	2472.23	-0.31156	0.103557	-3.00859	0.00262464	0.0489242
DPY19L3	1600.84	0.197571	0.0657176	3.00636	0.00264399	0.049211
FKBP14	1399.35	0.215324	0.0716359	3.00581	0.00264871	0.049211
LGALS3	9894.82	0.200428	0.0666776	3.00593	0.00264767	0.049211
HLA-G	62.3999	-0.732304	0.243768	-3.0041	0.00266369	0.0493814
TMEM173	905.533	-0.281565	0.0937242	-3.00419	0.00266291	0.0493814
RP5-894A10.6	204.819	0.45025	0.150008	3.00151	0.00268645	0.049749
SLC24A2	51.713	0.947974	0.316057	2.99938	0.00270529	0.0500435
PTPRA	2721.8	-0.180342	0.0601518	-2.99811	0.0027166	0.050198
GIMAP5	291.531	-0.388815	0.129757	-2.99648	0.00273112	0.0503898
IFT27	432.468	0.278589	0.092978	2.99629	0.00273291	0.0503898
RAB6A	8481.95	-0.19265	0.0643455	-2.99399	0.00275353	0.0506999
ZNF160	2081.06	-0.232121	0.0775351	-2.99375	0.00275569	0.0506999
RP11-500C11.3	48.0023	-1.06328	0.355478	-2.99112	0.00277959	0.0510844
GCNT4	309.97	0.328372	0.109837	2.98962	0.00279323	0.051145
HID1	1486.11	0.220158	0.0736356	2.98984	0.00279126	0.051145
MAP3K11	1944.3	-0.210366	0.0703552	-2.99006	0.00278927	0.051145
WDYHV1	454.88	-0.272021	0.0909939	-2.98944	0.00279492	0.051145
KLF11	1618.07	-0.27518	0.0920654	-2.98896	0.00279929	0.0511698
QSOX1	8697.89	-0.290961	0.0973932	-2.98749	0.00281276	0.0513057
VAV3	1604.82	-0.278276	0.0931415	-2.98767	0.0028111	0.0513057
ARHGAP31	2456.43	-0.293154	0.0981554	-2.98664	0.00282064	0.0513943
GPR116	5522.93	-0.335855	0.112485	-2.98578	0.00282858	0.0514839
HLX	370.42	-0.401453	0.134632	-2.98186	0.002865	0.0520909
SMTN	4558.27	-0.235538	0.0790037	-2.98135	0.00286978	0.052122
STX11	484.989	-0.394849	0.132519	-2.97957	0.00288651	0.0523699
GCA	486.087	-0.319577	0.107291	-2.97859	0.00289579	0.0524823
METTL4	561.987	0.251104	0.0843716	2.97616	0.00291878	0.0528427
MLLT11	496.519	0.278543	0.0936295	2.97496	0.00293031	0.0529951
CLK3	3155.95	-0.288806	0.0971107	-2.97399	0.00293952	0.0530238
PCYOX1	3105.03	-0.196306	0.0660115	-2.97381	0.00294126	0.0530238
PTGDR	105.486	0.569361	0.19142	2.97441	0.00293553	0.0530238
NPAS2	2788.27	-0.191461	0.0644716	-2.96969	0.00298099	0.0536831
NRG1	625.271	0.322615	0.108692	2.96817	0.00299581	0.0538929
CA8	788.965	-0.369918	0.124751	-2.96526	0.00302429	0.0543478
HLA-B	8435.46	-0.264323	0.089229	-2.9623	0.00305348	0.0547254
SH2B3	4397.35	-0.274897	0.0928033	-2.96215	0.00305497	0.0547254
TP53I11	4077.16	-0.29911	0.100964	-2.96253	0.00305117	0.0547254
S1PR1	2177.97	-0.369115	0.124649	-2.96123	0.00306415	0.0548321
SAR1B	2841.89	0.136693	0.0461765	2.96023	0.00307406	0.0549517
SP2	881.265	-0.210516	0.0711233	-2.95987	0.0030777	0.054959
TNFRSF21	3054.89	-0.258178	0.0872424	-2.95931	0.00308324	0.0550001
CTD-3099C6.9	439.883	0.265022	0.0895775	2.95858	0.00309065	0.0550744
IRF2BPL	2366.71	-0.237656	0.080425	-2.955	0.00312673	0.0556565
MICALL2	802.476	0.229608	0.0777098	2.95469	0.00312986	0.0556565
SRGAP2	1140.22	-0.18845	0.0637904	-2.95421	0.00313469	0.0556842
CYTH3	1990.94	-0.225064	0.0763086	-2.94939	0.00318403	0.0565015
NFRKB	1154.79	-0.218573	0.0741485	-2.94777	0.00320076	0.0567393
COL4A5	1405.24	0.227659	0.0772426	2.94732	0.00320541	0.0567626
IL34	501.495	0.339669	0.115344	2.94484	0.00323121	0.0571598
CARD9	191.669	0.7437	0.25282	2.94162	0.00326505	0.0576984
FAM92A1	575.174	0.303797	0.103316	2.94045	0.00327733	0.0578553
AMBRA1	1149.13	-0.21442	0.0729578	-2.93895	0.00329323	0.0580756
QPCT	364.821	-0.30639	0.104283	-2.93805	0.00330286	0.0581851
RP11-177H13.2	183.468	-0.536696	0.182732	-2.93707	0.00331331	0.0583088
TGFBI	20363.5	-0.48903	0.16663	-2.93482	0.00333738	0.0586716
OPA3	1011.16	-0.192805	0.0657072	-2.93431	0.00334292	0.0587084
BCL9L	6396.43	-0.243777	0.0830974	-2.93362	0.00335031	0.058756
SOX17	286.513	-0.460049	0.156831	-2.93342	0.00335255	0.058756
RBPJ	6116.26	-0.21225	0.0723904	-2.93201	0.00336771	0.058961
GLRX3	2443	0.194507	0.0664389	2.9276	0.00341584	0.059742
JAG2	1280.18	0.195748	0.0668731	2.92716	0.00342072	0.0597659
PCIF1	1162.52	-0.252422	0.086327	-2.92402	0.00345537	0.0602504
SPRED2	3252.96	-0.220736	0.0754908	-2.92401	0.00345554	0.0602504
C3orf58	1989.8	-0.275866	0.0944146	-2.92185	0.00347958	0.0605619
CYR61	6605.83	-0.288161	0.0986256	-2.92177	0.00348053	0.0605619
TENM3	440.38	0.28279	0.0968174	2.92086	0.00349068	0.0606764
QRFPR	94.5393	0.606268	0.207615	2.92016	0.00349852	0.0607507
YEATS2	4198.34	-0.317939	0.108943	-2.91841	0.00351822	0.0610304
ECT2	1704.75	-0.212471	0.0728868	-2.91508	0.00355592	0.0616214
GOLGA3	6091.72	0.173294	0.0594706	2.91395	0.0035689	0.0617833
SZRD1	3847.1	-0.205329	0.0705172	-2.91176	0.00359396	0.062154
ANKZF1	1639.64	-0.308417	0.106043	-2.90841	0.00363276	0.0627024
SAMD5	850.56	0.387072	0.133088	2.90838	0.00363305	0.0627024
RHOA	18525.1	-0.19192	0.0660023	-2.90778	0.00364003	0.0627592
KCNK15	335.202	0.437692	0.150709	2.90423	0.00368161	0.0632835
MFAP4	167.589	-0.41862	0.144139	-2.90427	0.00368109	0.0632835
PAG1	1736.87	-0.343267	0.118189	-2.90438	0.00367977	0.0632835
MB21D1	288.693	-0.385642	0.132828	-2.90331	0.00369246	0.0633834
RGS3	1749.45	-0.208586	0.0718495	-2.9031	0.00369488	0.0633834
ENSG00000277258	1236.4	-0.24406	0.0841326	-2.9009	0.00372091	0.0637014
RFX3	1320.41	-0.303869	0.104749	-2.90092	0.00372065	0.0637014
DAB2IP	5093.01	-0.189529	0.065358	-2.89985	0.00373338	0.0638505
ESAM	1797.13	-0.293825	0.10139	-2.89798	0.00375576	0.0641688
PDK3	1415.3	-0.254994	0.0880138	-2.89721	0.00376498	0.0642616
AFAP1	3381.59	-0.199426	0.0688565	-2.89625	0.00377647	0.0643526
KDM3A	6924.73	-0.355048	0.122604	-2.89589	0.00378083	0.0643526
SMG7	3795.35	-0.173899	0.0600559	-2.89562	0.00378404	0.0643526
TMEM41B	2151.3	-0.158352	0.0546888	-2.89551	0.00378545	0.0643526
FAM43A	1613.19	-0.391028	0.135136	-2.89358	0.00380875	0.064684
CRKL	4905.4	-0.205312	0.0709685	-2.893	0.0038158	0.0647391
SAT1	43750.8	-0.44899	0.15525	-2.89204	0.00382745	0.064872
SPIRE1	2018.73	0.256814	0.0888163	2.89151	0.00383391	0.0649167
ENSG00000280385	436.934	0.331239	0.114577	2.89097	0.0038406	0.064924
RBFOX2	7130.68	-0.17704	0.0612414	-2.89085	0.00384197	0.064924
ZFYVE21	1117.22	-0.190617	0.0659886	-2.88864	0.00386917	0.0653187
ZNF165	274.999	0.386684	0.133891	2.88806	0.00387628	0.0653738
MAST4	5764.78	-0.226596	0.0785067	-2.88633	0.00389766	0.0656693
DNAJC9	350.58	-0.269421	0.093401	-2.88456	0.00391962	0.0659739
CHN1	757.952	-0.297231	0.103074	-2.88366	0.00393082	0.066039
MTSS1	2075.18	-0.269483	0.0934527	-2.88363	0.00393126	0.066039
AARS2	630.634	-0.214976	0.0746292	-2.88059	0.00396938	0.0666134
HGSNAT	2716	0.183433	0.0636955	2.87985	0.00397863	0.0667028
ENSG00000274828	134.984	-0.612627	0.212787	-2.87906	0.00398862	0.0668044
MYOF	19274.4	-0.190084	0.0660398	-2.87833	0.00399792	0.0668943
EGLN1	4410.73	-0.272972	0.0948552	-2.87778	0.00400488	0.0669449
RRAD	118.093	-0.759469	0.263976	-2.87703	0.00401431	0.0670006
SERPING1	4107.72	-0.309047	0.107424	-2.87689	0.00401609	0.0670006
PTGDR2	70.2547	-0.761942	0.264925	-2.87607	0.00402666	0.067111
ELL	973.369	-0.294631	0.102482	-2.87495	0.00404086	0.0672818
TRPM4	1121.18	-0.205604	0.0715881	-2.87204	0.0040783	0.0678386
KCTD3	3194.39	-0.255786	0.0891364	-2.8696	0.0041099	0.0682974
CHSY1	4241.13	-0.208935	0.0728346	-2.86862	0.00412267	0.0684428
ENSG00000274964	109.302	0.461159	0.160933	2.86554	0.00416301	0.0690451
CDC42EP4	2457	-0.244705	0.0854286	-2.86444	0.0041775	0.0692178
SLC30A1	1990.44	0.182075	0.0635797	2.86373	0.00418688	0.0693058
DESI1	1934.7	0.217004	0.0757977	2.86293	0.00419737	0.0694118
COL6A1	44639.3	-0.276403	0.0965807	-2.86189	0.00421121	0.069573
GNPDA1	905.864	0.243954	0.0852907	2.86027	0.00423282	0.0697942
STK24	3677.6	-0.191639	0.0669995	-2.8603	0.00423236	0.0697942
C3	14575.7	-0.300748	0.105216	-2.85838	0.00425808	0.0701428
NASP	1292.29	-0.228417	0.0799316	-2.85765	0.0042679	0.0702112
PXDC1	1393.95	0.213011	0.0745455	2.85746	0.00427049	0.0702112
FAM47E-STBD1	325.204	-0.334377	0.117054	-2.8566	0.00428202	0.0703327
LIMK2	2798.11	-0.181795	0.0636641	-2.85554	0.00429638	0.0705004
QPCTL	269.353	-0.386463	0.135371	-2.85485	0.00430572	0.0705856
SIK2	3342.13	-0.202742	0.071042	-2.85383	0.00431959	0.0707448
CERS5	1374.83	-0.147104	0.051582	-2.85185	0.00434658	0.0709102
FLNB	31882.5	-0.273837	0.0960326	-2.8515	0.00435138	0.0709102
MMP7	12686.6	0.257151	0.090197	2.85099	0.00435831	0.0709102
NUDT16	691.277	-0.24574	0.0861711	-2.85176	0.00434773	0.0709102
PTPRM	3642.24	-0.184447	0.0646682	-2.8522	0.00434174	0.0709102
RP11-70J12.1	68.6224	0.60185	0.211105	2.85095	0.00435889	0.0709102
ST3GAL4	1601.06	-0.20491	0.0718696	-2.85113	0.00435641	0.0709102
ID1	3486.03	0.342252	0.120158	2.84834	0.00439474	0.0714251
GYPC	1210.93	-0.250759	0.0880604	-2.84758	0.00440525	0.0715274
KIF5C	205.303	-0.465291	0.163437	-2.84691	0.00441465	0.0715885
NFATC2	891.022	-0.244785	0.0859888	-2.8467	0.00441743	0.0715885
B3GALT5	142.11	-0.723485	0.254191	-2.84623	0.00442405	0.0716275
FAM189A2	676.3	0.234084	0.082286	2.84477	0.0044444	0.0718202
TNFAIP8L1	937.467	-0.24086	0.0846635	-2.84491	0.0044424	0.0718202
MED15	2820.51	-0.205502	0.0723641	-2.83983	0.00451375	0.0728716
PLXNB2	13118.2	-0.216252	0.0762117	-2.83752	0.00454648	0.0733304
ARMCX2	1410.07	0.19104	0.067378	2.83535	0.00457754	0.0737417
ATR	1997.83	0.169801	0.0598918	2.83513	0.00458066	0.0737417
RPL37P2	271.225	0.565789	0.199613	2.83443	0.00459074	0.0738341
DFNA5	786.624	0.258473	0.0912589	2.83231	0.00462131	0.0739348
DHTKD1	1038.76	-0.203359	0.0717923	-2.8326	0.00461707	0.0739348
PCDHB13	90.1669	-0.53118	0.187504	-2.8329	0.00461271	0.0739348
PISD	1076.81	-0.167811	0.0592514	-2.83219	0.0046231	0.0739348
THSD4	2823.72	-0.224751	0.0793513	-2.83235	0.00462066	0.0739348
WLS	2913.43	-0.187656	0.0662267	-2.83353	0.00460364	0.0739348
COL4A1	40510.8	-0.316098	0.111762	-2.82831	0.00467946	0.0747658
MINA	1283.45	0.262093	0.0927175	2.82679	0.00470169	0.0749807
PHF10	2587.5	-0.215266	0.0761522	-2.82679	0.00470173	0.0749807
ZFPM1	329.668	0.418101	0.14797	2.82558	0.00471945	0.0751927
LDB1	1977.96	-0.140328	0.0496857	-2.82432	0.00473816	0.0753496
TSPAN18	700.221	-0.288679	0.102202	-2.82458	0.00473423	0.0753496
PCBP2	9734.02	-0.198235	0.070238	-2.82234	0.00476749	0.0757452
DHX40	3039.92	-0.185961	0.0659057	-2.82162	0.00477822	0.0758155
TIMP4	271.171	0.603558	0.213918	2.82144	0.00478083	0.0758155
BACH2	400.321	0.342389	0.121444	2.81932	0.00481261	0.0762483
NOVA2	638.972	-0.312867	0.110991	-2.81884	0.00481977	0.0762905
PTRF	8939.74	-0.224453	0.0796446	-2.81818	0.00482971	0.0763767
ITPRIP	3562.81	-0.235212	0.0834974	-2.817	0.00484745	0.0765151
TUB	445.19	0.320211	0.113665	2.81714	0.00484535	0.0765151
NLN	1475.91	0.154765	0.0549467	2.81664	0.00485282	0.0765286
MIR17HG	362.442	0.286496	0.101734	2.81613	0.00486066	0.0765485
SCARNA12	430.124	-0.404137	0.143516	-2.81597	0.00486308	0.0765485
FBXO46	723.539	-0.219109	0.0778538	-2.81436	0.00488744	0.0768608
S100A2	13809	0.305671	0.108692	2.81226	0.0049194	0.0772919
RARA	2096.23	-0.227609	0.0809538	-2.81158	0.00492982	0.0773841
PXN	8568.31	-0.206213	0.0733767	-2.81034	0.00494897	0.077613
MED24	1683.1	-0.157148	0.0559523	-2.80861	0.00497552	0.0779575
TBXAS1	165.414	0.475543	0.169336	2.80828	0.00498075	0.0779676
A2M	11331.8	0.199971	0.0712445	2.80683	0.00500312	0.0780303
IL1A	215.304	-0.654275	0.233062	-2.8073	0.00499581	0.0780303
NUPL1	5423.39	-0.23335	0.0831333	-2.80694	0.00500146	0.0780303
SNORD3D	147.422	-0.621024	0.221215	-2.80734	0.00499529	0.0780303
FSTL1	8220.52	-0.172519	0.0615031	-2.80504	0.00503097	0.0783209
SRSF9	2179.65	-0.237679	0.0847418	-2.80475	0.00503557	0.0783209
TEK	603.991	-0.310005	0.110521	-2.80494	0.00503258	0.0783209
CD99	2095.47	-0.226245	0.0807089	-2.80323	0.00505938	0.0785259
COG6	1715.42	0.238421	0.0850527	2.80322	0.00505958	0.0785259
DYRK4	548.498	0.228897	0.0816609	2.80302	0.00506261	0.0785259
ULK4	419.198	-0.284365	0.101486	-2.80201	0.00507848	0.0787002
ARNT	2936.89	-0.169886	0.0606664	-2.80033	0.00510507	0.0790396
BCL6B	2324.93	-0.36983	0.13208	-2.80004	0.00510968	0.0790396
CNIH1	3463.31	0.227451	0.0812459	2.79955	0.00511746	0.079088
CNN3	12872.7	-0.215386	0.0769684	-2.79836	0.00513622	0.079237
RNF170	630.879	0.263393	0.0941242	2.79835	0.00513642	0.079237
FAM180A	211.158	-0.459795	0.164562	-2.79405	0.00520524	0.0802258
FLNA	64157.8	-0.195028	0.069811	-2.79366	0.0052115	0.0802495
BCAM	1836.57	-0.242116	0.0867323	-2.79153	0.00524599	0.0806442
JPH2	335.872	-0.479593	0.171806	-2.79149	0.00524662	0.0806442
SLC40A1	1471.48	0.277188	0.0993451	2.79015	0.00526831	0.0808315
TIMP3	421.641	-0.414361	0.148501	-2.79029	0.00526606	0.0808315
PRELID2	510.148	-0.384462	0.137856	-2.78886	0.00528936	0.0809353
RASSF5	331.387	-0.369151	0.132358	-2.78904	0.0052865	0.0809353
RP11-53O19.1	56.1464	-0.672594	0.241134	-2.7893	0.00528229	0.0809353
RSPO3	283.953	0.409443	0.14683	2.78854	0.00529457	0.0809422
CXCL2	2123.34	-0.408572	0.146696	-2.78516	0.00535015	0.0814257
MAPK12	265.324	0.462722	0.16609	2.78598	0.00533663	0.0814257
PTGIR	223.695	-0.390718	0.140241	-2.78606	0.00533535	0.0814257
PYROXD1	1072	0.199719	0.0716952	2.78567	0.00534165	0.0814257
TLN1	21161.7	-0.209227	0.0751204	-2.78523	0.00534903	0.0814257
CHD3	4952.36	-0.19157	0.0688137	-2.7839	0.00537101	0.0816701
ZNF699	299.093	-0.29664	0.106598	-2.78279	0.00538945	0.0818772
NR2F2	2806.73	-0.197612	0.0710483	-2.78138	0.00541283	0.082159
RREB1	3683.41	-0.16927	0.0608683	-2.78093	0.00542037	0.0822001
RNF20	1428.85	-0.169177	0.0608546	-2.78001	0.0054357	0.0823591
MAP3K3	1190.78	-0.189003	0.0679962	-2.77961	0.00544245	0.082388
PCDH17	185.89	-0.449432	0.161731	-2.77888	0.00545466	0.0824994
PDE7B	189.918	-0.514597	0.185223	-2.77825	0.00546522	0.0825122
ZNF440	368.314	-0.288585	0.103868	-2.77838	0.00546301	0.0825122
C3orf52	849.393	0.248223	0.0893901	2.77685	0.00548881	0.0827214
CDC25B	2338.28	-0.247647	0.0891788	-2.77697	0.00548687	0.0827214
DSP	39171.4	-0.231545	0.0834257	-2.77546	0.00551238	0.0829614
GNL1	1457.09	-0.218115	0.0785904	-2.77533	0.00551449	0.0829614
MSH2	1102.34	-0.202022	0.0728047	-2.77485	0.00552277	0.0830124
KPNB1	12190.5	-0.152797	0.0550942	-2.77339	0.00554763	0.0833125
AKAP2	322.141	-0.283882	0.102555	-2.7681	0.00563845	0.0843589
C1orf115	595.549	-0.248432	0.0897551	-2.76789	0.00564212	0.0843589
C20orf96	135.794	-0.381939	0.137988	-2.76792	0.00564158	0.0843589
DAXX	1730.88	-0.164793	0.0595366	-2.76793	0.00564142	0.0843589
DPP4	579.143	-0.286172	0.103387	-2.76797	0.00564062	0.0843589
LMO7	1269.68	-0.198527	0.0717519	-2.76686	0.00565994	0.0845509
RIOK3	4633.25	-0.212044	0.0766594	-2.76606	0.00567384	0.0846098
ST8SIA4	165.232	-0.432909	0.156507	-2.76607	0.00567359	0.0846098
PRRC2A	9407.73	-0.199725	0.0722445	-2.76457	0.0056998	0.0849225
C1orf122	511.989	0.393498	0.1424	2.76333	0.00572141	0.0849994
FAM102A	2794.81	0.204871	0.0741445	2.76313	0.00572496	0.0849994
GSTA4	523.718	0.358397	0.129679	2.76373	0.00571442	0.0849994
NUP160	2983.45	-0.164935	0.0596824	-2.76354	0.00571788	0.0849994
SMAD1	1773.76	-0.21782	0.078868	-2.76183	0.00574791	0.0852656
ERG	2176.63	-0.270524	0.0979746	-2.76116	0.00575957	0.0853642
SLC2A10	902.6	0.287479	0.104146	2.76035	0.00577399	0.0855029
ZNF585A	499.226	-0.297964	0.107956	-2.76006	0.00577899	0.0855029
LEPREL4	900.975	0.2219	0.0804285	2.75898	0.00579827	0.0857136
TMEM132A	3076.28	-0.227889	0.0826334	-2.75783	0.00581858	0.0858645
YWHAH	5876.13	-0.219104	0.0794412	-2.75806	0.00581451	0.0858645
EXPH5	1873.51	0.246484	0.0894426	2.75578	0.0058552	0.0862815
OLFM2	756.357	-0.356401	0.129346	-2.7554	0.00586207	0.0862815
TMEM243	630.188	0.197079	0.0715235	2.75545	0.00586123	0.0862815
NFIL3	2103.13	-0.222466	0.0807549	-2.75483	0.00587228	0.086357
OS9	4905.62	-0.180565	0.0655643	-2.75402	0.00588685	0.0864965
ALOX15B	805.152	-0.342335	0.124366	-2.75265	0.00591158	0.0867786
ZDHHC12	435.539	-0.305582	0.111024	-2.75239	0.00591626	0.0867786
ENSG00000279320	70.7356	0.677343	0.24624	2.75074	0.00594607	0.0870656
SMARCA5	4958.11	-0.161514	0.058713	-2.75091	0.00594296	0.0870656
FST	827.575	0.319512	0.116216	2.7493	0.00597225	0.0873736
SIN3A	3473.07	-0.173674	0.06321	-2.74757	0.00600392	0.0876861
ZFHX3	2714.25	-0.22762	0.0828389	-2.74774	0.00600071	0.0876861
TRIM32	745.157	-0.231351	0.0842654	-2.7455	0.0060418	0.0881636
PNMAL1	153.837	-0.382549	0.139414	-2.74399	0.00606983	0.0884471
SPON2	812.498	-0.265794	0.0968677	-2.74389	0.00607164	0.0884471
KLK8	507.048	0.255001	0.0929506	2.7434	0.00608062	0.0885021
EMILIN2	718.517	-0.320664	0.1169	-2.74306	0.00608702	0.0885196
MTCH1	3371.01	-0.177315	0.0646798	-2.74142	0.00611737	0.0886575
PGM3	3185.55	0.217259	0.07924	2.74178	0.00611077	0.0886575
SMIM3	2048.54	-0.266617	0.09725	-2.74156	0.00611476	0.0886575
TCP11L2	1956.22	0.219912	0.0802094	2.74172	0.00611176	0.0886575
PPME1	2749.28	-0.186982	0.0682435	-2.73993	0.00614524	0.0889111
ZNF365	594.313	0.274719	0.100265	2.73992	0.00614532	0.0889111
RAB27B	6190.84	0.195028	0.0711906	2.73952	0.00615283	0.0889439
KLF10	6248.67	-0.215093	0.078569	-2.73763	0.00618834	0.0893813
TAP1	1839.93	-0.228924	0.0836354	-2.73716	0.00619717	0.0894328
PEX5	1123.19	-0.183892	0.0672278	-2.73536	0.00623115	0.0898469
ALDOA	66179.5	-0.29567	0.108117	-2.73473	0.00624312	0.0899433
SLC9A7	4463.84	-0.303266	0.110951	-2.73333	0.00626968	0.0902495
ENSG00000280111	1005.73	0.235852	0.0863475	2.73143	0.00630608	0.0905434
HELZ	4422.39	-0.224351	0.0821364	-2.73145	0.00630568	0.0905434
LATS2	1851.87	-0.238606	0.0873523	-2.73153	0.00630404	0.0905434
SRF	1745.95	-0.207922	0.0761437	-2.73065	0.0063209	0.0906795
ZNF407	1350.12	-0.142217	0.0520891	-2.73026	0.00632848	0.0907117
INCENP	809.303	-0.261588	0.0958413	-2.72939	0.00634522	0.0907223
SLC10A7	736.871	0.219692	0.0804804	2.72976	0.00633811	0.0907223
TMEM44	354.354	-0.292455	0.107148	-2.72945	0.00634393	0.0907223
BCL2L2	1431.59	-0.197041	0.0722072	-2.72882	0.00635605	0.0907245
KCNMB4	98.0035	-0.457095	0.167501	-2.72891	0.00635449	0.0907245
FAM222B	1682.52	-0.206731	0.0757824	-2.72795	0.00637288	0.0908884
WDR54	982.418	-0.273901	0.100446	-2.72685	0.00639427	0.0911169
FBLN1	1293.42	-0.266446	0.0977491	-2.72582	0.00641427	0.0912109
PLAUR	3911.71	-0.227704	0.0835275	-2.72609	0.00640886	0.0912109
TMEM204	1045.32	-0.328804	0.120632	-2.72568	0.00641696	0.0912109
HMCES	671.442	-0.317251	0.116456	-2.72422	0.00644529	0.0915371
AC093818.1	176.638	0.383974	0.140978	2.72365	0.00645651	0.0916199
SNHG12	724.565	-0.347538	0.127629	-2.72303	0.00646857	0.0917145
TMEM237	842.576	0.307614	0.112988	2.72255	0.00647806	0.0917725
PFKL	3874.01	-0.194046	0.0712972	-2.72165	0.00649575	0.0919465
EMR2	432.402	-0.359482	0.132116	-2.72095	0.00650937	0.0920626
GFPT1	7311.43	0.25346	0.0931742	2.72028	0.00652276	0.0921754
FAM179B	1192.59	-0.192475	0.0707833	-2.71921	0.00654372	0.0922414
GON4L	2227.25	-0.172541	0.0634461	-2.71949	0.00653831	0.0922414
RAB11FIP5	2429.75	-0.192686	0.0708606	-2.71923	0.00654335	0.0922414
GALNT18	960.568	-0.322628	0.118726	-2.71741	0.00657959	0.0926703
CCDC102B	430.075	-0.382604	0.140966	-2.71416	0.00664448	0.093431
GLO1	4838.59	-0.180326	0.0664457	-2.71388	0.00665009	0.093431
NXN	984.191	-0.221548	0.0816283	-2.71411	0.00664541	0.093431
EPB41L4A	709.071	-0.247529	0.0912426	-2.71287	0.00667039	0.0935985
GJC1	791.194	-0.269288	0.099268	-2.71274	0.00667302	0.0935985
RSPRY1	2005.7	-0.174566	0.0643783	-2.71157	0.0066966	0.0938518
SLC39A10	2270.9	-0.196406	0.072474	-2.71002	0.00672792	0.0941355
SP110	452.51	-0.326649	0.120531	-2.71007	0.00672688	0.0941355
DGKD	1795.73	-0.182419	0.0673371	-2.70904	0.00674776	0.0943355
DNAJB4	827.314	0.226549	0.0836572	2.70806	0.00676772	0.0945368
CHID1	1104.1	0.185079	0.068389	2.70627	0.00680435	0.0949704
AC244230.1	562.949	-0.261918	0.0969216	-2.70237	0.0068847	0.0958957
IMPDH2	5279.94	-0.204003	0.0755093	-2.70169	0.00689885	0.0958957
RNF26	847.572	-0.199156	0.0737141	-2.70173	0.00689788	0.0958957
RP11-318M2.2	77.9206	-0.556871	0.206117	-2.70172	0.00689819	0.0958957
TARS2	775.227	-0.239277	0.0885657	-2.70169	0.00689881	0.0958957
GGA2	2004.55	-0.192363	0.071271	-2.69904	0.00695404	0.0965839
UGP2	10425.5	-0.210004	0.0778692	-2.69688	0.00699918	0.0971315
MCOLN3	89.0173	0.628741	0.233219	2.69592	0.00701939	0.0973265
PXDN	11392	-0.2318	0.0859896	-2.69567	0.00702468	0.0973265
RP11-313J2.1	232.968	-0.359439	0.133486	-2.69271	0.00708747	0.0981165
CACFD1	334.521	0.303252	0.112669	2.69154	0.00711239	0.098234
CHRNA9	62.3999	0.733148	0.27244	2.69105	0.00712277	0.098234
NDUFA4L2	3028.38	-0.585501	0.217561	-2.6912	0.00711955	0.098234
RNF43	426.893	-0.250394	0.0930596	-2.69068	0.00713063	0.098234
SUSD3	171.459	0.592798	0.220294	2.69094	0.00712515	0.098234
TM9SF2	7987.38	0.171755	0.0638322	2.69073	0.00712951	0.098234
KRT75	124.608	-0.679443	0.252689	-2.68885	0.00716988	0.0986691
RPL41P1	1437.93	-0.27355	0.101742	-2.68867	0.00717382	0.0986691
ZNF331	508.676	-0.25542	0.0950333	-2.68769	0.00719481	0.0988777
ABHD3	379.22	0.294293	0.109533	2.6868	0.00721409	0.0989028
GFOD2	707.167	-0.218041	0.0811409	-2.68719	0.0072056	0.0989028
MYL5	234.042	0.392883	0.146217	2.68698	0.0072101	0.0989028
DGCR2	2164.39	-0.165342	0.0615648	-2.68567	0.00723854	0.0991581
OXSR1	3751.31	-0.238692	0.088942	-2.68368	0.00728168	0.0996687
PRPF8	16690.3	-0.185401	0.069117	-2.68242	0.0073092	0.0999649
MFSD3	183.513	0.351102	0.130994	2.6803	0.00735563	0.100438
SLC30A7	3454.94	0.171323	0.0639156	2.68046	0.00735206	0.100438
TCF7L1	1202.55	-0.253545	0.0946316	-2.67929	0.0073779	0.100662
KIAA0930	1815.52	0.178606	0.0666805	2.67853	0.00739461	0.100809
PFKFB3	7629.11	-0.284088	0.10611	-2.6773	0.00742178	0.101098
AC005152.3	274.621	0.378981	0.141591	2.67658	0.0074377	0.101222
PAIP2B	439.821	-0.271586	0.101476	-2.67635	0.00744278	0.101222
SERGEF	454.789	-0.21917	0.0819411	-2.67473	0.00747903	0.101633
ENSG00000278976	58.8597	-0.791052	0.295839	-2.67392	0.00749696	0.101796
ACKR3	3054.58	-0.353557	0.132272	-2.67296	0.00751845	0.101988
KMT2A	7209.98	-0.240632	0.0900312	-2.67276	0.0075231	0.101988
EIF4A3	2217.93	-0.231048	0.0865082	-2.67082	0.00756658	0.102414
TGM2	7924.41	-0.416106	0.155789	-2.67096	0.00756354	0.102414
ARL1	4220.93	0.176395	0.0660698	2.66983	0.00758888	0.102634
FLRT3	1820.55	0.27294	0.102256	2.66918	0.00760374	0.102732
TBC1D4	2085.42	0.176584	0.0661615	2.66898	0.00760819	0.102732
PABPC4	5023.2	-0.165134	0.0618789	-2.66866	0.00761546	0.102748
SERPINA3	5251.88	-0.346423	0.129841	-2.66806	0.00762913	0.102851
LMNB1	697.901	-0.428394	0.160685	-2.66604	0.007675	0.103076
LURAP1L	2176.71	0.240301	0.0901158	2.66659	0.0076626	0.103076
MANSC1	910.547	0.26395	0.0989939	2.66632	0.00766861	0.103076
RP5-1024G6.8	198.866	0.334975	0.125638	2.66619	0.00767172	0.103076
TOB1	2958.15	0.216356	0.0811541	2.66599	0.0076761	0.103076
ST5	1853.36	-0.168778	0.0633186	-2.66554	0.00768658	0.103135
CCNE2	171.606	-0.35142	0.13186	-2.6651	0.0076965	0.103187
PRR12	1485.62	-0.191325	0.0718131	-2.66421	0.00771687	0.103378
FAM129B	14302.6	-0.228624	0.0858298	-2.66369	0.00772885	0.103457
DRG2	720.707	0.197424	0.0741436	2.66272	0.00775111	0.103658
FRMD4A	1698.6	-0.204049	0.0766394	-2.66245	0.00775741	0.103658
MT1L	924.463	0.301603	0.113289	2.66224	0.00776215	0.103658
ACSM4	48.8369	-0.660514	0.248255	-2.66062	0.00779965	0.104077
CENPQ	275.335	-0.312139	0.117355	-2.65978	0.00781923	0.104177
SLC9A1	4432.53	-0.193946	0.0729183	-2.65977	0.00781939	0.104177
POLDIP3	2536.64	-0.168485	0.0633566	-2.65932	0.00782994	0.104236
COL4A2	27542.5	-0.295126	0.111091	-2.65662	0.0078929	0.104992
CBX1	1974.28	-0.185959	0.07002	-2.65579	0.00791219	0.105166
WIPF2	2902.64	-0.190003	0.071565	-2.65497	0.00793143	0.105339
ZNF366	180.263	-0.485443	0.182935	-2.65364	0.00796278	0.105673
CRISPLD2	4088.19	-0.333546	0.125733	-2.65281	0.00798251	0.105817
CS	6380.94	-0.173222	0.0653015	-2.65266	0.00798607	0.105817
NECAP2	1771.46	-0.14238	0.0536885	-2.65196	0.00800253	0.105952
ECH1	1987.84	-0.270393	0.101974	-2.65159	0.00801147	0.105985
TUBA1B	9871.05	-0.217181	0.0819139	-2.65133	0.00801749	0.105985
TFPI	8498.55	-0.25615	0.0966265	-2.65093	0.00802698	0.106028
MYO1D	5961.8	-0.206226	0.0778056	-2.65053	0.00803656	0.106073
PPIF	1811.64	0.218198	0.0823412	2.64993	0.0080509	0.106179
GDF15	430.401	0.706401	0.266626	2.6494	0.00806341	0.106206
TAF1	2186.62	-0.14213	0.0536478	-2.64932	0.00806544	0.106206
PTH1R	170.033	0.681616	0.257437	2.6477	0.00810421	0.106634
BVES	502.446	0.226756	0.0856619	2.64711	0.00811839	0.106738
AZIN1	5896.97	-0.166032	0.0627289	-2.64682	0.00812533	0.106747
AGBL5	926.83	-0.198774	0.0751119	-2.64638	0.00813591	0.106803
H19	595.072	-0.698075	0.26394	-2.64483	0.00817323	0.107185
HYAL1	204.133	-0.451988	0.170907	-2.64465	0.00817758	0.107185
EFNA5	2922.19	0.186984	0.07071	2.64438	0.00818401	0.107187
AC104695.3	51.0699	-0.865373	0.327459	-2.64269	0.00822494	0.107599
KMT2E	7165.17	-0.228146	0.0863385	-2.64246	0.00823054	0.107599
KRT15	20405.5	-0.259075	0.098049	-2.6423	0.00823452	0.107599
DNAH5	577.029	-0.278491	0.105429	-2.64152	0.00825358	0.107673
MYO9B	4915.44	-0.193972	0.0734368	-2.64134	0.00825776	0.107673
PIM2	395.783	-0.354797	0.134327	-2.64129	0.00825913	0.107673
ZNF720	569.71	-0.173714	0.0657767	-2.64097	0.0082669	0.107691
SHROOM4	2243.18	-0.260725	0.0987335	-2.6407	0.00827349	0.107695
MLPH	2043.67	0.268949	0.101898	2.63939	0.00830565	0.108031
CTR9	2311.91	-0.168464	0.0638453	-2.63863	0.00832417	0.108049
REPS2	822.598	0.215509	0.0816771	2.63855	0.00832612	0.108049
SFMBT2	840.886	-0.233652	0.088542	-2.63888	0.00831793	0.108049
RP2	943.67	-0.201165	0.076253	-2.63813	0.00833649	0.108101
CASP14	18711.9	-0.662152	0.251109	-2.63691	0.00836646	0.108242
NLRP5	48.1854	-0.865869	0.328353	-2.63701	0.00836405	0.108242
PIP5KL1	216.756	0.38759	0.146963	2.63734	0.00835601	0.108242
FAM161B	204.031	-0.430916	0.163468	-2.63609	0.00838684	0.108289
SAMD4B	4354.87	-0.2148	0.0814756	-2.63638	0.00837964	0.108289
USF1	719.424	-0.185864	0.07051	-2.63599	0.00838922	0.108289
CCDC85C	1016.13	-0.229012	0.0868947	-2.63551	0.00840111	0.10836
SLC2A12	212.505	0.332644	0.126247	2.63487	0.00841701	0.108483
DHCR24	14232.6	-0.290481	0.110318	-2.63313	0.00846025	0.108875
TMEM156	49.7986	-0.8316	0.315793	-2.63338	0.00845408	0.108875
ENSG00000279689	82.2161	-0.467467	0.177609	-2.63199	0.00848857	0.109075
RP11-274H2.3	370.637	-0.45535	0.173001	-2.63207	0.00848658	0.109075
PCDHGA12	290.839	-0.399426	0.151799	-2.63128	0.00850643	0.109222
SLC25A30	772.926	-0.197966	0.0752625	-2.63034	0.00852984	0.109439
GABRE	3083.69	0.312555	0.118893	2.62887	0.00856691	0.109832
SFSWAP	1566.9	-0.206644	0.078636	-2.62785	0.00859262	0.110079
CGN	1024.04	-0.238537	0.0908079	-2.62683	0.00861842	0.110104
JARID2	2986.93	-0.244026	0.0929002	-2.62675	0.00862049	0.110104
PLEKHO1	1033.59	-0.203562	0.0774914	-2.6269	0.00861663	0.110104
RORA	3853.33	-0.299179	0.113879	-2.62718	0.00860966	0.110104
ISG20L2	1187.8	-0.17202	0.0655066	-2.626	0.00863957	0.110265
C15orf48	1417.5	-0.358071	0.136389	-2.62537	0.00865547	0.110369
CLDN3	852.47	0.259568	0.0988769	2.62517	0.00866069	0.110369
GDNF	95.4712	-0.632787	0.241099	-2.62459	0.0086753	0.110472
TMOD3	6588.46	-0.163997	0.0624945	-2.62418	0.00868576	0.110522
CASP2	1871.17	-0.169676	0.0646722	-2.62363	0.0086997	0.110617
FAM168A	3381.05	-0.235444	0.0897531	-2.62324	0.00870981	0.110663
JMJD6	1156.64	-0.292942	0.111699	-2.6226	0.00872607	0.110786
UBL7-AS1	50.6469	-0.701522	0.267558	-2.62194	0.00874307	0.11092
HMGCL	931.183	-0.190104	0.0725144	-2.62161	0.00875153	0.110944
CNOT8	3315.58	-0.240553	0.0919017	-2.6175	0.00885756	0.111788
FAM13B	1258.89	-0.193691	0.073981	-2.61812	0.0088417	0.111788
GALNT2	4053.77	-0.211815	0.0809112	-2.61787	0.008848	0.111788
ST6GALNAC2	1343.85	0.167789	0.0640984	2.61767	0.00885313	0.111788
WBP2	5323.67	-0.241214	0.0921343	-2.61807	0.00884278	0.111788
ZNF609	3537.04	-0.172419	0.065861	-2.61793	0.00884647	0.111788
RALB	2592.12	-0.203257	0.0776782	-2.61665	0.00887965	0.111984
DOCK9	7688.64	-0.210694	0.0805626	-2.61528	0.00891544	0.112352
ACTG2	7083.83	-0.340178	0.130096	-2.61482	0.00892742	0.112419
C2orf71	88.2815	0.75454	0.288625	2.61425	0.00894227	0.112523
OPTN	2819.54	-0.159045	0.0608573	-2.61342	0.0089642	0.112716
AIM1L	353.826	-0.297991	0.114088	-2.61193	0.00900316	0.112776
ANO6	15782.2	-0.241369	0.0923997	-2.61223	0.00899539	0.112776
BCORL1	1187.85	-0.179364	0.068649	-2.61277	0.00898107	0.112776
C6orf89	2809.26	-0.140692	0.0538525	-2.61254	0.0089873	0.112776
RHBDD1	1761.64	0.172212	0.0659388	2.61169	0.00900962	0.112776
RP11-350F4.2	518.727	0.307725	0.117836	2.61147	0.00901547	0.112776
SESN3	6179.63	0.200389	0.0767172	2.61205	0.00900004	0.112776
GALE	1038.92	0.203341	0.077921	2.60958	0.00906531	0.113316
ARID4B	2613.6	-0.193907	0.0743293	-2.60875	0.00908735	0.113425
CKAP4	5448.1	0.175641	0.0673227	2.60895	0.00908216	0.113425
ATP6V0A2	922.164	0.204599	0.0784534	2.6079	0.00910992	0.113457
CXorf56	563.007	-0.190317	0.0729739	-2.60802	0.00910689	0.113457
SPACA6P-AS	79.6485	0.570772	0.218839	2.60818	0.0091026	0.113457
HSD17B2	147.248	-0.518352	0.198835	-2.60695	0.00913527	0.113523
RP11-271K21.11	457.878	-0.225673	0.086565	-2.60697	0.00913467	0.113523
SP4	639.115	-0.231066	0.0886339	-2.60697	0.00913461	0.113523
CHPF2	1723.68	0.171499	0.065798	2.60645	0.00914853	0.113605
RNF10	4684.59	-0.163907	0.062916	-2.60517	0.00918288	0.113948
HMGB2	1322.52	-0.221358	0.0849974	-2.6043	0.00920634	0.114156
DKK1	140.401	0.553729	0.21274	2.60285	0.00924535	0.114544
LMNB2	1555.7	-0.223658	0.0859354	-2.60263	0.00925114	0.114544
NFKBIA	8911.45	-0.314105	0.120743	-2.60143	0.0092835	0.114861
PLXDC1	447.517	0.398564	0.153316	2.59963	0.00933236	0.115382
MAGOH	907.536	0.201558	0.0775553	2.59889	0.00935256	0.115548
CTNND1	16739.7	-0.178493	0.0687049	-2.59797	0.00937757	0.115605
PRICKLE3	436.33	-0.282217	0.108619	-2.59823	0.00937064	0.115605
ZNF675	545.571	-0.228783	0.0880593	-2.59806	0.00937515	0.115605
CNNM4	1180.42	-0.180887	0.0696428	-2.59735	0.00939462	0.115731
RP11-29H23.5	82.1641	-0.511975	0.197181	-2.59647	0.00941861	0.115942
RP11-10N23.2	59.9705	0.566468	0.218338	2.59446	0.0094741	0.116541
FAM210A	1273.06	-0.287883	0.111053	-2.59231	0.00953339	0.117186
STK35	2211.14	-0.178327	0.068824	-2.59106	0.00956799	0.117526
TM4SF18	952.385	-0.258726	0.0998702	-2.59062	0.00958038	0.117593
HOXA5	449.675	-0.227307	0.0877543	-2.59027	0.00959013	0.117628
ENG	3462.67	-0.217325	0.0839262	-2.58948	0.00961206	0.117812
UNG	875.652	-0.264786	0.102282	-2.5888	0.00963123	0.117962
GZF1	651.838	0.207479	0.0801793	2.58769	0.00966226	0.118257
HS3ST2	104.765	-0.458194	0.177108	-2.58709	0.00967912	0.118293
PODNL1	222.755	0.589725	0.227928	2.58733	0.00967241	0.118293
WBP1L	2166.87	-0.210996	0.0815812	-2.58633	0.0097004	0.118468
AC007319.1	212.084	-0.387306	0.149964	-2.58267	0.00980403	0.11939
AP2A1	3259.26	-0.17957	0.0695256	-2.58279	0.00980056	0.11939
CDH3	10578	-0.220306	0.0852913	-2.58299	0.00979496	0.11939
SCN1B	114.042	0.646926	0.250418	2.58338	0.00978362	0.11939
BDKRB1	84.4436	-0.539258	0.208876	-2.58171	0.00983118	0.119549
ZNF101	358.775	-0.324948	0.125855	-2.58193	0.00982494	0.119549
EIF4H	10555.6	-0.167889	0.0650495	-2.58094	0.00985325	0.119647
FBXL15	166.31	0.371534	0.143947	2.58106	0.00984988	0.119647
APOBEC3B	243.837	0.397077	0.153933	2.57955	0.00989304	0.119902
PCDHB2	143.38	-0.407404	0.157918	-2.57985	0.00988445	0.119902
SLC47A1	123.981	0.610495	0.236675	2.57946	0.00989543	0.119902
RELT	437.079	-0.221596	0.0859276	-2.57886	0.00991256	0.120024
SLC15A1	345.077	0.450661	0.174867	2.57717	0.00996123	0.120527
KCTD15	1237.19	0.168164	0.0652907	2.57561	0.0100062	0.120901
RFX7	2167.19	-0.177787	0.069027	-2.57561	0.0100064	0.120901
CHD6	3053.24	-0.171133	0.0664677	-2.57467	0.0100334	0.12108
HUWE1	16345.2	-0.172896	0.0671607	-2.57436	0.0100425	0.12108
NRP1	10403	-0.23423	0.0909845	-2.57439	0.0100416	0.12108
POM121	2331.13	-0.160905	0.0625178	-2.57375	0.0100604	0.12121
DCSTAMP	139.87	0.475212	0.184733	2.57242	0.0100989	0.121588
SRSF4	3036.68	-0.202109	0.0786197	-2.57072	0.0101488	0.122102
TLCD1	146.246	-0.3707	0.144237	-2.57007	0.0101677	0.122242
CTSC	10217.4	0.199167	0.0776055	2.5664	0.010276	0.123389
STX4	936.098	-0.222447	0.0866785	-2.56635	0.0102776	0.123389
DDAH1	1867.84	-0.249218	0.0971204	-2.56607	0.0102857	0.1234
DLGAP1-AS1	325.296	0.364745	0.142315	2.56294	0.0103791	0.124369
RORC	642.136	0.249878	0.0974994	2.56287	0.0103812	0.124369
CTSH	974.414	-0.165138	0.0644497	-2.56228	0.0103987	0.124404
POLD2	2805.55	-0.215929	0.0842663	-2.56246	0.0103935	0.124404
CHST15	4910.88	-0.181973	0.0710302	-2.56191	0.0104097	0.124448
KHNYN	2989.12	-0.138018	0.0538858	-2.56131	0.0104277	0.124449
LOXL3	524.628	-0.4227	0.165036	-2.56125	0.0104296	0.124449
VPS37C	1091.7	-0.177256	0.0692089	-2.56118	0.0104318	0.124449
TREM1	491.086	-0.398317	0.155549	-2.56072	0.0104457	0.124528
PPARD	1622.56	-0.168859	0.0659741	-2.55948	0.010483	0.124797
ST6GALNAC3	276.547	-0.384088	0.150053	-2.55968	0.0104769	0.124797
RP11-479G22.8	453.173	-0.251813	0.0984623	-2.55745	0.0105441	0.125438
MAP4	16004.3	-0.15764	0.0616544	-2.55684	0.0105628	0.125552
MILR1	163.468	-0.509441	0.199265	-2.5566	0.0105702	0.125552
ZDHHC9	3654.1	-0.201386	0.0787769	-2.55641	0.0105759	0.125552
KAT6A	4379.6	-0.138266	0.0541021	-2.55565	0.0105989	0.12565
SEC14L2	4768.79	-0.179361	0.0701822	-2.55565	0.010599	0.12565
RP5-894A10.2	70.6597	0.61555	0.241156	2.55249	0.0106955	0.126706
SF3B2	6092.52	-0.167633	0.0656809	-2.55223	0.0107037	0.126715
AKAP8L	1109.22	-0.178029	0.0697717	-2.55159	0.0107233	0.126784
KANSL1	3308.02	-0.154969	0.0607407	-2.55132	0.0107315	0.126784
ZNF799	207.276	-0.292526	0.114657	-2.55131	0.0107319	0.126784
SLC5A3	5215.22	0.273628	0.107302	2.55006	0.0107704	0.127151
ALKBH5	4852.56	-0.229621	0.0900832	-2.54899	0.0108035	0.127453
AHNAK	145383	-0.246718	0.0968759	-2.54675	0.0108732	0.12773
ENSG00000273888	78.4095	-0.551166	0.216374	-2.54729	0.0108565	0.12773
FGD4	2109.77	-0.199623	0.0784001	-2.54621	0.0108901	0.12773
GJB2	777.945	-0.31924	0.125386	-2.54606	0.0108947	0.12773
LINC00087	70.3448	-0.80639	0.316607	-2.54697	0.0108662	0.12773
PIP5K1B	174.724	0.396267	0.155614	2.54648	0.0108816	0.12773
PPP1R14A	154.021	0.399871	0.156987	2.54716	0.0108603	0.12773
SPTAN1	9554.42	-0.181049	0.0711028	-2.5463	0.0108873	0.12773
TFIP11	906.299	-0.185013	0.0726297	-2.54735	0.0108544	0.12773
FOLR1	93.1004	0.624021	0.24512	2.54578	0.0109035	0.127746
MYLK	11791.1	0.208738	0.0820147	2.54514	0.0109235	0.127893
RP11-116D17.3	58.1902	-0.806901	0.317087	-2.54473	0.0109362	0.127953
B3GNT9	450.508	0.274792	0.108017	2.54398	0.0109599	0.128142
ZNF285	213.683	-0.298243	0.11731	-2.54236	0.0110108	0.128648
GLIS2	606.895	-0.229295	0.0902392	-2.54096	0.0110547	0.129073
ENSG00000275832	1859.21	-0.187685	0.0738883	-2.54012	0.0110813	0.129207
SSH3	1257.19	-0.203051	0.0799376	-2.54012	0.0110814	0.129207
PSMA3	2790.24	0.174837	0.068901	2.53751	0.0111643	0.130084
ENO1	56069.1	-0.217946	0.0859148	-2.53677	0.0111881	0.1302
HIF1A-AS2	167.918	-0.422038	0.166372	-2.53672	0.0111896	0.1302
SUN2	3610.93	-0.202477	0.0798488	-2.53575	0.0112206	0.130472
ZC3H4	2057.39	-0.161415	0.0636765	-2.53492	0.0112471	0.130691
CCL2	1593.32	-0.330784	0.130562	-2.53354	0.0112918	0.13073
INPP5F	1302	0.17504	0.0690746	2.53408	0.0112743	0.13073
KHDRBS1	7021.45	-0.175669	0.0693415	-2.53339	0.0112966	0.13073
NFXL1	984.252	0.225848	0.0891443	2.53351	0.0112926	0.13073
STARD9	913.29	-0.243445	0.0960497	-2.53458	0.0112583	0.13073
ZNF571	214.247	-0.292447	0.11543	-2.53355	0.0112912	0.13073
KCNK5	1069	-0.364372	0.143849	-2.53302	0.0113085	0.130779
UQCC2	621.134	0.303364	0.119884	2.53048	0.0113907	0.131639
HOXA4	168.309	-0.395531	0.156426	-2.52856	0.0114533	0.132273
RNF168	1408.73	-0.17339	0.0686523	-2.52562	0.0115493	0.133274
TSPAN2	146.85	-0.440668	0.174492	-2.52543	0.0115556	0.133274
ALDH6A1	1098.89	-0.19689	0.0780017	-2.52417	0.0115972	0.133481
KANK3	384.53	-0.372164	0.147427	-2.5244	0.0115897	0.133481
VEGFA	40025.8	-0.522324	0.206904	-2.52447	0.0115872	0.133481
DNAJC19	505.321	0.269049	0.106642	2.52291	0.0116389	0.133652
NCF2	91.5001	0.451465	0.178956	2.52277	0.0116434	0.133652
RAB14	6191.31	-0.152928	0.0606086	-2.52321	0.0116291	0.133652
TAF3	669.589	-0.250458	0.0992596	-2.52326	0.0116272	0.133652
ENSG00000279821	61.7333	0.784257	0.311022	2.52155	0.0116839	0.134026
SCAMP2	2384.48	-0.197199	0.0782743	-2.51933	0.0117577	0.134694
TAB3	3346.5	-0.175603	0.0697024	-2.51933	0.011758	0.134694
CHI3L1	10881	0.324764	0.128952	2.51849	0.0117859	0.134832
STAP2	1043.49	-0.244978	0.0972652	-2.51866	0.0117802	0.134832
BST2	551.296	-0.22138	0.0879307	-2.51767	0.0118135	0.135017
MPP5	2681	-0.202439	0.0804117	-2.51753	0.0118179	0.135017
C11orf63	361.241	0.286245	0.113714	2.51722	0.0118283	0.13502
SPINK5	93.4116	0.589365	0.234149	2.51705	0.0118341	0.13502
CNKSR3	1178.19	-0.339295	0.134839	-2.5163	0.0118594	0.135071
FSCN2	79.0134	0.739652	0.293926	2.51646	0.0118541	0.135071
RC3H1	3601.06	-0.150651	0.0598722	-2.51621	0.0118624	0.135071
AHI1	1236	0.163381	0.0649473	2.5156	0.011883	0.135079
ATP5S	526.915	0.224915	0.0893989	2.51586	0.0118742	0.135079
ZCCHC2	3859.01	-0.349763	0.139044	-2.51548	0.011887	0.135079
ZSWIM6	1522.16	-0.189287	0.0752645	-2.51496	0.0119046	0.135189
ARFGAP1	1422.01	0.18255	0.0725948	2.51465	0.0119152	0.135219
ENSG00000280193	60.3756	0.596229	0.237189	2.51372	0.0119464	0.135483
GLCE	1411.58	-0.173303	0.0689726	-2.51264	0.0119833	0.13581
MTFR1L	958.595	-0.187698	0.0747289	-2.51172	0.0120144	0.136073
ACTN1	28205.1	-0.183922	0.0732546	-2.51072	0.0120486	0.136197
KLHL36	2412.49	-0.184351	0.0734292	-2.5106	0.0120527	0.136197
LRP1B	157.873	0.589711	0.234916	2.5103	0.0120628	0.136197
MDC1	1395.19	-0.178401	0.0710666	-2.51034	0.0120616	0.136197
TGFBR3	1082.04	-0.243975	0.0971926	-2.51022	0.0120655	0.136197
FAM117B	780.497	-0.345269	0.137629	-2.5087	0.0121176	0.136333
FAM195A	339.503	0.328112	0.130758	2.50931	0.0120968	0.136333
KMT2B	2169.42	-0.185851	0.0740744	-2.50898	0.0121079	0.136333
LAMB1	12196.3	-0.230344	0.0918099	-2.50893	0.0121098	0.136333
UNC13D	987.155	-0.258535	0.103025	-2.50944	0.0120922	0.136333
ARHGAP22	571.969	-0.307341	0.12261	-2.50666	0.0121878	0.136774
RAET1L	106.655	0.431276	0.172045	2.50676	0.0121842	0.136774
SLC38A6	584.85	0.186003	0.0741942	2.50698	0.0121769	0.136774
WRN	1392.69	0.16312	0.0650754	2.50662	0.012189	0.136774
HEYL	1382.74	-0.384833	0.153644	-2.5047	0.0122554	0.137429
KRT80	1806.06	-0.240492	0.0960257	-2.50446	0.0122639	0.137434
LAMC1	16930.8	-0.165457	0.0660804	-2.50387	0.0122842	0.13757
AXL	4142.38	-0.219707	0.0877807	-2.50291	0.0123178	0.137759
IGF1R	10234.2	-0.19543	0.0780881	-2.50269	0.0123254	0.137759
KDM6B	3895.14	-0.194005	0.077506	-2.5031	0.0123112	0.137759
CXorf57	139.47	-0.357454	0.142903	-2.50138	0.012371	0.138178
FAM53C	1379.58	-0.204129	0.0816172	-2.50106	0.0123823	0.138213
IARS	7705.64	0.193793	0.0775213	2.49987	0.012424	0.138588
TNFRSF10D	4351.8	-0.236071	0.0945059	-2.49795	0.0124913	0.139247
XPC	930.833	-0.172385	0.0690423	-2.4968	0.0125319	0.139608
IL24	2213.34	-0.299434	0.119946	-2.4964	0.0125461	0.139655
MARS	4020.11	0.213957	0.0857126	2.49622	0.0125525	0.139655
IGSF8	1338.18	-0.2323	0.0930717	-2.49592	0.0125629	0.139679
AJUBA	765.349	-0.199575	0.0800292	-2.49378	0.012639	0.14017
MSN	31969.8	-0.178625	0.071629	-2.49375	0.0126401	0.14017
RP11-401O9.4	55.7593	-0.675087	0.27071	-2.49377	0.0126396	0.14017
VOPP1	889.779	-0.188842	0.0757063	-2.49441	0.0126167	0.14017
SH2D3C	663.322	-0.291488	0.11693	-2.49284	0.0126724	0.140438
CDA	165.037	-0.356896	0.14324	-2.49159	0.0127172	0.14075
KMT2E-AS1	87.9689	-0.477914	0.191793	-2.49182	0.0127091	0.14075
APOL6	3460.64	0.173398	0.0696144	2.49083	0.0127446	0.140962
C6orf132	2562.09	-0.208902	0.0838848	-2.49034	0.012762	0.140976
LINC00958	244.812	0.33156	0.133139	2.49033	0.0127625	0.140976
CAMKMT	220.456	0.30595	0.122906	2.48931	0.0127992	0.141258
EREG	1032.53	0.373568	0.150078	2.48916	0.0128047	0.141258
CDK6	7024.76	-0.207164	0.0832562	-2.48828	0.0128364	0.141425
HILPDA	3400.17	-0.620072	0.249193	-2.48832	0.0128347	0.141425
ZNF714	419.147	-0.260561	0.104737	-2.48778	0.0128545	0.141533
EGFL7	1057.64	-0.282613	0.113634	-2.48704	0.0128812	0.141685
PSME4	8057.71	0.165819	0.066676	2.48693	0.012885	0.141685
IFFO2	2255.46	-0.198888	0.0800103	-2.48578	0.0129269	0.14204
SPEN	5960.28	-0.196167	0.078922	-2.48558	0.012934	0.14204
SETD5-AS1	663.859	0.220263	0.0886316	2.48515	0.0129497	0.14212
EMD	1505.89	-0.187631	0.0756016	-2.48184	0.0130707	0.143104
ITSN1	1594.79	-0.158239	0.0637431	-2.48245	0.0130482	0.143104
PTAR1	6399.77	0.145801	0.0587446	2.48195	0.0130665	0.143104
RAB13	1978.45	-0.205741	0.0829009	-2.48177	0.013073	0.143104
IRAK2	1690.66	-0.281413	0.113407	-2.48145	0.013085	0.143121
THBD	1463.35	-0.312049	0.125762	-2.48127	0.0130914	0.143121
SOX13	1097.05	-0.228678	0.0921724	-2.48098	0.013102	0.143145
DMKN	1564.58	-0.170745	0.0688313	-2.48064	0.0131148	0.143193
UBE2O	1454.14	-0.179742	0.0725103	-2.47884	0.013181	0.143823
KIAA1958	599.074	-0.238567	0.0962629	-2.47829	0.0132013	0.143953
TET1	448.189	-0.310782	0.125432	-2.4777	0.0132232	0.144007
TM7SF2	265.311	-0.307993	0.124305	-2.47772	0.0132223	0.144007
FDCSP	11378.9	0.220818	0.0891359	2.47732	0.0132374	0.14407
DDX24	3747.88	-0.178135	0.0719433	-2.47605	0.0132844	0.144393
GNG12	13798.2	-0.136189	0.0550012	-2.47612	0.013282	0.144393
NEU1	1745.02	-0.186351	0.0752713	-2.47572	0.0132968	0.144393
VPS9D1	235.407	0.421876	0.170413	2.4756	0.0133012	0.144393
NBEAL2	2647.19	-0.187053	0.0755793	-2.47493	0.0133264	0.144483
SACM1L	1716.25	0.144095	0.0582213	2.47496	0.0133251	0.144483
BCL11B	411.13	-0.29548	0.119422	-2.47425	0.0133517	0.144665
DTX2P1	118.246	-0.401664	0.16241	-2.47315	0.0133928	0.144986
PGRMC1	3622.4	-0.174445	0.0705397	-2.473	0.0133984	0.144986
HIST1H2BK	1678.98	-0.236891	0.0958027	-2.4727	0.0134098	0.145017
FUOM	182.363	0.40313	0.163106	2.47158	0.0134516	0.145345
SYNE4	210.377	-0.358789	0.145174	-2.47143	0.0134573	0.145345
SPSB1	1418.67	-0.166289	0.0673106	-2.47047	0.0134934	0.145643
EMCN	445.375	-0.42073	0.170332	-2.47006	0.013509	0.145719
KLHL31	55.418	0.594762	0.241038	2.46751	0.0136058	0.146548
PCP4L1	58.0955	-0.632948	0.256517	-2.46747	0.0136073	0.146548
SLX4IP	560.715	-0.19351	0.0784302	-2.46728	0.0136142	0.146548
ZBTB4	4457.19	-0.160247	0.0649528	-2.46712	0.0136203	0.146548
HNRNPUL1	8175.61	-0.157051	0.0636639	-2.46689	0.0136294	0.146553
SKAP2	1701.23	-0.187645	0.0761231	-2.46502	0.0137007	0.147226
ELK3	9010.56	-0.16189	0.0657037	-2.46394	0.0137421	0.147391
JUP	20647.4	-0.207567	0.0842396	-2.46401	0.0137393	0.147391
MMP13	567.338	0.717048	0.290982	2.46424	0.0137305	0.147391
EDN2	98.0627	-0.750662	0.304777	-2.46299	0.0137784	0.147594
EHD4	4114.47	-0.171893	0.0697852	-2.46317	0.0137713	0.147594
GNB2	4857.78	-0.189281	0.0768664	-2.46247	0.0137984	0.147716
ACAP3	532.54	0.282642	0.11483	2.46139	0.0138401	0.148035
NANS	1189.08	0.1973	0.0801626	2.46124	0.0138457	0.148035
PROCR	813.009	0.300439	0.122083	2.46095	0.0138571	0.148065
CASP10	331.433	-0.297617	0.120999	-2.45966	0.0139069	0.148503
IDE	1649.78	0.214091	0.0870935	2.45818	0.0139643	0.149023
TOP1	5058.53	-0.163531	0.06654	-2.45764	0.0139853	0.149153
SFXN1	2682.28	-0.16917	0.0688474	-2.45717	0.0140037	0.149256
KCNQ1OT1	4225.26	0.274585	0.111767	2.45677	0.0140193	0.149329
ARHGAP32	4590.18	-0.214751	0.0874319	-2.45621	0.014041	0.149466
RP11-631N16.2	496.89	0.263694	0.107374	2.45585	0.014055	0.149521
FGFR1	4192.75	-0.200289	0.0815877	-2.45489	0.0140926	0.149828
LEMD3	2308.45	-0.164045	0.0669119	-2.45166	0.0142199	0.150992
MTMR11	1166.87	-0.228264	0.0931003	-2.4518	0.0142143	0.150992
ELF4	1104.6	-0.158629	0.0647195	-2.45102	0.0142453	0.151168
AP001442.2	176.585	0.439771	0.179548	2.44932	0.0143128	0.151359
CCDC6	7332.96	-0.166349	0.0679155	-2.44935	0.0143113	0.151359
HINT2	185.821	-0.310202	0.126666	-2.44898	0.0143262	0.151359
HSDL2	1008.37	-0.219647	0.089705	-2.44854	0.0143435	0.151359
PHLPP2	1075.88	-0.177496	0.0724883	-2.44861	0.0143408	0.151359
PIK3IP1	762.809	-0.311351	0.127098	-2.44969	0.014298	0.151359
SBNO2	3877.92	-0.168306	0.0686922	-2.45015	0.0142795	0.151359
VDR	1983.61	-0.187209	0.0764555	-2.4486	0.0143411	0.151359
WDR86-AS1	124.382	0.509363	0.208023	2.44859	0.0143415	0.151359
FAM219A	2332.97	-0.226123	0.0923699	-2.44801	0.0143648	0.151489
SEMA6B	859.226	-0.252823	0.103287	-2.44778	0.014374	0.151492
C4orf47	209.536	-0.601153	0.24566	-2.4471	0.0144013	0.151686
MOK	413.415	-0.263807	0.107893	-2.44508	0.0144819	0.152441
RTN3	3385.68	-0.154179	0.0630886	-2.44384	0.0145318	0.152872
ZMYND8	4546.73	-0.202035	0.0826815	-2.44353	0.0145442	0.152907
HCN3	176.056	-0.509466	0.208539	-2.44302	0.0145647	0.152934
RNF183	356.634	-0.402306	0.164667	-2.44315	0.0145598	0.152934
AKR7A2	778.551	-0.222577	0.0911278	-2.44247	0.0145871	0.153066
PKIG	2236.34	-0.262786	0.107609	-2.44205	0.0146043	0.153066
PSMC6	2351.93	-0.147782	0.060513	-2.44216	0.0145998	0.153066
PAQR3	844.196	0.202951	0.0831495	2.4408	0.0146548	0.153312
PRKAA2	1109.28	-0.209197	0.085701	-2.44101	0.0146463	0.153312
SOBP	404.281	-0.240808	0.0986418	-2.44123	0.0146372	0.153312
LRRC66	54.8905	-0.51101	0.209427	-2.44004	0.0146858	0.153447
RBM4	563.266	-0.210705	0.0863495	-2.44014	0.0146816	0.153447
FGF11	161.189	-0.407689	0.167146	-2.43911	0.0147233	0.153727
ITGA10	525.874	-0.266016	0.109081	-2.43871	0.0147397	0.153727
TCN1	10411.7	0.314477	0.12894	2.43893	0.0147309	0.153727
CDK2AP2	1327.88	0.236193	0.0969196	2.437	0.0148095	0.15436
INO80C	414.78	-0.307568	0.126256	-2.43607	0.0148477	0.154569
WDR13	1583.09	-0.175368	0.0719839	-2.43621	0.0148421	0.154569
SUPT16H	4524.35	-0.14449	0.0593235	-2.43564	0.0148657	0.154661
CDKN2D	176.11	-0.329761	0.135447	-2.43462	0.0149075	0.155002
DTX2P1-UPK3BP1-PMS2P11	58.973	-0.706628	0.2903	-2.43413	0.0149277	0.155116
EGR2	425.184	0.246494	0.101286	2.43365	0.0149473	0.155225
ESRG	100.394	-0.48099	0.197706	-2.43286	0.0149801	0.155471
ZNF532	5257.88	-0.180881	0.0743772	-2.43194	0.0150183	0.155773
CSTF1	1304.36	-0.144377	0.0593863	-2.43116	0.0150506	0.155793
HIST1H2AC	2247.71	-0.182114	0.0749129	-2.43101	0.015057	0.155793
SAMHD1	751.001	-0.230862	0.0949526	-2.43134	0.0150433	0.155793
SLC12A6	1642.88	-0.186937	0.0768852	-2.43138	0.0150413	0.155793
FSTL3	2233.11	-0.186478	0.076723	-2.43053	0.0150767	0.155903
IGHG1	227.476	0.618363	0.254495	2.42977	0.0151086	0.156137
CTSO	908.164	0.213015	0.0877617	2.4272	0.0152158	0.157054
SLC6A20	129.276	0.472916	0.194825	2.42738	0.0152082	0.157054
MXRA8	881.871	-0.25481	0.104995	-2.42688	0.0152291	0.157097
FAM160B1	2405.36	0.14086	0.0580622	2.42602	0.0152653	0.157374
C3orf80	54.5428	0.583861	0.240749	2.42519	0.0153005	0.157399
CAPN6	398.299	0.290967	0.120013	2.42446	0.0153313	0.157399
DAG1	5766.4	-0.21902	0.0903208	-2.42491	0.0153122	0.157399
GSTT2B	114.906	-0.527403	0.217483	-2.42503	0.0153072	0.157399
MATN2	239.865	0.271564	0.112011	2.42443	0.0153325	0.157399
SLC2A13	928.415	-0.208827	0.086128	-2.42462	0.0153245	0.157399
TRIO	9196.71	-0.166168	0.0685025	-2.42571	0.0152783	0.157399
HAGHL	125.914	0.482367	0.199041	2.42346	0.0153734	0.157723
C2CD4D	66.1934	0.590117	0.243635	2.42214	0.0154294	0.158107
ENSG00000278962	177.969	-0.412658	0.170368	-2.42216	0.0154284	0.158107
PUM1	6558.74	-0.176528	0.072899	-2.42154	0.015455	0.158274
C6orf15	303.889	-0.392823	0.162278	-2.42068	0.0154915	0.158412
ENSG00000276043	555.158	-0.482784	0.199451	-2.42056	0.0154965	0.158412
TSPYL1	3029.15	-0.178999	0.0739478	-2.42061	0.0154946	0.158412
DOCK10	460.282	0.260448	0.10763	2.41983	0.0155276	0.15854
IRAK3	2274.99	-0.23479	0.0970214	-2.41998	0.0155213	0.15854
AQP1	411.082	-0.323413	0.133788	-2.41735	0.0156339	0.15953
DCUN1D3	1420.35	-0.195134	0.0807628	-2.41614	0.015686	0.159869
RPA1	2008.4	-0.17559	0.0726679	-2.41634	0.0156776	0.159869
TMEM9	1040.04	-0.188918	0.0782279	-2.41497	0.0157364	0.160287
TYK2	1717.61	-0.152429	0.063136	-2.41429	0.0157658	0.16049
LMO3	342.273	0.373904	0.15493	2.41338	0.0158053	0.160796
EPG5	2014.94	-0.164174	0.068039	-2.41294	0.0158246	0.160896
HIVEP3	1479.59	-0.197113	0.081703	-2.41256	0.0158411	0.160968
HNRNPL	8218.15	-0.157524	0.0653289	-2.41125	0.0158981	0.161354
SCO2	270.749	0.335267	0.139041	2.41128	0.0158966	0.161354
ENSG00000277443	11655	-0.223169	0.0925688	-2.41084	0.0159157	0.161436
RASGEF1C	120.634	0.57439	0.238345	2.40991	0.0159566	0.161751
TRIT1	836.413	-0.16613	0.0689423	-2.4097	0.0159658	0.161751
LDLRAP1	731.652	0.207302	0.0860692	2.40855	0.0160163	0.161835
MECP2	2505.59	-0.164763	0.0684111	-2.40842	0.0160217	0.161835
SHARPIN	827.072	0.218145	0.0905699	2.40858	0.0160145	0.161835
TMEM45B	1214.25	-0.321241	0.133358	-2.40886	0.0160025	0.161835
VTI1B	2276.63	0.143548	0.0596026	2.40843	0.0160215	0.161835
SCAF8	2640.65	-0.15069	0.0625738	-2.40819	0.0160319	0.161842
EFNA1	2119.95	-0.211347	0.0877896	-2.40743	0.0160654	0.161903
KIAA1456	363.786	0.290705	0.120748	2.40753	0.0160607	0.161903
SEC24D	7222.77	0.201008	0.0834956	2.4074	0.0160665	0.161903
RP11-54O7.3	63.3086	0.901436	0.374531	2.40684	0.0160912	0.162056
MMS19	2638.53	-0.180284	0.074912	-2.40661	0.0161012	0.16206
STAT5B	2769.56	-0.163025	0.0677472	-2.40638	0.0161116	0.162069
PROSER2	450.254	-0.348292	0.14478	-2.40566	0.0161433	0.162293
PPM1D	597.551	-0.232581	0.0967045	-2.40507	0.0161694	0.162459
TSPAN6	1177.25	-0.189999	0.0790244	-2.40431	0.0162032	0.162702
FAM115B	76.4161	-0.530869	0.220857	-2.40368	0.0162308	0.162883
BICD2	2059.18	-0.146777	0.061076	-2.40319	0.0162528	0.162911
SOCS5	3144.31	-0.139068	0.0578665	-2.40326	0.0162497	0.162911
ATP1B2	117.663	-0.489287	0.203821	-2.40058	0.0163692	0.163269
BIN3	523.064	-0.205128	0.0854256	-2.40125	0.016339	0.163269
ENSG00000279806	383.495	0.254827	0.106147	2.4007	0.0163637	0.163269
MAFB	1203.78	-0.286528	0.119305	-2.40164	0.0163216	0.163269
RSAD2	134.808	0.467372	0.194702	2.40045	0.016375	0.163269
RUSC1	890.068	-0.201816	0.0840689	-2.4006	0.0163683	0.163269
SIN3B	2071	-0.144894	0.0603181	-2.40217	0.0162982	0.163269
SZT2	1958.87	0.163824	0.0682204	2.4014	0.0163325	0.163269
UNC5B-AS1	51.3902	0.577266	0.240443	2.40084	0.0163574	0.163269
NSUN4	940.093	-0.148899	0.0620668	-2.39902	0.0164392	0.163814
RP11-1277A3.2	147.705	-0.357829	0.149258	-2.39739	0.0165123	0.164446
2025-09-08	2018.1	-0.178645	0.0745464	-2.39643	0.0165556	0.164781
APBA1	302.759	-0.252886	0.105536	-2.3962	0.0165659	0.164786
ANP32E	2448.26	-0.152992	0.0638928	-2.39452	0.0166423	0.165188
RP11-244H3.1	82.8439	-0.527818	0.220472	-2.39403	0.0166642	0.165188
SEC11C	889.353	0.222098	0.09276	2.39433	0.0166508	0.165188
UBN1	1847.22	-0.13459	0.0562055	-2.3946	0.0166386	0.165188
YIPF2	1501.76	0.202292	0.0844986	2.39403	0.0166646	0.165188
ZBTB10	3244.84	-0.170724	0.0712917	-2.39472	0.016633	0.165188
GGT6	388.82	0.273332	0.114219	2.39305	0.016709	0.165436
IL17RD	2975.46	-0.170508	0.0712467	-2.39321	0.0167016	0.165436
MLLT1	2535.92	-0.157202	0.0657023	-2.39265	0.0167274	0.165466
SPAG4	534.981	-0.260166	0.10874	-2.39255	0.0167315	0.165466
DLGAP4	4352.2	-0.180251	0.075345	-2.39234	0.0167415	0.165468
NUP214	2697.32	-0.138921	0.0580745	-2.39211	0.0167517	0.165473
BLOC1S3	476.933	-0.199076	0.0832511	-2.39128	0.0167899	0.165658
DCP2	3513.31	-0.208882	0.0873663	-2.39088	0.0168082	0.165658
HBEGF	734.279	0.218565	0.091397	2.39138	0.0167853	0.165658
MCEE	234.298	0.355909	0.148876	2.39064	0.0168191	0.165658
UPP2	60.123	0.869787	0.363806	2.39079	0.0168119	0.165658
ADM	3993.32	-0.498746	0.208717	-2.38958	0.0168675	0.165942
SYNE3	1303.69	-0.224925	0.0941191	-2.38979	0.016858	0.165942
ENSG00000279491	60.7453	0.695103	0.290951	2.38907	0.0168909	0.166076
CPEB1	129.417	0.390856	0.163719	2.38736	0.0169699	0.166757
PCDH1	5238.22	-0.209942	0.087954	-2.38695	0.0169888	0.166845
EDA	190.131	-0.409581	0.171625	-2.38648	0.0170104	0.166961
LGR4	2641.96	-0.148059	0.0620687	-2.38541	0.0170599	0.167351
PQBP1	782.027	-0.217148	0.0910889	-2.38391	0.0171297	0.167648
RBMX	5763.89	-0.156982	0.0658405	-2.38428	0.0171128	0.167648
RIMKLA	305.173	-0.482627	0.202423	-2.38425	0.0171142	0.167648
TRPT1	412.357	-0.270757	0.113574	-2.38396	0.0171274	0.167648
SLC52A3	234.307	-0.283823	0.119094	-2.38318	0.0171638	0.167885
CORO2B	1136.28	-0.261917	0.109952	-2.38211	0.017214	0.168223
EHBP1L1	1961.19	-0.154698	0.0649441	-2.38202	0.0172181	0.168223
CORO1B	1750.59	-0.163934	0.0688288	-2.38176	0.0172301	0.168244
SF3A1	4716.63	-0.181037	0.0760322	-2.38106	0.0172628	0.168466
BCYRN1	265.066	-0.347297	0.145899	-2.3804	0.017294	0.168576
STOM	10053.2	-0.170556	0.0716454	-2.38056	0.0172864	0.168576
DDB2	807.477	-0.234005	0.0983323	-2.37973	0.0173252	0.168687
HK2	9206.75	-0.438645	0.184315	-2.37987	0.0173188	0.168687
SPRTN	534.919	0.22917	0.096311	2.37948	0.0173371	0.168707
NCAPH2	556.577	-0.179045	0.0752648	-2.37887	0.0173658	0.16889
NPR1	665.395	-0.338467	0.142311	-2.37835	0.0173902	0.16903
CNOT4	1869.87	-0.166826	0.070156	-2.37793	0.0174103	0.169129
BMP4	229.219	-0.350315	0.147337	-2.37764	0.0174239	0.169164
CPT2	684.236	-0.185468	0.0780168	-2.37728	0.0174411	0.169234
NXPH4	404.5	-0.429662	0.180782	-2.37668	0.0174692	0.169314
THAP9	257.156	0.316331	0.133088	2.37686	0.0174608	0.169314
MAT2A	6197.04	0.231539	0.09743	2.37646	0.0174794	0.169316
RAD51D	279.34	0.306998	0.129209	2.37598	0.0175025	0.169443
FCF1P2	103.491	0.469994	0.197831	2.37574	0.0175137	0.169456
C7orf60	837.169	-0.218623	0.0920946	-2.37389	0.0176017	0.17021
ARHGEF7	4713.24	-0.210374	0.0886292	-2.37364	0.0176136	0.170228
LTV1	682.645	0.252183	0.106281	2.37279	0.0176541	0.170523
CALD1	11024.8	-0.146809	0.0619016	-2.37165	0.0177089	0.170842
CCNA1	941.292	0.246446	0.10393	2.37126	0.0177274	0.170842
ELOVL5	5078.63	-0.191575	0.0807877	-2.37134	0.0177236	0.170842
FLT1	16611	-0.438281	0.184802	-2.37162	0.0177104	0.170842
SGIP1	542.455	-0.254928	0.107519	-2.37102	0.0177393	0.17086
SCAF1	2078.01	-0.209875	0.0885458	-2.37024	0.0177766	0.171123
IL20RA	584.738	0.206793	0.0873073	2.36856	0.0178575	0.171513
ITGA1	2630.1	-0.207205	0.0874603	-2.36913	0.01783	0.171513
PANK2	878.802	-0.185002	0.0780998	-2.36879	0.0178465	0.171513
XIRP1	152.474	-0.75161	0.317318	-2.36864	0.0178538	0.171513
RNF40	1263.02	-0.195751	0.0826673	-2.36793	0.0178877	0.171706
STK32B	354.042	-0.330897	0.139788	-2.36713	0.0179267	0.171983
PCDHA10	227.517	-0.304032	0.128477	-2.36643	0.0179604	0.17221
PMM1	520.303	-0.213408	0.0902119	-2.36563	0.0179994	0.172218
SAV1	3269.99	-0.208507	0.0881422	-2.36558	0.0180018	0.172218
SLC7A5	7112.38	0.241754	0.102185	2.36585	0.0179888	0.172218
ZFP28	694.539	-0.22532	0.0952278	-2.36612	0.0179755	0.172218
ITGB8	18323.5	0.230308	0.0973762	2.36513	0.0180236	0.17233
ENO2	4581.94	-0.393955	0.166606	-2.36459	0.0180498	0.172483
ENSG00000273749	7401.35	-0.132128	0.0558994	-2.36367	0.0180948	0.172815
NSMAF	1476.43	0.190191	0.0804779	2.36327	0.0181147	0.172908
C19orf47	358.846	0.223734	0.0946958	2.36266	0.0181442	0.172996
RAB3B	356.37	-0.375384	0.158879	-2.3627	0.0181425	0.172996
HIPK2	14568	-0.195676	0.0828331	-2.36229	0.0181623	0.173071
TNFRSF11A	1267.93	-0.323183	0.136841	-2.36174	0.0181896	0.173234
EGFR	13078.6	-0.238993	0.101221	-2.3611	0.0182208	0.173434
CNTN3	399.957	0.311691	0.132042	2.36055	0.0182481	0.173597
RGS17	309.355	0.299912	0.127072	2.36017	0.0182665	0.173675
PRKCA	812.089	0.221557	0.0939429	2.35842	0.018353	0.174322
ST20	87.7036	0.449158	0.190452	2.35838	0.0183551	0.174322
C4orf3	5253.93	-0.214128	0.0908228	-2.35764	0.0183914	0.174553
STAU1	5177.1	-0.152489	0.0646831	-2.35747	0.0183999	0.174553
CTD-2369P2.2	784.713	-0.249104	0.105682	-2.35712	0.0184173	0.17462
HMGN2	3656.41	-0.191992	0.0814626	-2.35681	0.0184328	0.17467
DEGS2	493.004	-0.284526	0.120744	-2.35644	0.0184509	0.174744
TRIP10	3457.59	-0.247931	0.105258	-2.35546	0.0185	0.175013
WIPF1	1633.93	-0.168228	0.0714203	-2.35546	0.0184998	0.175013
CAP1	17412	-0.150746	0.0640256	-2.35446	0.0185494	0.175091
CHD8	4464.94	-0.182791	0.0776264	-2.35476	0.0185348	0.175091
CIRBP	1937.71	-0.137863	0.0585393	-2.35505	0.0185203	0.175091
GRB10	2189.94	-0.151168	0.0641994	-2.35466	0.0185395	0.175091
ZNF469	1769.08	0.255719	0.108644	2.35373	0.0185861	0.175341
LOX	6499.45	-0.510676	0.217045	-2.35286	0.0186297	0.175517
STARD4-AS1	225.591	-0.292281	0.124219	-2.35294	0.0186254	0.175517
TRABD2B	366.206	-0.26142	0.111113	-2.35274	0.0186358	0.175517
CMAS	1868.99	-0.177367	0.0754477	-2.35086	0.0187301	0.176307
ABCC9	1708.2	-0.451816	0.192283	-2.34974	0.0187863	0.176641
FXYD6	530.203	-0.294881	0.125492	-2.34979	0.0187838	0.176641
DNAJC14	498.182	-0.220661	0.0939471	-2.34878	0.0188352	0.177003
ADD1	6236.65	-0.156312	0.0666087	-2.34671	0.0189398	0.177888
ZNF713	145.105	-0.358306	0.152783	-2.34519	0.0190174	0.178518
AVPI1	228.264	0.378483	0.16141	2.34485	0.0190348	0.178582
RASSF3	1902.81	-0.179076	0.0763895	-2.34425	0.0190656	0.178773
SECTM1	619.671	-0.243502	0.103893	-2.34376	0.0190902	0.178836
VEPH1	136.537	-0.358609	0.153009	-2.3437	0.0190933	0.178836
IL17RB	617.697	-0.337707	0.144112	-2.34336	0.019111	0.178903
AC025335.1	238.95	-0.370554	0.158227	-2.34191	0.0191855	0.179303
C10orf12	893.242	-0.246703	0.105326	-2.34228	0.0191663	0.179303
MCM5	1105.86	-0.251711	0.107485	-2.34182	0.0191899	0.179303
PGK1	27908.3	-0.245674	0.104912	-2.3417	0.0191959	0.179303
HLA-C	6305.74	-0.206291	0.0881222	-2.34096	0.0192343	0.179562
CCDC124	1027.96	-0.193183	0.0825604	-2.3399	0.0192891	0.179975
PKP2	1703.99	-0.210053	0.0898554	-2.33768	0.0194041	0.180948
FDX1L	47.5735	-0.743363	0.318128	-2.33668	0.019456	0.181333
MECOM	1693.34	-0.321444	0.137601	-2.33606	0.0194881	0.181533
C10orf25	81.1866	-0.570312	0.244163	-2.33578	0.0195027	0.181569
USP12	3055.15	-0.167147	0.0715678	-2.33551	0.0195167	0.1816
AKAP13	11266.2	-0.188275	0.0806289	-2.33509	0.019539	0.181609
CA9	2701.22	-0.578574	0.24776	-2.33522	0.0195318	0.181609
CYP4F22	264.361	-0.556396	0.238372	-2.33415	0.0195878	0.181775
RAP2B	3878.75	0.208665	0.0893914	2.33429	0.0195805	0.181775
TGOLN2	9224.64	-0.149106	0.0638809	-2.33413	0.0195889	0.181775
FGF13	486.355	0.297179	0.127334	2.33386	0.0196033	0.181809
ARRDC3	26055.1	-0.283115	0.121325	-2.33352	0.019621	0.181874
HIST1H1E	5341.05	-0.198345	0.0850113	-2.33316	0.0196398	0.181931
TBC1D10A	1029.2	-0.189096	0.0810528	-2.33299	0.0196485	0.181931
RP11-422P24.11	47.9528	-0.769327	0.329824	-2.33254	0.0196725	0.182053
BRMS1	485.065	-0.232686	0.0997713	-2.3322	0.0196904	0.18212
EGF	410.332	0.252756	0.108407	2.33155	0.0197246	0.182337
ZDHHC18	1030.15	0.185328	0.0795011	2.33114	0.019746	0.182436
WDR1	11361.7	-0.170853	0.0732997	-2.33089	0.0197594	0.18246
IREB2	3586.52	-0.137317	0.0589272	-2.33027	0.0197917	0.18256
RP11-327O17.2	78.6088	0.521732	0.223881	2.3304	0.0197852	0.18256
MEX3A	760.427	-0.175903	0.0755163	-2.32934	0.0198412	0.182871
TNFAIP8	1660.59	-0.22718	0.0975342	-2.32923	0.0198469	0.182871
OGFRL1	8122.95	0.196665	0.0844706	2.32821	0.0199009	0.183071
OSBPL6	344.72	0.273652	0.117526	2.32845	0.0198885	0.183071
PEX14	533.608	-0.205496	0.0882564	-2.3284	0.0198907	0.183071
CTNNBL1	1119.78	-0.187449	0.0805225	-2.32791	0.0199168	0.183118
RP11-830F9.5	47.3496	1.06302	0.456734	2.32743	0.0199422	0.183252
KIAA1522	7136.71	-0.222167	0.0954849	-2.32672	0.0199802	0.183503
HEATR6	733.118	-0.181932	0.0782348	-2.32547	0.020047	0.184017
RNPS1	3218.13	-0.153684	0.0661074	-2.32476	0.0200847	0.184263
ADAR	8808	-0.157699	0.0678632	-2.32378	0.0201374	0.184293
FAXDC2	294.79	-0.218025	0.0937995	-2.32437	0.0201057	0.184293
KRT6B	39455.9	-0.237486	0.102178	-2.32423	0.0201132	0.184293
MICE	64.8549	-0.579496	0.24939	-2.32366	0.0201438	0.184293
RNVU1-5	91.8246	-0.579172	0.249269	-2.32349	0.020153	0.184293
TBKBP1	496.748	-0.239087	0.10288	-2.32394	0.0201286	0.184293
PALM	544.78	-0.26882	0.115721	-2.323	0.0201793	0.184335
R3HCC1	489.969	-0.236065	0.101618	-2.32308	0.020175	0.184335
CHP1	6206.24	-0.162474	0.0699618	-2.32233	0.0202151	0.184404
FBXL19	775.009	-0.166702	0.0717845	-2.32225	0.0202193	0.184404
LINC00908	51.2402	-0.762985	0.328522	-2.32248	0.0202073	0.184404
HSPBAP1	287.188	0.283619	0.12218	2.32132	0.0202694	0.184762
HERC2P9	299.452	-0.269855	0.116262	-2.3211	0.0202813	0.18477
EFCAB11	228.369	0.253843	0.109379	2.32077	0.0202994	0.184836
MAN2B1	1973.72	-0.172953	0.0745339	-2.32046	0.020316	0.184889
ADD3	3777.88	-0.159568	0.0688237	-2.31851	0.0204217	0.185453
CYTH1	1622.65	-0.187816	0.0810068	-2.31852	0.0204212	0.185453
PTHLH	1313.98	-0.367743	0.158593	-2.31878	0.0204069	0.185453
SLC41A1	1744.87	-0.178464	0.0769587	-2.31895	0.0203975	0.185453
PCGF1	325.696	-0.232831	0.100446	-2.31796	0.0204512	0.185622
BIK	141.117	-0.507441	0.219057	-2.31648	0.0205322	0.185736
C5orf27	94.6638	0.521886	0.225351	2.31588	0.020565	0.185736
CDC42EP1	3750.02	-0.229208	0.0989701	-2.31593	0.0205622	0.185736
ENSG00000277075	1084.1	-0.229762	0.0991894	-2.31639	0.0205369	0.185736
HDAC3	1354.58	-0.173604	0.0749473	-2.31635	0.0205391	0.185736
HIVEP2	4867.31	-0.249698	0.107827	-2.31573	0.020573	0.185736
LINC00094	584.031	-0.25566	0.1104	-2.31575	0.0205718	0.185736
PIAS4	982.237	-0.169817	0.0732801	-2.31737	0.0204837	0.185736
RP11-426C22.4	75.9862	0.566385	0.244544	2.31609	0.0205536	0.185736
ZC3HAV1	4104.69	-0.163295	0.0704779	-2.31697	0.0205052	0.185736
CD9	11505.9	-0.146944	0.0634747	-2.31499	0.0206134	0.185965
FGFRL1	1790.46	0.195458	0.0844358	2.31487	0.0206202	0.185965
ENSG00000277639	107.58	0.464498	0.200715	2.31421	0.0206561	0.186189
BRD4	6681.22	-0.16501	0.071318	-2.31372	0.0206831	0.186334
SOAT1	1474.48	-0.159192	0.068821	-2.31313	0.0207155	0.186527
RASGEF1A	365.889	-0.253825	0.109757	-2.31261	0.0207442	0.186687
KDM2B	1103.19	-0.176851	0.0764902	-2.31208	0.0207735	0.186852
BCL2L12	289.514	-0.345593	0.149518	-2.31139	0.0208116	0.186897
GRIA4	127.187	0.47262	0.204445	2.31172	0.020793	0.186897
TPRG1	180.751	0.398508	0.172396	2.31158	0.0208007	0.186897
IDNK	75.3013	0.49747	0.215309	2.3105	0.0208607	0.187141
KDM5B	6733.48	-0.169963	0.0735568	-2.31064	0.0208529	0.187141
RGS6	279.85	-0.344955	0.149327	-2.31007	0.0208841	0.187153
RP11-417F21.1	145.241	0.499429	0.216195	2.31009	0.0208834	0.187153
GFPT2	2570.95	-0.200264	0.0867422	-2.30873	0.0209587	0.187721
IL18	128.835	0.478505	0.207277	2.30853	0.0209696	0.187721
PSMA5	1816.63	0.180359	0.0781443	2.30802	0.0209978	0.187875
MAP2K3	1931.29	-0.163121	0.0706951	-2.30738	0.0210334	0.188094
CSNK1E	8420.82	-0.204646	0.0887373	-2.3062	0.0210995	0.188586
ZNF135	309.17	0.270791	0.117445	2.30568	0.0211285	0.188746
VASN	1254.74	-0.184863	0.0801854	-2.30544	0.021142	0.188767
RALGDS	2129.96	-0.192278	0.0834163	-2.30504	0.0211642	0.188867
ACBD5	1126.73	-0.147049	0.0638479	-2.30311	0.0212724	0.189733
LINC01119	72.9897	-0.514703	0.223538	-2.30254	0.0213049	0.189923
CDK18	1001.38	-0.344183	0.149517	-2.30197	0.021337	0.190109
OSBPL11	754.566	-0.154544	0.067162	-2.30106	0.0213881	0.190365
SLC6A18	55.371	1.12705	0.489757	2.30125	0.0213777	0.190365
LXN	1953.16	0.186863	0.0812238	2.3006	0.0214144	0.1905
ENSG00000276980	94.5153	-0.585014	0.254402	-2.29956	0.0214729	0.190879
TIMP1	81072.9	0.212792	0.0925403	2.29945	0.0214795	0.190879
KIAA0196	2477.66	0.139434	0.060648	2.29907	0.0215008	0.190968
ROS1	137.774	-0.443936	0.193205	-2.29774	0.0215764	0.19154
MDM1	244.145	-0.27677	0.120551	-2.29587	0.0216833	0.192388
LPCAT3	1187.56	0.181713	0.0791733	2.29513	0.0217255	0.192662
SLC12A7	2727.8	-0.127332	0.0555148	-2.29367	0.0218096	0.193307
HSPA6	363.716	-0.245151	0.107012	-2.29087	0.0219707	0.194633
FAM126B	1588.49	-0.215003	0.0938992	-2.28972	0.0220374	0.194818
FNTB	497.61	-0.179684	0.0784724	-2.28977	0.0220347	0.194818
PLCG1	2417.95	-0.160059	0.069895	-2.28999	0.0220219	0.194818
VSTM4	1530.8	-0.3328	0.145318	-2.29015	0.0220124	0.194818
MARK4	1255.2	-0.148042	0.0646791	-2.28887	0.022087	0.195156
TNFSF13	216.074	-0.338189	0.147768	-2.28865	0.0220994	0.195164
GTPBP10	963.654	0.170068	0.0743185	2.28836	0.0221165	0.195213
CTSV	2694.62	0.313605	0.137059	2.28811	0.0221311	0.19524
ATXN1L	2626.32	-0.174355	0.076231	-2.28719	0.0221846	0.19551
FAM193A	1350.95	-0.147691	0.0645683	-2.28737	0.0221745	0.19551
ACTR6	1059.08	-0.188334	0.0823799	-2.28616	0.0222449	0.195706
CBX2	212.955	0.380566	0.166447	2.2864	0.0222308	0.195706
CPM	717.15	-0.235612	0.103069	-2.28596	0.0222566	0.195706
CTA-292E10.6	57.4588	0.652676	0.285444	2.28653	0.0222233	0.195706
EIF1AD	986.592	-0.185079	0.0809681	-2.28583	0.0222644	0.195706
DDX58	1039.04	-0.163958	0.0717516	-2.28508	0.022308	0.195911
GNA13	7276.29	-0.202215	0.0884953	-2.28504	0.0223108	0.195911
EXOSC4	301.226	0.276186	0.12091	2.28422	0.0223587	0.196231
POGZ	3921.53	-0.158144	0.0692423	-2.28392	0.0223761	0.196281
CECR5	602.141	-0.210273	0.0921489	-2.28188	0.0224962	0.197048
CNKSR1	647.321	0.194267	0.0851409	2.28171	0.0225066	0.197048
RP3-508I15.9	96.9643	-0.434106	0.190259	-2.28165	0.0225098	0.197048
RSBN1	2197.96	-0.216144	0.0947184	-2.28197	0.0224912	0.197048
SDC4	18997.9	-0.254354	0.111494	-2.28132	0.0225294	0.197117
PIK3R3	1538.51	-0.230864	0.101207	-2.28111	0.0225422	0.197128
SLC13A4	166.237	-0.400004	0.175395	-2.28059	0.0225727	0.197192
ZNF486	573.294	-0.226046	0.0991147	-2.28065	0.0225694	0.197192
DDX41	1741.75	-0.176535	0.0774155	-2.28036	0.0225862	0.197209
C18orf8	886.857	-0.16416	0.0719966	-2.2801	0.0226017	0.197243
NARF	1183.8	-0.220112	0.0965456	-2.27988	0.022615	0.197258
FAM83A	330.765	-0.328763	0.14424	-2.27928	0.0226504	0.197465
RNF7	1612.19	-0.163466	0.0717536	-2.27816	0.0227169	0.197943
OPN1SW	251.867	0.275797	0.121083	2.27775	0.0227416	0.197991
RP11-894P9.1	292.725	-0.311484	0.136762	-2.27756	0.0227525	0.197991
SPRY1	3964.11	-0.267873	0.117618	-2.27749	0.0227573	0.197991
KLHL3	446.575	-0.293546	0.128986	-2.2758	0.0228579	0.198764
MEIS2	924.02	-0.150556	0.0661789	-2.27498	0.0229071	0.199065
SAMD11	106.063	0.590659	0.259649	2.27483	0.0229158	0.199065
ARPC4	2516.99	-0.199868	0.0879041	-2.2737	0.022984	0.199539
HSPA13	3703.47	0.177765	0.0781889	2.27354	0.0229939	0.199539
KLHL7	1142.25	-0.143414	0.063096	-2.27296	0.0230288	0.199664
ZNF341	244.413	0.283959	0.124932	2.27291	0.0230318	0.199664
DOCK6	4018.51	-0.198732	0.0875031	-2.27115	0.0231381	0.200483
LINC00984	189.869	-0.352917	0.155462	-2.27012	0.0232006	0.200922
RP11-438B23.2	202.623	0.383598	0.169013	2.26963	0.0232299	0.201074
TDRKH	333.974	-0.277713	0.122443	-2.2681	0.0233233	0.201779
TMEM167A	3778.13	0.146655	0.0646696	2.26775	0.0233444	0.201859
DUSP28	153.79	0.315523	0.139168	2.26722	0.023377	0.202039
DCN	7165.91	-0.409731	0.180801	-2.2662	0.0234391	0.202472
CSF3	3354.38	-0.499899	0.220611	-2.26598	0.0234528	0.202487
CCNI	23895.8	-0.208087	0.0918468	-2.26559	0.0234763	0.202587
G3BP2	6370.33	-0.152794	0.0674523	-2.26521	0.0234996	0.202686
ENPP5	733.165	-0.209145	0.0923703	-2.2642	0.0235616	0.203084
NCAPD3	1196.22	-0.177444	0.078374	-2.26407	0.0235697	0.203084
DZIP1	505.915	0.246443	0.108911	2.26279	0.0236489	0.203663
RPRD1A	2780.66	0.16327	0.0721722	2.26222	0.0236837	0.20386
ASB13	528.997	0.21455	0.0948942	2.26094	0.023763	0.204232
CREB3L2	7900.32	-0.15676	0.0693279	-2.26114	0.0237507	0.204232
RGS12	1080.97	-0.154548	0.0683511	-2.26109	0.0237538	0.204232
SIKE1	2253.47	0.135371	0.0599168	2.25931	0.0238641	0.204997
GNL3L	784.756	-0.178123	0.0788571	-2.25881	0.0238953	0.205058
NELFA	1155.14	-0.169547	0.0750581	-2.25887	0.0238912	0.205058
CPED1	170.757	-0.381673	0.168991	-2.25854	0.0239118	0.205096
CCDC115	406.352	-0.219815	0.0973393	-2.25824	0.0239306	0.205108
ERC1	3553.18	-0.144766	0.0641141	-2.25795	0.023949	0.205108
SDHA	2176.44	-0.136654	0.0605213	-2.25794	0.0239494	0.205108
ASB2	147.744	-0.619973	0.274629	-2.2575	0.0239771	0.205242
PLEKHG1	2163.26	-0.183327	0.0812364	-2.25671	0.0240259	0.205473
POU2F1	2005.35	-0.191514	0.0848656	-2.25668	0.0240282	0.205473
RP11-415J8.3	126.563	0.426571	0.189163	2.25505	0.0241302	0.206241
GUK1	1887.79	-0.161914	0.0718312	-2.25409	0.0241903	0.20634
KCNJ13	97.4277	0.56483	0.250547	2.25439	0.0241719	0.20634
SLC16A9	120.523	0.332361	0.14742	2.25451	0.0241642	0.20634
ST7	763.678	0.187934	0.0833735	2.25412	0.0241886	0.20634
CRY2	865.552	-0.208881	0.0926921	-2.25349	0.0242283	0.206457
GAD1	69.9014	-0.989983	0.439282	-2.25364	0.024219	0.206457
GSN	14535.7	-0.196579	0.0872442	-2.2532	0.0242465	0.206508
NIPSNAP3A	724.784	0.28095	0.124766	2.25181	0.0243342	0.207151
ZYX	5730.03	-0.162576	0.0722219	-2.25106	0.0243817	0.207451
DLC1	2286.87	-0.205642	0.0914098	-2.24967	0.0244697	0.207573
[truncated: 47,880 more rows]
