# Supplementary material for: Reprogramming SREBP1‐dependent lipogenesis and inflammation in high‐risk breast with licochalcone A: A novel path to cancer prevention
Source: Int J Cancer. 2025 Nov 27;158(7):1927–40. doi: 10.1002/ijc.70226 (PMC12875168; doi:10.1002/ijc.70226)
Supplement: Supplementary file 2 — Table S2: NanoString n‐Counter pathway panel genes, probes, and annotations associated with data in Figure 1. [file IJC-158-1927-s001.xlsx]

## Sheet: Introduction
nCounter® Metabolic Pathways Panel - Introduction
© 2019 NanoString Technologies, all rights reserved				LBL-10725-01

## Sheet: Gene and Probe Details
nCounter® Metabolic Pathways Panel - Gene and Probe Details
Official Symbol	Accession	Alias / Previous Symbol	Target Sequence	Official Full Name	Other targets or Isoform Information
A2M	NM_000014.4		TCCATCTCAATCCCTGTGAAGTCAGACATTGCTCCTGTCGCTCGGTTGCTCATCTATGCTGTTTTACCTACCGGGGACGTGATTGGGGATTCTGCAAAAT	alpha-2-macroglobulin
AADAT	NM_016228.3		ATAGCTCAGCTCCTAGCCCTTACTTGAGAGCATCCTTCTCTTCAGCTTCTCCAGAACAGATGGATGTGGCCTTCCAGGTATTAGCACAACTTATAAAAGA	aminoadipate aminotransferase
AANAT	NM_001088.2	arylalkylamine N-acetyltransferase	GATCCGGCACTTCCTGACCCTATGTCCAGAGCTGTCCCTGGGCTGGTTCGAGGAGGGCTGCCTTGTGGCCTTCATCATCGGCTCGCTCTGGGACAAGGAG	aralkylamine N-acetyltransferase
ABL1	NM_005157.3	ABL;v-abl Abelson murine leukemia viral oncogene homolog 1,c-abl oncogene 1, receptor tyrosine kinase,c-abl oncogene 1, non-receptor tyrosine kinase	CTGCGTGAGCTATGTGGATTCCATCCAGCAAATGAGGAACAAGTTTGCCTTCCGAGAGGCCATCAACAAACTGGAGAATAATCTCCGGGAGCTTCAGATC	ABL proto-oncogene 1, non-receptor tyrosine kinase
ACAA2	NM_006111.2	acetyl-Coenzyme A acyltransferase 2	AGCTTACGGAGGCCTTCTGAAAGACTTCACTGCTACTGACTTGTCTGAATTTGCTGCCAAGGCTGCCTTGTCTGCTGGCAAAGTCTCACCTGAAACAGTT	acetyl-CoA acyltransferase 2
ACACA	NM_198834.1	ACAC,ACC;acetyl-Coenzyme A carboxylase alpha	GACATGAACACTGTACTGAACTACATCTTCTCTCACGCTCAAGTCACCAAGAAGAATCTTCTGGTCACAATGCTTATTGATCAGTTGTGTGGCCGGGACC	acetyl-CoA carboxylase alpha
ACACB	NM_001093.3	acetyl-Coenzyme A carboxylase beta	CAGCGGGATCCGCGGCTATATGAAAACAGTGGTGTTGGATCTCCTGAGAAGATACTTGCGTGTTGAGCACCATTTTCAGCAAGCCCACTACGACAAGTGT	acetyl-CoA carboxylase beta
ACADL	NM_001608.3	acyl-Coenzyme A dehydrogenase, long chain	TTGAAGATATACGGTTGCCAGCTAGTGCCCTACTTGGAGAAGAGAATAAAGGCTTCTATTACATCATGAAAGAGCTTCCACAGGAAAGGCTGTTAATTGC	acyl-CoA dehydrogenase long chain
ACAP2	NM_012287.5	CENTB2;centaurin, beta 2	TCAAGGATATGATCTGTTTAGTGAACTTGGACCCTACATGAAGGATCTTGGTGCACAGTTGGATCGACTGGTTGTGGATGCAGCAAAGGAGAAAAGAGAA	ArfGAP with coiled-coil, ankyrin repeat and PH domains 2
ACAT1	NM_000019.3	ACAT;acetyl-Coenzyme A acetyltransferase 1	CATTGCAATTCAGGGAGCCATTGAAAAGGCAGGGATTCCAAAAGAAGAAGTGAAAGAAGCATACATGGGTAATGTTCTACAAGGAGGTGAAGGACAAGCT	acetyl-CoA acetyltransferase 1
ACAT2	NM_005891.2	acetyl-Coenzyme A acetyltransferase 2 (acetoacetyl Coenzyme A thiolase),acetyl-Coenzyme A acetyltransferase 2	TGTCGTTCTTATGAAGAAGTCAGAAGCTGATAAACGTGGGCTTACACCTTTAGCACGGATAGTTTCCTGGTCCCAAGTGGGTGTGGAGCCTTCCATTATG	acetyl-CoA acetyltransferase 2
ACMSD	NM_138326.2		AGAGCTGGGCTTTCCCGGGGTCCAAATTGGCACCCACGTCAACGAGTGGGACCTGAACGCGCAGGAGCTCTTTCCTGTCTATGCGGCAGCCGAAAGGCTG	aminocarboxymuconate semialdehyde decarboxylase
ACOT12	NM_130767.2		CAATGCTGCTGATGATAAGGAAAATCTCATCACGTTTCCCAGAATCCAACCCATTTCAAAGGATGATTTCAGACGCTATCGGGGAGCTATTGCACGCAAG	acyl-CoA thioesterase 12
ACOX1	NM_004035.5	acyl-Coenzyme A oxidase 1, palmitoyl,acyl-CoA oxidase 1, palmitoyl	TTGCTAAATTGTCACAGTAGTAGGAAGTATAGGGAAACCTCTCAGCTGTGGCACTGTTGTAGCTTTGGAGTGCAGAGTGTAACTCTGGGACAATCAGATT	acyl-CoA oxidase 1
ACSF3	NR_045667.2		ACCCAAGGGAACGGCAGTCAGAGACTACAGTCCAGACGTTTGTGTCTAGGCCTTGCTGGTAGCTAAGGAAATGCCTTCTGTTGGGAAAAGGTCAAATTTA	acyl-CoA synthetase family member 3
ACY1	NM_000666.2		CGGCCGCTGGCGCCGGGACGGCCCTCACTGACGGTCTTCGGTCTCCGCCCCGACATCCGGCCTCGGCCACGTGGTGGGCGGACCGGGGCGGTCCTGAGCC	aminoacylase 1
ADA	NM_000022.2		TCCAAGAAGACCATGATCTCAATAGTCAGTTACTGATGCTCCTGAACCCTATGTGTCCATTTCTGCACACACGTATACCTCGGCATGGCCGCGTCACTTC	adenosine deaminase
ADAL	NM_001012969.2		GATGTTAGGTATTTGATAGCAGTTGACAGAAGAGGTGGCCCTTTAGTAGCCAAGGAGACTGTAAAACTTGCCGAGGAGTTCTTCCTTTCTACTGAGGGTA	adenosine deaminase like
ADH1A	NM_000667.3	ADH1	TGATTCCCAAAACCTCTCAATGAACCCTATGCTGCTACTGACTGGACGTACCTGGAAGGGAGCTATTCTTGGTGGCTTTAAAAGTAAAGAATGTGTCCCA	alcohol dehydrogenase 1A (class I), alpha polypeptide
ADH1B	NM_000668.4	ADH2	ATAATCTTTAGTCATCGAATCCCAGTGGAGGGGACCCTTTTACTTGCCCTGAACATACACATGCTGGGCCATTGTGATTGAAGTCTTCTAACTCTGTCTC	alcohol dehydrogenase 1B (class I), beta polypeptide
ADH1C	NM_000669.3	ADH3	GATTCCCAGAACCTCTCAATAAACCCTATGCTGCTACTGACTGGACGCACGTGGAAAGGAGCTATTTTTGGAGGCTTTAAGAGTAAAGAATCTGTCCCCA	alcohol dehydrogenase 1C (class I), gamma polypeptide
ADH4	NM_000670.3		ATTCAGATCATTGCTACCTCCCTGTGCCATACTGATGCCACTGTTATCGATTCTAAATTTGAGGGCCTAGCTTTCCCAGTGATCGTTGGCCATGAGGCTG	alcohol dehydrogenase 4 (class II), pi polypeptide
ADH6	NM_000672.3		GAAAGTTGCTACAGGATCTCCCTTTCTCAATAAATTCATCTGCGGTGGAGAAAATCAGCATGAGTACTACAGGCCAAGTCATCAGATGCAAAGCAGCCAT	alcohol dehydrogenase 6 (class V)
ADH7	NM_000673.3		CAAGATGCTCACCTATGACCCGATGTTGCTCTTCACTGGACGCACATGGAAGGGATGTGTCTTTGGAGGTTTGAAAAGCAGAGATGATGTCCCAAAACTA	alcohol dehydrogenase 7 (class IV), mu or sigma polypeptide
ADK	NM_001123.2		AAAGTCGAATATCATGCTGGTGGCTCTACCCAGAATTCAATTAAAGTGGCTCAGTGGATGATTCAACAGCCACACAAAGCAGCAACATTTTTTGGATGCA	adenosine kinase
ADORA2A	NM_000675.3	ADORA2	TGGCCATCGTCCTCTCCCACACCAATTCGGTTGTGAATCCCTTCATCTACGCCTACCGTATCCGCGAGTTCCGCCAGACCTTCCGCAAGATCATTCGCAG	adenosine A2a receptor
AFMID	NM_001010982.4		AGTGGAAAGCCTCATTTGAAGAGCTCCACGATGTGGACCACTTTGAAATTGTTGAGAATCTGACCCAGAAGGACAACGTGCTCACCCAGATTATCTTGAA	arylformamidase
AGXT	NM_000030.2	SPAT;serine:pyruvate aminotransferase,alanine-glyoxylate aminotransferase	ACGCCCCTCCAGGGACCTCGCTCATCTCCTTCAGTGACAAGGCCAAAAAGAAGATGTACTCCCGCAAGACGAAGCCCTTCTCCTTCTACCTGGACATCAA	alanine--glyoxylate and serine--pyruvate aminotransferase
AGXT2	NM_031900.3	alanine-glyoxylate aminotransferase 2	AGCACATGGGACTCCTCGTTGGCAGAGGCAGCATTTTTTCTCAGACATTTCGCATTGCGCCCTCAATGTGCATCACTAAACCAGAAGTTGATTTTGCAGT	alanine--glyoxylate aminotransferase 2
AK3	NM_016282.2	AK6,AK3L1;adenylate kinase 6,adenylate kinase 3 like 1	GAGCTTATCAGATCGACACAGTGATTAACCTGAATGTGCCCTTTGAGGTCATTAAACAACGCCTTACTGCTCGCTGGATTCATCCCGCCAGTGGCCGAGT	adenylate kinase 3
AKR1C4	NM_001818.2	CHDR;aldo-keto reductase family 1, member C4 (chlordecone reductase; 3-alpha hydroxysteroid dehydrogenase, type I; dihydrodiol dehydrogenase 4)	CCAGCCTTGGAAAGCTCACTGAAAAAACTTCAACTGGACTATGTTGACCTCTATCTTCTTCATTTCCCAATGGCTCTCAAGCCAGGTGAGACGCCACTAC	aldo-keto reductase family 1 member C4
AKT1	NM_001014431.1	v-akt murine thymoma viral oncogene homolog 1	AGCCCAAGCACCGCGTGACCATGAACGAGTTTGAGTACCTGAAGCTGCTGGGCAAGGGCACTTTCGGCAAGGTGATCCTGGTGAAGGAGAAGGCCACAGG	AKT serine/threonine kinase 1
AKT1S1	NM_032375.3	AKT1 substrate 1 (proline-rich)	TAGTCGCTGGACAGCTCTTTTTTTGATTGGCTCAAATCCTGTAAAGGGCTTGACCAGTCTCTACATAGTCACCGTCCGCTTTTCCTGAGTTCTCCCTCCC	AKT1 substrate 1
AKT2	NM_001626.4	v-akt murine thymoma viral oncogene homolog 2	AGGAGATGGAAGTGGCGGTCAGCAAGGCACGGGCTAAAGTGACCATGAATGACTTCGACTATCTCAAACTCCTTGGCAAGGGAACCTTTGGCAAAGTCAT	AKT serine/threonine kinase 2
AKT3	NM_005465.4	v-akt murine thymoma viral oncogene homolog 3	GCCAGTTAATGAAAACAGAACGACCAAAGCCAAACACATTTATAATCAGATGTCTCCAGTGGACTACTGTTATAGAGAGAACATTTCATGTAGATACTCC	AKT serine/threonine kinase 3
ALDH2	NM_000690.2	aldehyde dehydrogenase 2 family (mitochondrial)	AAGCCCTATGTCATCTCCTACCTGGTGGATTTGGACATGGTCCTCAAATGTCTCCGGTATTATGCCGGCTGGGCTGATAAGTACCACGGGAAAACCATCC	aldehyde dehydrogenase 2 family member
ALDOA	NM_184041.2	aldolase A, fructose-bisphosphate	AGGCTGGCTTGCCCGCGCTCTTTCTTCCCTCGTGACAGTGGTGTGTGGTGTCGTCTGTGAATGCTAAGTCCATCACCCTTTCCGGCACACTGCCAAATAA	aldolase, fructose-bisphosphate A	LOC112694756 (NM_001365304;NM_001365305;NM_001365307)
ALDOB	NM_000035.3	aldolase B, fructose-bisphosphate	CATCCAAAGAACAACTGCTGATTGAAACACCTCATTAGCTGAGTGTAGAGAAGTGCATCTTATGAAACAGTCTTAGCAGTGGTAGGTTGGGAAGGAGATA	aldolase, fructose-bisphosphate B
ALOX12	NM_000697.1	arachidonate 12-lipoxygenase	TTACAGCCCGGAATGAGCAACTTGACTGGCCCTATGAATATCTGAAGCCCAGCTGCATAGAGAACAGTGTCACCATCTGAGCCCTAGAGTGACTCTACCT	arachidonate 12-lipoxygenase, 12S type
ALOX15	NM_001140.3		CTGGATAAGGAAATTGAGATCCGGAATGCAAAGCTGGACATGCCCTACGAGTACCTGCGGCCCAGCGTGGTGGAAAACAGTGTGGCCATCTAAGCGTCGC	arachidonate 15-lipoxygenase
ALOX5	NM_000698.2		GTCAAGATCAGCAACACTATTTCTGAGCGGGTCATGAATCACTGGCAGGAAGACCTGATGTTTGGCTACCAGTTCCTGAATGGCTGCAACCCTGTGTTGA	arachidonate 5-lipoxygenase
AMDHD1	NM_152435.2		ATCTCAGCAATAGAGCTTCCCAGCAGCGTTCAAGACACATCATTTATACACAGGCACAGGGGCCTTCCTGAAATGGGTGCATTTTTACCAACTACAATCA	amidohydrolase domain containing 1
AMPD1	NM_000036.2	adenosine monophosphate deaminase 1 (isoform M)	CCCACATTGATGAATACATTTCCTCATCTCCAACCTACCAGACCGTGCCTGATTTTCAGAGAGTGCAGATTACTGGTGACTATGCCTCTGGGGTTACAGT	adenosine monophosphate deaminase 1
AMPD2	NM_004037.6	adenosine monophosphate deaminase 2 (isoform L)	CTTCTCTGTCTCTGTCTTGCATGTCTCCTACCATGTCACTGTCCCTGGGCCACCCAGTGAAAGCAAAGCCTGGGAATCTGCTCATTGTTGTTTGGGCTCA	adenosine monophosphate deaminase 2
AMPD3	NM_000480.2	adenosine monophosphate deaminase (isoform E)	CATTGGCCCAGGTAGGCTAATTGGTAGTTGTTCATTTCAGCCTCTGGATGGCTGGCTGCCTTAAACACAATCAATTTCAAAGCTCCATTTCATAAAGGGG	adenosine monophosphate deaminase 3
AOC1	NM_001091.2	ABP1;amiloride binding protein 1 (amine oxidase (copper-containing))	CCACCATGGCCAAGAACACCGTGTTTCTCATCGAGATGCTGCTGCCCAAGAAGTACCATGTGCTGAGGTTTCTGGATAAAGGTGAAAGGCATCCTGTGCG	amine oxidase copper containing 1
AOC3	NM_001277731.1		CCGTGGCCGAGGGCTTCCCTAGATGGTTCCCTTTGTTGCTGTCTGGCTTTCCCGAATCTTTTTAGGCCACCTCCAAGGACTCTAAAAGGGGGCTATTCCC	amine oxidase copper containing 3
AOX1	NM_001159.3		GCGATAGTCAATTCAGGAATGAGAGTCTTTTTTGGAGAAGGGGATGGCATTATTAGAGAGTTATGCATCTCATATGGAGGCGTTGGTCCAGCCACCATCT	aldehyde oxidase 1
AP2S1	NM_021575.2	CLAPS2,HHC3;hypocalciuric hypercalcemia 3 (Oklahoma type),adaptor related protein complex 2 sigma 1 subunit	TGGCTGTGGGCAGAGGCCACCGTGTGTGTCCCGAGTAACCGTGCCGTTGTCGTGTGATGCCATAAGCGTCTGTGCGTGGAGTCCCCAATAAACCTGTGGT	adaptor related protein complex 2 subunit sigma 1
APOA1	NM_000039.1	apolipoprotein A-I	CTGGCCACTGTGTACGTGGATGTGCTCAAAGACAGCGGCAGAGACTATGTGTCCCAGTTTGAAGGCTCCGCCTTGGGAAAACAGCTAAACCTAAAGCTCC	apolipoprotein A1
APOA2	NM_001643.1	apolipoprotein A-II	GAAGCTGCTCGCAGCAACTGTGCTACTCCTCACCATCTGCAGCCTTGAAGGAGCTTTGGTTCGGAGACAGGCAAAGGAGCCATGTGTGGAGAGCCTGGTT	apolipoprotein A2
APOA4	NM_000482.3	apolipoprotein A-IV	ACCTGTCTGTCTGTCTGTCCCAAAGAAGTTCTGGTATGAACTTGAGGACACATGTCCAGTGGGAGGTGAGACCACCTCTCAATATTCAATAAAGCTGCTG	apolipoprotein A4
APOB	NM_000384.2	apolipoprotein B (including Ag(x) antigen)	CACCAACTTCTTCCACGAGTCGGGTCTGGAGGCTCATGTTGCCCTAAAAGCTGGGAAGCTGAAGTTTATCATTCCTTCCCCAAAGAGACCAGTCAAGCTG	apolipoprotein B
APOC2	NM_000483.3	apolipoprotein C-II	TTGCTTCTCATGGATGGCACTGCTTTTCTGAGGACTCAAGGGCCAAGATGGAGGGGCTGACTCAGTCCAGCCAACATTTAATGAGCACCTACTTTATGTA	apolipoprotein C2
APOC3	NM_000040.1	apolipoprotein C-III	CGAGCTCCTTGGGTCCTGCAATCTCCAGGGCTGCCCCTGTAGGTTGCTTAAAAGGGACAGTATTCTCAGTGCTCTCCTACCCCACCTCATGCCTGGCCCC	apolipoprotein C3
APOE	NM_000041.2	AD2;Alzheimer disease 2 (APOE*E4-associated, late onset)	GGGCTGCGTTGCTGGTCACATTCCTGGCAGGATGCCAGGCCAAGGTGGAGCAAGCGGTGGAGACAGAGCCGGAGCCCGAGCTGCGCCAGCAGACCGAGTG	apolipoprotein E
APOM	NM_019101.2		CAGCGCTTTCTCCTCTACAATCGCTCACCACATCCTCCCGAAAAGTGTGTGGAGGAATTCAAGTCCCTGACTTCCTGCCTGGACTCCAAAGCCTTCTTAT	apolipoprotein M
APRT	NM_000485.2		CTGCCCACAGGGAACACATTCCTTTGCTGGGGTTCAGCGCCTCTCCTGGGGCTGGAAGTGCCAAAGCCTGGGGCAAAGCTGTGTTTCAGCCACACTGAAC	adenine phosphoribosyltransferase
AR	NM_000044.2	DHTR,SBMA;dihydrotestosterone receptor,spinal and bulbar muscular atrophy	AGACTGTGAGCCTAGCAGGGCAGATCTTGTCCACCGTGTGTCTTCTTCTGCACGAGACTTTGAGGCTGTCAGAGCGCTTTTTGCGTGGTTGCTCCCGCAA	androgen receptor
ARF5	NM_001662.2		ATGGGCCTCACCGTGTCCGCGCTCTTTTCGCGGATCTTCGGGAAGAAGCAGATGCGGATTCTCATGGTTGGCTTGGATGCGGCTGGCAAGACCACAATCC	ADP ribosylation factor 5
ARG1	NM_000045.3	arginase, liver	TCAATGACTGAAGTGGACAGACTAGGAATTGGCAAGGTGATGGAAGAAACACTCAGCTATCTACTAGGAAGAAAGAAAAGGCCAATTCATCTAAGTTTTG	arginase 1
ARID1A	NM_006015.4	C1orf4,SMARCF1;SWI/SNF related, matrix associated, actin dependent regulator of chromatin, subfamily f, member 1,AT rich interactive domain 1A (SWI- like),AT rich interactive domain 1A (SWI-like)	AGCTCCCAGGGTTGCTAGAGCTCCTTGTAGAATATTTCCGACGATGCCTGATTGAGATCTTTGGCATTTTAAAGGAGTATGAGGTGGGTGACCCAGGACA	AT-rich interaction domain 1A
ARID1B	NM_020732.3	AT rich interactive domain 1B (SWI1-like)	TGCTACATTAGTTAGGTACGTTGGGGATCGCAAAAACCCAGTCTGTCGAGAAATGTCCATGGCGCTTTTATCGAACCTTGCCCAAGGGGACGCACTAGCA	AT-rich interaction domain 1B
ARID2	NM_152641.2	AT rich interactive domain 2 (ARID, RFX-like)	AGCTATTGGTTGGGCAGCAAAATGTTCAGTTGGTCCCAAGTGCAATGCCACCCTCAGGGGGAGTACAAACTGTGCCCATTTCGAACTTACAAATATTGCC	AT-rich interaction domain 2
ARPC4	NM_005718.4	actin related protein 2/3 complex, subunit 4 (20 kD),actin related protein 2/3 complex subunit 4, 20kDa	GACTTTGTGATCCACTTCATGGAGGAGATTGACAAGGAGATCAGTGAGATGAAGCTGTCAGTCAATGCCCGTGCCCGCATTGTGGCTGAAGAGTTCCTTA	actin related protein 2/3 complex subunit 4
ASCL1	NM_004316.3	achaete-scute complex (Drosophila) homolog-like 1,achaete-scute complex-like 1 (Drosophila),achaete-scute complex homolog 1 (Drosophila)	ATAGTAACTCCCATCACCTCTAACACGCACAGCTGAAAGTTCTTGCTCGGGTCCCTTCACCTCCTCGCCCTTTCTTAAAGTGCAGTTCTTAGCCCTCTAG	achaete-scute family bHLH transcription factor 1
ASH1L	NM_018489.2	ash1 (absent, small, or homeotic)-like (Drosophila)	CTGTCCTGGAATCTTTGAAGCGCTATAGATTTGGAAAGGATGCTGTTGGAGAGCGATATAAGCATAAGGAAAAGCACCGTTGTCACATGTCCTGCCCTCA	ASH1 like histone lysine methyltransferase
ASL	NM_000048.3		AGCTTTGGGGTGGCCGGTTTGTGGGTGCAGTGGACCCCATCATGGAGAAGTTCAACGCGTCCATTGCCTACGACCGGCACCTTTGGGAGGTGGATGTTCA	argininosuccinate lyase
ASMT	NM_001171039.1		AGGACCAGGCCTATCGCCTCCTTAATGACTACGCCAACGGCTTCATGGTGTCCCAGGTTCTCTTCGCCGCCTGCGAGCTGGGCGTGTTTGACCTTCTCGC	acetylserotonin O-methyltransferase
ASNS	NM_183356.2	asparagine synthetase	GGGTTACATATATTTTCACAAGGCTCCTTCTCCTGAAAAAGCCGAGGAGGAGAGTGAGAGGCTTCTGAGGGAACTCTATTTGTTTGATGTTCTCCGCGCA	asparagine synthetase (glutamine-hydrolyzing)
ASPA	NM_000049.2	aspartoacylase (aminoacylase 2, Canavan disease)	CCTTCCCTCAAATATGCGACCACTCGTTCCATAGCCAAGTATCCTGTGGGTATAGAAGTTGGTCCTCAGCCTCAAGGGGTTCTGAGAGCTGATATCTTGG	aspartoacylase
ASPG	NM_001080464.2	C14orf76;chromosome 14 open reading frame 76,asparaginase homolog (S. cerevisiae)	TGGTCATCCACGGCACCGACACCATGGCCTTTGCTGCCTCGATGCTGTCCTTCATGCTGGAGAACCTGCAGAAGACTGTCATCCTCACTGGGGCCCAGGT	asparaginase
ASS1	NM_000050.4	ASS;argininosuccinate synthetase	GCAAAATCAAACAAGGCCTGGGCTTGAAATTTGCTGAGCTGGTGTATACCGGTTTCTGGCACAGCCCTGAGTGTGAATTTGTCCGCCACTGCATCGCCAA	argininosuccinate synthase 1
ATF4	NM_001675.2	TXREB;activating transcription factor 4 (tax-responsive enhancer element B67)	TTTGAAGGAGTTCGACTTGGATGCCCTGTTGGGTATAGATGACCTGGAAACCATGCCAGATGACCTTCTGACCACGTTGGATGACACTTGTGATCTCTTT	activating transcription factor 4
ATF7	NM_001130060.1		CAGAGATTTACAAACGAGGACCACCTGGCAGTTCATAAACACAAGCATGAGATGACATTGAAATTTGGCCCAGCCCGAACTGACTCAGTCATCATTGCAG	activating transcription factor 7
ATF7IP	NM_018179.3		TGATTTTGCATGTACCTGTTGCAGTATCCTCCCAGCCTCAGCTTCTACAGAGCCATCCAGGGACTTTGGTGACTAATCAACCATCTGGCAATGTTGAATT	activating transcription factor 7 interacting protein
ATG101	NM_021934.4	C12orf44;chromosome 12 open reading frame 44	CGTGGAGGTGATGAATCGGCATGAGTACTTGCCCAAGATGCCCACACAGTCGGAGGTGGATAACGTGTTTGACACAGGCTTGCGGGACGTGCAGCCCTAC	autophagy related 101
ATG2B	NM_018036.5	C14orf103;chromosome 14 open reading frame 103,ATG2 autophagy related 2 homolog B (S. cerevisiae)	CTGTGCTTCAGCCCACTTGGGGAGAGTTCCTTGATCATCATAAAGAACAGCCAGTAAGAGGGTCAACATTTCCATCCAACCTAGTTCACCCAACACCTTT	autophagy related 2B
ATOX1	NM_004045.3	ATX1 (antioxidant protein 1, yeast) homolog 1,ATX1 antioxidant protein 1 homolog (yeast)	GCTGAAGCTGTCTCTCGGGTCCTCAATAAGCTTGGAGGAGTTAAGTATGACATTGACCTGCCCAACAAGAAGGTCTGCATTGAATCTGAGCACAGCATGG	antioxidant 1 copper chaperone
ATP5F1D	NM_001687.4	ATP5D;ATP synthase, H+ transporting, mitochondrial F1 complex, delta subunit	CCCGGCTGCCGCCTCTGGCCCCAACCAGATGTCCTTCACCTTCGCCTCTCCCACGCAGGTGTTCTTCAACGGTGCCAACGTCCGGCAGGTGGACGTGCCC	ATP synthase F1 subunit delta
ATP5ME	NM_007100.3	ATP5I;ATP synthase, H+ transporting, mitochondrial F0 complex, subunit e,ATP synthase, H+ transporting, mitochondrial F0 complex, subunit E,ATP synthase, H+ transporting, mitochondrial Fo complex, subunit E,ATP synthase, H+ transporting, mitochondrial Fo complex subunit E	TACCTAAAACCTCGGGCAGAAGAGGAGAGGAGGATAGCAGCAGAAGAGAAGAAGAAGCAGGATGAACTGAAACGGATTGCCAGAGAATTGGCAGAAGATG	ATP synthase membrane subunit e
ATP6V1F	NM_001198909.1	ATPase, H+ transporting, lysosomal 14kDa, V1 subunit F	AGGTGAGGCGCTTCTAGGTTGCTGGGGCTCTGCTGGTTAAGGAACAGGAAGCCTGACCATCTCCCTCCACTACCTCTTCCCTGTGCTGTTACACAGTGTC	ATPase H+ transporting V1 subunit F
ATXN7	NM_001128149.2	SCA7;spinocerebellar ataxia 7 (olivopontocerebellar atrophy with retinal degeneration)	GAGTTGGAGAGAATGTAAGTCCTGACCTGAAGGTCTTTTGTGATGCATGTATAGGATTGCCCTGACACACACCCTCCTTTCTTGGGATTATACCAGCCAT	ataxin 7
BAD	NM_004322.3		CAGCACAGCGCTATGGCCGCGAGCTCCGGAGGATGAGTGACGAGTTTGTGGACTCCTTTAAGAAGGGACTTCCTCGCCCGAAGAGCGCGGGCACAGCAAC	BCL2 associated agonist of cell death
BCL2	NM_000657.2	B-cell CLL/lymphoma 2,BCL2, apoptosis regulator	GTGAAGCAGAAGTCTGGGAATCGATCTGGAAATCCTCCTAATTTTTACTCCCTCTCCCCGCGACTCCTGATTCATTGGGAAGTTTCAAATCAGCTATAAC	BCL2 apoptosis regulator
BCL2A1	NM_004049.2	HBPA1	TCATGTGTCATAACTCAGTCAAGCTCAGTGAGCATTCTCAGCACATTGCCTCAACAGCTTCAAGGTGAGCCAGCTCAAGACTTTGCTCTCCACCAGGCAG	BCL2 related protein A1
BCL2L1	NM_138578.1		CTAAGAGCCATTTAGGGGCCACTTTTGACTAGGGATTCAGGCTGCTTGGGATAAAGATGCAAGGACCAGGACTCCCTCCTCACCTCTGGACTGGCTAGAG	BCL2 like 1
BHMT	NM_001713.2		CGCAGCGGGAAGGCTCGCCTAGTCGGTCCGCATCCGTGTCGACCACCTGTCTGGACACCACGAAGATGCCACCCGTTGGGGGCAAAAAGGCCAAGAAGGG	betaine--homocysteine S-methyltransferase
BHMT2	NM_001178005.1		GCCAGACTTCTAAGGAGTAGTGAAAGAAAACCCTGAAATAATCGAACAGGAAAAAGTTGCCCTCAAGCCTGACCTGGAACCGTTCCTCACCTTCATCCTC	betaine--homocysteine S-methyltransferase 2
BIRC3	NM_182962.1	API2;baculoviral IAP repeat-containing 3	GTGAGACTCGCGCCCTCCGGCACGGAAAAGGCCAGGCGACAGGTGTCGCTTGAAAAGACTGGGCTTGTCCTTGCTGGTGCATGCGTCGTCGGCCTCTGGG	baculoviral IAP repeat containing 3
BLK	NM_001715.2	B lymphoid tyrosine kinase	AGCTTCTTGCTCCAATCAACAAGGCCGGCTCCTTTCTTATCAGAGAGAGTGAAACCAACAAAGGTGCCTTCTCCCTGTCTGTGAAGGATGTCACCACCCA	BLK proto-oncogene, Src family tyrosine kinase
BRAF	NM_004333.3	v-raf murine sarcoma viral oncogene homolog B	GTACCTGCAAGGTGTGGAGTTACAGTCCGAGACAGTCTAAAGAAAGCACTGATGATGAGAGGTCTAATCCCAGAGTGCTGTGCTGTTTACAGAATTCAGG	B-Raf proto-oncogene, serine/threonine kinase
BRCA1	NM_007294.3	breast cancer 1, early onset,breast cancer 1	TCTTCTGAAGATACCGTTAATAAGGCAACTTATTGCAGTGTGGGAGATCAAGAATTGTTACAAATCACCCCTCAAGGAACCAGGGATGAAATCAGTTTGG	BRCA1 DNA repair associated
BRCA2	NM_000059.3	FANCD1,FACD,FANCD;Fanconi anemia, complementation group D1,breast cancer 2, early onset,breast cancer 2	GGGGACAGATTTGTGACCGGCGCGGTTTTTGTCAGCTTACTCCGGCCAAAAAAGAACTGCACCTCTGGAGCGGACTTATTTACCAAGCATTGGAGGAATA	BRCA2 DNA repair associated
BRCC3	NM_024332.3	CXorf53;chromosome X open reading frame 53,BRCA1/BRCA2-containing complex, subunit 3	TGTGGGCTGGTATCATTCCCATCCTCATATAACTGTTTGGCCTTCACATGTTGATGTTCGCACACAAGCCATGTACCAGATGATGGATCAAGGCTTTGTA	BRCA1/BRCA2-containing complex subunit 3
BRIP1	NM_032043.1		GATGTGCAAAGCCTGGGATATAGAAGAACTTGTCAGCCTGGGGAAGAAACTAAAGGCCTGTCCATATTACACAGCCCGAGAACTAATACAAGATGCTGAC	BRCA1 interacting protein C-terminal helicase 1
BTK	NM_000061.1	AGMX1,IMD1;Bruton agammaglobulinemia tyrosine kinase	TGATCTGGTTCAGAAATATCACCCTTGCTTCTGGATCGATGGGCAGTATCTCTGCTGCTCTCAGACAGCCAAAAATGCTATGGGCTGCCAAATTTTGGAG	Bruton tyrosine kinase
BUB1	NM_004336.3	BUB1L;budding uninhibited by benzimidazoles 1 (yeast homolog),budding uninhibited by benzimidazoles 1 homolog (yeast)	GAAGATAAAGAAAATGTGGTAGCAAAACAGTGTACCCAGGCGACTTTGGATTCTTGTGAGGAAAACATGGTGGTGCCTTCAAGGGATGGAAAATTCAGTC	BUB1 mitotic checkpoint serine/threonine kinase
BUB1B	NM_001211.4	budding uninhibited by benzimidazoles 1 (yeast homolog), beta,budding uninhibited by benzimidazoles 1 homolog beta (yeast)	GAGTCTTCTGTACCACAACGAAGCACACTAGCTGAACTAAAGAGCAAAGGGAAAAAGACAGCAAGAGCTCCAATCATCCGTGTAGGAGGTGCTCTCAAGG	BUB1 mitotic checkpoint serine/threonine kinase B
CA12	NM_001218.3	carbonic anhydrase XII	CCATATTCTTCCCCGAATCACACAGACAGTTTCTGACAGGCGCAACTCCTCCATTTTCCTCCCGCAGGTGAGAACCCTGTGGAGATGAGTCAGTGCCATG	carbonic anhydrase 12
CA9	NM_001216.2	carbonic anhydrase IX	CAGGTCCCAGGACTGGACATATCTGCACTCCTGCCCTCTGACTTCAGCCGCTACTTCCAATATGAGGGGTCTCTGACTACACCGCCCTGTGCCCAGGGTG	carbonic anhydrase 9
CAB39	NM_001130849.1		TCACTGAAGCTTCTCGGTGAACTACTACTAGATAGACACAACTTCACAATTATGACAAAATACATCAGTAAACCTGAGAACCTCAAATTAATGATGAACC	calcium binding protein 39
CACNA1A	NM_001127221.1	CACNL1A4,SCA6,MHP1,MHP;calcium channel, voltage-dependent, P/Q type, alpha 1A subunit	AGTTTGAGAAAGATTGTCGAGGCAAATACCTCCTCTACGAGAAGAATGAGGTGAAGGCGCGAGACCGGGAGTGGAAGAAGTATGAATTCCATTACGACAA	calcium voltage-gated channel subunit alpha1 A
CACNA1E	NM_000721.2	CACNL1A6;calcium channel, voltage-dependent, R type, alpha 1E subunit,calcium voltage-gated channel subunit alpha1 subunit E	CAGGACGACCATTCTGAGCCAGTGAGTCTATTGCATGGTGTTTTGAGAAAGGGAATTTTAGTGACACCTTATGCCATTTCAAGAGGAGAAATGCAGGCTG	calcium voltage-gated channel subunit alpha1 E
CACNB4	NM_000726.3	calcium channel, voltage-dependent, beta 4 subunit	GTGAAATTGGCTTCATTCCAAGTCCACTCAGATTGGAGAACATACGGATCCAGCAAGAACAAAAAAGAGGACGTTTTCACGGAGGGAAATCAAGTGGAAA	calcium voltage-gated channel auxiliary subunit beta 4
CACNG2	NM_006078.3	calcium channel, voltage-dependent, gamma subunit 2	TTTCTTGACACCGGCATTTCCTGAGGTTGAGCTCTCTGGGGAGTTCTAGAGAATGGCTAGTAAGGCTTTTTGAGCTTGCACATCTCACCTGCCTTTCCTG	calcium voltage-gated channel auxiliary subunit gamma 2
CACNG3	NM_006539.2	calcium channel, voltage-dependent, gamma subunit 3	TGGTTGCCGTGCACATCTATATTGAAAAACATCAGCAGTTACGAGCCAAATCCCACTCGGAGTTCCTGAAGAAATCTACTTTTGCCCGCCTCCCACCCTA	calcium voltage-gated channel auxiliary subunit gamma 3
CACNG7	NM_031896.3	calcium channel, voltage-dependent, gamma subunit 7	TGGCTCCGCCCACAGACTCCCTTATTTCAATGGCCGCGCCCTCTTTTCCCGACCTCTCCTTTTCATTGGTCCCTCTCACTCCCAAATGACTCCTCCCCTT	calcium voltage-gated channel auxiliary subunit gamma 7
CAD	NM_004341.3		TTCCTCGATGGGACCTTAGCAAGTTCCTGCGAGTCAGCACAAAGATTGGGAGCTGCATGAAGAGCGTTGGTGAAGTCATGGGCATTGGGCGTTCATTTGA	carbamoyl-phosphate synthetase 2, aspartate transcarbamylase, and dihydroorotase
CARD11	NM_032415.2	caspase recruitment domain family, member 11	TTGAAAATCGGCCCAAGAAGGAGCAGGTTCTGGAACTGGAGCGGGAGAATGAAATGCTGAAGACCAAAAACCAGGAGCTGCAGTCCATCATCCAGGCCGG	caspase recruitment domain family member 11
CAT	NM_001752.2		ATGCTTCAGGGCCGCCTTTTTGCCTATCCTGACACTCACCGCCATCGCCTGGGACCCAATTATCTTCATATACCTGTGAACTGTCCCTACCGTGCTCGAG	catalase
CBL	NM_005188.2	CBL2;Cas-Br-M (murine) ecotropic retroviral transforming sequence,Cbl proto-oncogene, E3 ubiquitin protein ligase	GTTGTGGTAAGGATGCAGGGTATTTCGCAGAACCCAGGACGGGAAGTGCCTTTGGTTCTTGGGTGGAGCTGGAACTGCAGAGCTTTGCACCTAGTCCTTT	Cbl proto-oncogene
CBR4	NM_032783.4		AAGATATGGTATCTCAGCTTCATACTAACCTCTTGGGTTCCATGCTGACCTGTAAAGCTGCCATGAGGACTATGATTCAACAACAGGGAGGGTCTATTGT	carbonyl reductase 4
CCL13	NM_005408.2	SCYA13;small inducible cytokine subfamily A (Cys-Cys), member 13,chemokine (C-C motif) ligand 13	CCAGAATTATATGAAACACCTGGGCCGGAAAGCTCACACCCTGAAGACTTGAACTCTGCTACCCCTACTGAAATCAAGCTGGAGTACGTGAAATGACTTT	C-C motif chemokine ligand 13
CCL19	NM_006274.2	SCYA19;small inducible cytokine subfamily A (Cys-Cys), member 19,chemokine (C-C motif) ligand 19	GACCTCAGCCAAGATGAAGCGCCGCAGCAGTTAACCTATGACCGTGCAGAGGGAGCCCGGAGTCCGAGTCAAGCATTGTGAATTATTACCTAACCTGGGG	C-C motif chemokine ligand 19
CCL4	NM_002984.2	LAG1,SCYA4;small inducible cytokine A4 (homologous to mouse Mip-1b),chemokine (C-C motif) ligand 4	GAAGCTTCCTCGCAACTTTGTGGTAGATTACTATGAGACCAGCAGCCTCTGCTCCCAGCCAGCTGTGGTATTCCAAACCAAAAGAAGCAAGCAAGTCTGT	C-C motif chemokine ligand 4	CCL4L1 (NM_207007)
CCL5	NM_002985.2	D17S136E,SCYA5;small inducible cytokine A5 (RANTES),chemokine (C-C motif) ligand 5	CCAAGTGTGTGCCAACCCAGAGAAGAAATGGGTTCGGGAGTACATCAACTCTTTGGAGATGAGCTAGGATGGAGAGTCCTTGAACCTGAACTTACACAAA	C-C motif chemokine ligand 5
CCNA1	NM_003914.3		TTGTGCCTTGCCTGAGTGAGCTTCATAAAGCGTACCTTGATATACCCCATCGACCTCAGCAAGCAATTAGGGAGAAGTACAAGGCTTCAAAGTACCTGTG	cyclin A1
CCNA2	NM_001237.2	CCNA,CCN1	CGGGACAAAGCTGGCCTGAATCATTAATACGAAAGACTGGATATACCCTGGAAAGTCTTAAGCCTTGTCTCATGGACCTTCACCAGACCTACCTCAAAGC	cyclin A2
CCNB2	NM_004701.2		AGGTTGATGTTGAACAGCACACTTTAGCCAAGTATTTGATGGAGCTGACTCTCATCGACTATGATATGGTGCATTATCATCCTTCTAAGGTAGCAGCAGC	cyclin B2
CCND1	NM_053056.2	BCL1,D11S287E,PRAD1;cyclin D1 (PRAD1: parathyroid adenomatosis 1)	TTGAACACTTCCTCTCCAAAATGCCAGAGGCGGAGGAGAACAAACAGATCATCCGCAAACACGCGCAGACCTTCGTTGCCCTCTGTGCCACAGATGTGAA	cyclin D1
CD14	NM_000591.2	CD14 antigen	GCCCAAGCACACTCGCCTGCCTTTTCCTGCGAACAGGTTCGCGCCTTCCCGGCCCTTACCAGCCTAGACCTGTCTGACAATCCTGGACTGGGCGAACGCG	CD14 molecule
CD163	NM_004244.4	CD163 antigen	CATCTGTGATTCGGACTTCTCTCTGGAAGCTGCCAGCGTTCTATGCAGGGAATTACAGTGTGGCACAGTTGTCTCTATCCTGGGGGGAGCTCACTTTGGA	CD163 molecule
CD180	NM_005582.2	LY64;lymphocyte antigen 64 (mouse) homolog, radioprotective, 105kD,CD180 antigen	TTCACCCAACTCCAAGAATTGGATCTGACAGCAACTCACTTGAAAGGGTTACCCTCTGGGATGAAGGGTCTGAACTTGCTCAAGAAATTAGTTCTCAGTG	CD180 molecule
CD19	XM_011545981.1	CD19 antigen	CACCCCAAGGGGCCTAAGTCATTGCTGAGCCTAGAGCTGAAGGACGATCGCCCGGCCAGAGATATGTGGGTAATGGAGACGGGTCTGTTGTTGCCCCGGG	CD19 molecule
CD209	NM_001144899.1	CD209 antigen	TAGAGCTTGTTTTTCTGGCCCATCCTTGGAGCTTTATGAGTGAGCTGGTGTGGGATGCCTTTGGGGGTGGACTTGTGTTCCAAGAATCCACTCTCTCTTC	CD209 molecule
CD244	NM_001166663.1	natural killer cell receptor 2B4,CD244 natural killer cell receptor 2B4,CD244 molecule, natural killer cell receptor 2B4	CTCCAGGCGCTGGGGCTTTCTCAGTGGCCTTGTCAGCTCACAGCAGGCGTTAACAGCCTCTAATTGAGGAAACTGTGGCTGGACAGGTTGCAAGGCAGTT	CD244 molecule
CD247	NM_000734.3	CD3Z;CD3z antigen, zeta polypeptide (TiT3 complex),CD247 antigen	GGCATAAAAAACATGTGGTTACACAGTGTGAATAAAGTGCTGCGGAGCAAGAGGAGGCCGTTGATTCACTTCACGCTTTCAGCGAATGACAAAATCATCT	CD247 molecule
CD27	NM_001242.4	TNFRSF7;tumor necrosis factor receptor superfamily, member 7	GCTGCCAGATGTGTGAGCCAGGAACATTCCTCGTGAAGGACTGTGACCAGCATAGAAAGGCTGCTCAGTGTGATCCTTGCATACCGGGGGTCTCCTTCTC	CD27 molecule
CD274	NM_014143.3	PDCD1LG1;programmed cell death 1 ligand 1,CD274 antigen	AAGGATACTTCTGAACAAGGAGCCTCCAAGCAAATCATCCATTGCTCATCCTAGGAAGACGGGTTGAGAATCCCTAATTTGAGGGTCAGTTCCTGCAGAA	CD274 molecule
CD276	NM_001024736.1	CD276 antigen	TACATTTCTTAGGGACACAGTACACTGACCACATCACCACCCTCTTCTTCCAGTGCTGCGTGGACCATCTGGCTGCCTTTTTTCTCCAAAAGATGCAATA	CD276 molecule
CD28	NM_001243078.1	CD28 antigen (Tp44)	GCTGCTCCTGTACCTTGGAGGTCCATTCACATGGGAAAGTATTTTGGAATGTGTCTTTTGAAGAGAGCATCAGAGTTCTTAAGGGACTGGGTAAGGCCTG	CD28 molecule
CD36	NM_000072.3	CD36 antigen (collagen type I receptor, thrombospondin receptor),CD36 molecule (thrombospondin receptor)	AGCCAAGGAAAATGTAACCCAGGACGCTGAGGACAACACAGTCTCTTTCCTGCAGCCCAATGGTGCCATCTTCGAACCTTCACTATCAGTTGGAACAGAG	CD36 molecule
CD3D	NM_000732.4	T3D;CD3d antigen, delta polypeptide (TiT3 complex),CD3d molecule, delta (CD3-TCR complex)	TATCTACTGGATGAGTTCCGCTGGGAGATGGAACATAGCACGTTTCTCTCTGGCCTGGTACTGGCTACCCTTCTCTCGCAAGTGAGCCCCTTCAAGATAC	CD3d molecule
CD3E	NM_000733.2	CD3e antigen, epsilon polypeptide (TiT3 complex),CD3e molecule, epsilon (CD3-TCR complex)	AAGTAACAGTCCCATGAAACAAAGATGCAGTCGGGCACTCACTGGAGAGTTCTGGGCCTCTGCCTCTTATCAGTTGGCGTTTGGGGGCAAGATGGTAATG	CD3e molecule
CD3G	NM_000073.2	CD3g antigen, gamma polypeptide (TiT3 complex),CD3g molecule, gamma (CD3-TCR complex)	GAACTAAATGCAGCCACCATATCTGGCTTTCTCTTTGCTGAAATCGTCAGCATTTTCGTCCTTGCTGTTGGGGTCTACTTCATTGCTGGACAGGATGGAG	CD3g molecule
CD4	NM_000616.4	CD4 antigen (p55),T-cell surface glycoprotein CD4	TGGCAGGCGGAGAGGGCTTCCTCCTCCAAGTCTTGGATCACCTTTGACCTGAAGAACAAGGAAGTGTCTGTAAAACGGGTTACCCAGGACCCTAAGCTCC	CD4 molecule
CD40LG	NM_000074.2	HIGM1,IMD3,TNFSF5;tumor necrosis factor (ligand) superfamily, member 5 (hyper-IgM syndrome)	GCATTTGATTTATCAGTGAAGATGCAGAAGGGAAATGGGGAGCCTCAGCTCACATTCAGTTATGGTTGACTCTGGGTTCCTATGGCCTTGTTGGAGGGGG	CD40 ligand
CD6	NM_001254751.1	CD6 antigen	AACCCTGGACACTGCATTACAGACCCGCCATCCCTGGGCCCTCAGTATCACCCGAGGAGCAACAGTGAGTCGAGCACCTCTTCAGGGGAGGATTACTGCA	CD6 molecule
CD63	NM_001780.4	MLA1;CD63 antigen (melanoma 1 antigen)	GTCATCATCGCAGTGGGTGTCTTCCTCTTCCTGGTGGCTTTTGTGGGCTGCTGCGGGGCCTGCAAGGAGAACTATTGTCTTATGATCACGTTTGCCATCT	CD63 molecule
CD68	NM_001251.2	CD68 antigen	ACCGGTCCATCTTGCTGCCTCTCATCATCGGCCTGATCCTTCTTGGCCTCCTCGCCCTGGTGCTTATTGCTTTCTGCATCATCCGGAGACGCCCATCCGC	CD68 molecule
CD84	NM_001184879.1	CD84 antigen (leukocyte antigen),CD84 molecule	TCTGCTAGAACAGTGCCGTGCTTTTCCACAGAAGGTTAGACCCTGAAAGAGATGGCTCAGCACCACCTATGGATCTTGCTCCTTTGCCTGCAAACCTGGC	CD84 molecule
CD8A	NM_001768.6	CD8;CD8 antigen, alpha polypeptide (p32),T-cell surface glycoprotein CD8 alpha chain	AGCTCAGGGCTCTTTCCTCCACACCATTCAGGTCTTTCTTTCCGAGGCCCCTGTCTCAGGGTGAGGTGCTTGAGTCTCCAACGGCAAGGGAACAAGTACT	CD8a molecule
CD8B	NM_172099.2	CD8B1;CD8 antigen, beta polypeptide 1 (p37)	TCAGCTGAGTGTGGTTGATTTCCTTCCCACCACTGCCCAGCCCACCAAGAAGTCCACCCTCAAGAAGAGAGTGTGCCGGTTACCCAGGCCAGAGACCCAG	CD8b molecule	CD8B2 (NM_001349727;NM_001368307)
CDA	NM_001785.2		AATCTTCAAAGGGTGCAACATAGAAAATGCCTGCTACCCGCTGGGCATCTGTGCTGAACGGACCGCTATCCAGAAGGCCGTCTCAGAAGGGTACAAGGAT	cytidine deaminase
CDC20	NM_001255.2	CDC20 (cell division cycle 20, S. cerevisiae, homolog),CDC20 cell division cycle 20 homolog (S. cerevisiae),cell division cycle 20 homolog (S. cerevisiae)	GGAACATCAGAAAGCCTGGGCTTTGAACCTGAACGGTTTTGATGTAGAGGAAGCCAAGATCCTTCGGCTCAGTGGAAAACCACAAAATGCGCCAGAGGGT	cell division cycle 20
CDCA5	NM_080668.3		ACCCAGTGCGGCTGCAGTCAGAAAGCCCATCGTCTTAAAGAGGATCGTGGCCCATGCTGTAGAGGTCCCAGCTGTCCAATCACCTCGCAGGAGCCCTAGG	cell division cycle associated 5
CDCA8	NM_018101.2		TCCCTGTTTACTGAAGACCAAATACTGGTTTGGAGACAACTTCCATGTCTTGCTCTTCTACCTCCCTAGTTAGTGGAAATTTGGATAAGGGAACTGTAGG	cell division cycle associated 8
CDK9	NM_001261.2	CDC2L4;cyclin-dependent kinase 9 (CDC2-related kinase)	GGTGTTCGACTTCTGCGAGCATGACCTTGCTGGGCTGTTGAGCAATGTTTTGGTCAAGTTCACGCTGTCTGAGATCAAGAGGGTGATGCAGATGCTGCTT	cyclin dependent kinase 9
CEACAM3	NM_001815.3	CGM1;carcinoembryonic antigen-related cell adhesion molecule 3	GCCTTCCTGTGGGGGCCGTCGCCGGCATCGTGACCGGGGTCCTGGTCGGAGTGGCGCTGGTGGCCGCGCTGGTGTGTTTCCTGCTCCTTGCCAAAACTGG	carcinoembryonic antigen related cell adhesion molecule 3
CENPA	NM_001042426.1	centromere protein A (17kD),centromere protein A, 17kDa	CACTTTGAGCAGTTGCCTGGAAGGCTGGGCATTTCCATCATATAGACCTCTGCCCTTCAGAGTAGCCTCACCATTAGTGGCAGCATCATGTAACTGAGTG	centromere protein A
CHMP2A	NM_014453.3	chromatin modifying protein 2A	GGAGCTGGACCGCGAGCGACAGAAACTAGAGACCCAGGAGAAGAAAATCATTGCAGACATTAAGAAGATGGCCAAGCAAGGCCAGATGGATGCTGTTCGC	charged multivesicular body protein 2A
CHMP6	NM_024591.4	chromatin modifying protein 6	GTATTGAGTTCACCCAGATCGAAATGAAAGTGATGGAGGGGCTGCAGTTTGGAAATGAGTGTCTGAACAAGATGCACCAGGTGATGTCCATTGAAGAGGT	charged multivesicular body protein 6
CLOCK	NM_004898.2	clock (mouse) homolog,clock homolog (mouse)	AGCCGGAAGCATGGTCCAGATTCCATCTAGTATGCCACAAAACAGCACCCAGAGTGCTGCAGTAACTACATTCACTCAGGACAGGCAGATAAGATTTTCT	clock circadian regulator
CLSPN	NM_022111.2	claspin homolog (Xenopus laevis)	GGAAAATCTTGAAGCGCAAGTGAAACCTTGCTTAGAGCTGAGTCTTCAGTCTGGAAACTCTACAGACTTTACCACTGACAGAAAGAGTTCCAAAAAGCAC	claspin
CMKLR1	NM_004072.2	chemokine-like receptor 1	TTCAACGTCTTCCTCCCAATCCATATCACCTATGCCGCCATGGACTACCACTGGGTTTTCGGGACAGCCATGTGCAAGATCAGCAACTTCCTTCTCATCC	chemerin chemokine-like receptor 1
COL4A1	NM_001845.4	collagen, type IV, alpha 1	TGGGCTTAAGTTTTCAAGGACCAAAAGGTGACAAGGGTGACCAAGGGGTCAGTGGGCCTCCAGGAGTACCAGGACAAGCTCAAGTTCAAGAAAAAGGAGA	collagen type IV alpha 1 chain
COL6A1	NM_001848.2	collagen, type VI, alpha 1	CCTCTGTCCCCATAGCTGGTTTTTCCCACCAATCCTCACCTAACAGTTACTTTACAATTAAACTCAAAGCAAGCTCTTCTCCTCAGCTTGGGGCAGCCAT	collagen type VI alpha 1 chain
COL6A3	NM_004369.3	collagen, type VI, alpha 3	AGAGCAAGCGAGACATTCTGTTCCTCTTTGACGGCTCAGCCAATCTTGTGGGCCAGTTCCCTGTTGTCCGTGACTTTCTCTACAAGATTATCGATGAGCT	collagen type VI alpha 3 chain
COPS6	NM_006833.4	COP9 constitutive photomorphogenic homolog subunit 6 (Arabidopsis)	CAGATTTTTATGATCAATGCAACGACGTGGGGCTCATGGCCTACCTCGGCACCATCACCAAAACGTGCAACACCATGAACCAGTTTGTGAACAAGTTCAA	COP9 signalosome subunit 6
COX14	NM_001257133.1	C12orf62;chromosome 12 open reading frame 62,COX14 cytochrome c oxidase assembly homolog (S. cerevisiae),COX14, cytochrome c oxidase assembly factor	CCCTGTTGGAAGAAAGTGCCCATGGTTTCTCTGGTTCTGCCAGTTTGACAGTTTATGGAGGCTTTTGAATCGTAATAGCAATGTGAGGGTGAGGTACACC	cytochrome c oxidase assembly factor COX14
COX4I1	NM_001318797.1	COX4;cytochrome c oxidase subunit IV,cytochrome c oxidase subunit IV isoform 1	GGCAGAATGTTGGCTACCAGGGTATTTAGCCTAGTTGGCAAGCGAGCAATTTCCACCTCTGTGTGTGTACGAGCTCATGTGTTGTGAAGAGCGAAGACTT	cytochrome c oxidase subunit 4I1
COX5A	NM_004255.3	cytochrome c oxidase subunit Va	ACTTCAACAAGCCAGATATAGATGCCTGGGAATTGCGTAAAGGGATAAACACACTTGTTACCTATGATATGGTTCCAGAGCCCAAAATCATTGATGCTGC	cytochrome c oxidase subunit 5A
COX5B	NM_001862.2	cytochrome c oxidase subunit Vb	CAGGCACCAGGGAAGACCCTAATTTAGTCCCCTCCATCTCCAACAAGAGAATAGTAGGCTGCATCTGTGAAGAGGACAATACCAGCGTCGTCTGGTTTTG	cytochrome c oxidase subunit 5B
COX6A1	NM_004373.2	COX6A;cytochrome c oxidase subunit VIa polypeptide 1	ATCAGGACCAAGCCGTTTCCCTGGGGAGATGGTAACCATACTCTATTCCATAACCCTCATGTGAATCCACTTCCAACTGGCTACGAAGATGAATAAAGAG	cytochrome c oxidase subunit 6A1
COX6B1	NM_001863.4	COX6B;cytochrome c oxidase subunit Vib,cytochrome c oxidase subunit Vib polypeptide 1 (ubiquitous),cytochrome c oxidase subunit VIb polypeptide 1 (ubiquitous)	AACCAGACTAGAAACTGCTGGCAGAACTACCTGGACTTCCACCGCTGTCAGAAGGCAATGACCGCTAAAGGAGGCGATATCTCTGTGTGCGAATGGTACC	cytochrome c oxidase subunit 6B1
COX7B	NM_001866.2	cytochrome c oxidase subunit VIIb	CAGAGCCACCAGAAACGTACACCTGATTTTCATGACAAATACGGTAATGCTGTATTAGCTAGTGGAGCCACTTTCTGTATTGTTACATGGACATATGTAG	cytochrome c oxidase subunit 7B
COX7C	NM_001867.2	cytochrome c oxidase subunit VIIc	TCTGCGCCTTTCGCAGAGCTTCCAGCAGCGGTATGTTGGGCCAGAGCATCCGGAGGTTCACAACCTCTGTGGTCCGTAGGAGCCACTATGAGGAGGGCCC	cytochrome c oxidase subunit 7C
COX8A	NM_004074.2	COX8;cytochrome c oxidase subunit VIII,cytochrome c oxidase subunit VIIIA (ubiquitous)	GGCCAGCGCAGCCATTTTGGCTTCCTGACCTTGGGCTACGGCTGACCGTTTTTTGTGGTGTACTCCGTGCCATCATGTCCGTCCTGACGCCGCTGCTGCT	cytochrome c oxidase subunit 8A
CPA3	NM_001870.2	carboxypeptidase A3 (mast cell)	ACCCACCACGTAGCTGCTAATATGATGGTGGATTTCCGAGTTAGTGAGAAGGAATCCCAAGCCATCCAGTCTGCCTTGGATCAAAATAAAATGCACTATG	carboxypeptidase A3
CPS1	NM_001875.3	carbamoyl-phosphate synthetase 1, mitochondrial,carbamoyl-phosphate synthase 1, mitochondrial	AGACGATGGATTCTGTTGAACTATGGGGTCCCACACTGCACTATTAATTCCACCCACTGTAAGGGCAAGGACACCATTCCTTCTACATATAAGAAAAAAG	carbamoyl-phosphate synthase 1
CPT1A	NM_001876.3	CPT1;carnitine palmitoyltransferase 1A (liver)	CAGGCCTATTTTGGACGTGGGAAAAATAAGCAGTCTCTTGATGCTGTGGAGAAAGCAGCGTTCTTCGTGACGTTAGATGAAACTGAAGAAGGATACAGAA	carnitine palmitoyltransferase 1A
CREB3L3	NM_001271995.1		CTGAAGAAACTCCAGGCCATTGTGGTGCAGTCCACCAGCAAGTCAGCCCAGACAGGCACCTGTGTCGCAGTCCTGTTGCTGTCCTTTGCCCTCATCATCC	cAMP responsive element binding protein 3 like 3
CS	NM_004077.2		CATATGCACAGGGTATCAGCCGAACCAAGTACTGGGAGTTGATTTATGAAGACTCTATGGATCTAATCGCAAAGCTACCTTGTGTTGCAGCAAAGATCTA	citrate synthase
CSF3R	NM_000760.3	CD114;colony stimulating factor 3 receptor (granulocyte)	AGGCCCTTTCAGCTCTATGAGATCATCGTGACTCCCTTGTACCAGGACACCATGGGACCCTCCCAGCATGTCTATGCCTACTCTCAAGAAATGGCTCCCT	colony stimulating factor 3 receptor
CTCF	NM_001191022.1	CCCTC-binding factor (zinc finger protein)	ATTGGTTCGGCATCGTCGTTACAAACACACCCACGAGAAGCCATTCAAGTGTTCCATGTGCGATTACGCCAGTGTAGAAGTCAGCAAATTAAAACGTCAC	CCCTC-binding factor
CTLA4	NM_005214.3	CELIAC3,IDDM12;celiac disease 3,insulin-dependent diabetes mellitus 12	AGTCTGTGCGGCAACCTACATGATGGGGAATGAGTTGACCTTCCTAGATGATTCCATCTGCACGGGCACCTCCAGTGGAAATCAAGTGAACCTCACTATC	cytotoxic T-lymphocyte associated protein 4
CTPS1	NM_001301237.1	CTPS;CTP synthase	ATATGATCGCTTGCTGGAGACCTGCTCTATTGCCCTTGTGGGCAAATACACGAAGTTCTCAGACTCCTATGCCTCTGTCATTAAGGCTCTGGAGCATTCT	CTP synthase 1
CTSA	NM_001127695.1	GSL,PPGB;protective protein for beta-galactosidase (galactosialidosis)	TGCCACAATGGGACATGTGCAACTTTCTGGTAAACTTACAGTACCGCCGTCTCTACCGAAGCATGAACTCCCAGTATCTGAAGCTGCTTAGCTCACAGAA	cathepsin A
CTSD	NM_001909.3	CPSD;cathepsin D (lysosomal aspartyl protease)	GAAGCCGGCGGCCCAAGCCCGACTTGCTGTTTTGTTCTGTGGTTTTCCCCTCCCTGGGTTCAGAAATGCTGCCTGCCTGTCTGTCTCTCCATCTGTTTGG	cathepsin D
CTSL	NM_001912.4	CTSL1;cathepsin L1	TGTGGGGCCCATTTCTGTTGCTATTGATGCAGGTCATGAGTCCTTCCTGTTCTATAAAGAAGGCATTTATTTTGAGCCAGACTGTAGCAGTGAAGACATG	cathepsin L
CTSS	NM_004079.3		ATGACAACGGCTTTCCAGTACATCATTGATAACAAGGGCATCGACTCAGACGCTTCCTATCCCTACAAAGCCATGGATCAGAAATGTCAATATGACTCAA	cathepsin S
CTSW	NM_001335.3	cathepsin W (lymphopain)	TGCACCGAGGGAGCAATACCTGTGGCATCACCAAGTTCCCGCTCACTGCCCGTGTGCAGAAACCGGATATGAAGCCCCGAGTCTCCTGCCCTCCCTGAAC	cathepsin W
CTSZ	NM_001336.3		GGACACCACATATATAAACCATGTCGTTTCTGTGGCTGGGTGGGGCATCAGTGATGGGACTGAGTACTGGATTGTCCGGAATTCATGGGGTGAACCATGG	cathepsin Z
CXCL9	NM_002416.2	CMK,MIG;monokine induced by gamma interferon,chemokine (C-X-C motif) ligand 9	CCATCTCCCATGAAGAAAGGGAACGGTGAAGTACTAAGCGCTAGAGGAAGCAGCCAAGTCGGTTAGTGGAAGCATGATTGGTGCCCAGTTAGCCTCTGCA	C-X-C motif chemokine ligand 9
CXCR6	NM_006564.1	chemokine (C-X-C motif) receptor 6	ACCATGAAGACTATGGGTTCAGCAGTTTCAATGACAGCAGCCAGGAGGAGCATCAAGACTTCCTGCAGTTCAGCAAGGTCTTTCTGCCCTGCATGTACCT	C-X-C motif chemokine receptor 6
CYBB	NM_000397.3	CGD;chronic granulomatous disease,cytochrome b-245, beta polypeptide	TTTGAAGCATGAAAAAAGAGGGTTGGAGGTGGAGAATTAACCTCCTGCCATGACTCTGGCTCATCTAGTCCTGCTCCTTGTGCTATAAAATAAATGCAGA	cytochrome b-245 beta chain
CYP1A1	NM_000499.3	CYP1;cytochrome P450, subfamily I (aromatic compound-inducible), polypeptide 1,cytochrome P450, family 1, subfamily A, polypeptide 1	GTATCAGTGACCAATGTCATCTGTGCCATTTGCTTTGGCCGGCGCTATGACCACAACCACCAAGAACTGCTTAGCCTAGTCAACCTGAATAATAATTTCG	cytochrome P450 family 1 subfamily A member 1
CYP1A2	NM_000761.3	cytochrome P450, subfamily I (aromatic compound-inducible), polypeptide 2,cytochrome P450, family 1, subfamily A, polypeptide 2	ACTTCGACCCTTACAATCAGGTGGTGGTGTCAGTGGCCAACGTCATTGGTGCCATGTGCTTCGGACAGCACTTCCCTGAGAGTAGCGATGAGATGCTCAG	cytochrome P450 family 1 subfamily A member 2
CYP1B1	NM_000104.3	GLC3A;cytochrome P450, subfamily I (dioxin-inducible), polypeptide 1 (glaucoma 3, primary infantile),cytochrome P450, family 1, subfamily B, polypeptide 1	AGAACTTTGATCCAGCTCGATTCTTGGACAAGGATGGCCTCATCAACAAGGACCTGACCAGCAGAGTGATGATTTTTTCAGTGGGCAAAAGGCGGTGCAT	cytochrome P450 family 1 subfamily B member 1
CYP4A11	NM_000778.3	CYP4A2;cytochrome P450, subfamily IVA, polypeptide 11,cytochrome P450, family 4, subfamily A, polypeptide 11	AGTCTGCCTGCCCTTCTCTCTCTCACCTTTCTCCAGGCTCCCTACCTGCTTGTCTACCTGTCTCCTACCCACCTGTATCTCTTGTTGGGAGAAAAGCTGA	cytochrome P450 family 4 subfamily A member 11
CYP4A22	NM_001010969.3	cytochrome P450, family 4, subfamily A, polypeptide 22	TCAGGAACGGGTGAAGACATTCCCAAGTGCCTGTCCTTATTGGATATGGGGAGGCAAAGTTCGTGTCCAGCTCTATGACCCTGACTATATGAAGGTGATT	cytochrome P450 family 4 subfamily A member 22	CYP4A11 (NM_001363587)
CYP8B1	NM_004391.2	cytochrome P450, subfamily VIIIB (sterol 12-alpha-hydroxylase), polypeptide 1,cytochrome P450, family 8, subfamily B, polypeptide 1	TTTCCATCTGCCCTGGGAGGTTCTTTGCACTCAGTGAGGTGAAGCTCTTTATCCTGCTTATGGTCACACACTTTGACTTAGAGTTGGTGGACCCTGACAC	cytochrome P450 family 8 subfamily B member 1
D2HGDH	NM_001287249.1		GAGGAAGGACAACACGGGCTATGACCTGAAGCAGCTGTTCATCGGGTCGGAGGGCACTTTGGGGATCATCACCACGGTGTCCATCTTGTGTCCACCCAAG	D-2-hydroxyglutarate dehydrogenase
DAO	NM_001917.4		GAATGCAAGAATTATTGGTGAACGAACTGGCTTCCGGCCAGTACGCCCCCAGATTCGGCTAGAAAGAGAACAGCTTCGCACTGGACCTTCAAACACAGAG	D-amino acid oxidase
DCK	NM_000788.2		GCTGCCCGTCTTTCTCAGCCAGCTCTGAGGGGACCCGCATCAAGAAAATCTCCATCGAAGGGAACATCGCTGCAGGGAAGTCAACATTTGTGAATATCCT	deoxycytidine kinase
DDC	NM_000790.3		GTTGCCACCCTGGGGACCACAACATGCTGCTCCTTTGACAATCTCTTAGAAGTCGGTCCTATCTGCAACAAGGAAGACATATGGCTGCACGTTGATGCAG	dopa decarboxylase
DEPTOR	NM_022783.3	DEPDC6;DEP domain containing 6	AGCATGTGTCCAACAAGCACCCATTTGTGGACAGCAATCTTCTCTACCAGTTCAGAATGAACTTCCGGCGGAGGCGAAGACTGATGGAGCTGCTCAATGA	DEP domain containing MTOR interacting protein
DERA	NM_015954.2	2-deoxyribose-5-phosphate aldolase homolog (C. elegans)	GGAGATGAGTGGCTGAAGCCAGAACTCTTTCGAATAGGTGCCAGTACTCTGCTCTCGGACATTGAGAGGCAGATTTACCATCATGTGACTGGAAGATATG	deoxyribose-phosphate aldolase
DGLUCY	NM_001102369.2	C14orf159;chromosome 14 open reading frame 159	GAGCCAAGTTACACCCTGTTTAACCCTGCCTTCAAAGGGACGACTCTGTAAGATTCTCTGCTACTTATTCAAGTTGACACGATGCCCTTCACACTCCACC	D-glutamate cyclase
DGUOK	NM_080916.2		TTGTAAAGAATCTGTAACCAATACCATGAAGTTCAGGCTGTGATCTGGGCTCCCTGACTTTCTGAAGCTAGAAAAATGTTGTGTCTCCCAACCACCTTTC	deoxyguanosine kinase
DMGDH	NM_013391.2		CCAGGCCAGGACACTCAGTACAGGCCAAGTTTTCGCCGCACAAACTGGTTTGAGCCTGTGGGCTCGGAGTATAAACAGGTTATGCAAAGAGTAGCGGTAA	dimethylglycine dehydrogenase
DTL	NM_016448.2	denticleless homolog (Drosophila),denticleless E3 ubiquitin protein ligase homolog (Drosophila)	AACATGCAAAGGTCATCAATGCAGCCTCAAGTCAGTTGCCTTTTCTAAGTTTGAGAAAGCTGTATTCTGTACGGGTGGAAGAGATGGCAACATTATGGTC	denticleless E3 ubiquitin protein ligase homolog
DUOX1	NM_175940.1		TGAGCCCACACCTCACCTCTGTTCTTCCTATTTCTGGCTGCCTCAGCCTTCTCTGATTTCCCACCTCCCAACCTTGTTCCAGGTGGCCATAGTCAGTCAC	dual oxidase 1
DUOX2	NM_014080.4		AGGCACATCGTGTGTGTGGCAATCTTCTCGGCCATCTGTGTTGGCGTGTTTGCAGATCGTGCTTACTACTATGGCTTTGCCTCGCCACCCTCGGACATTG	dual oxidase 2
ECHS1	NM_004092.3	enoyl Coenzyme A hydratase, short chain, 1, mitochondrial,enoyl-CoA hydratase, short chain, 1, mitochondrial	GTTCGCTGTCCCGCCTGGCGTCCCTTCGCCTCGGGTGCTAACTTTGAGTACATCATCGCAGAAAAAAGAGGGAAGAATAACACCGTGGGGTTGATCCAAC	enoyl-CoA hydratase, short chain 1
EEA1	NM_003566.3	early endosome antigen 1, 162kD	CATAAACAAGCCCAGGAGAATTTGCATGACCAGGTACAAGAGCAGAAGGCACATCTTAGAGCTGCACAAGACCGTGTCCTTTCCCTAGAAACTAGTGTCA	early endosome antigen 1
EFNA4	NM_005227.2	EPLG4;ephrin-A4	GTGCTCCCTGCCCTTTGGCCATGTTCAATTCTCAGAGAAGATTCAGCGCTTCACACCCTTCTCCCTCGGCTTTGAGTTCTTACCTGGAGAGACTTACTAC	ephrin A4
EGFR	NM_201282.1	ERBB;epidermal growth factor receptor (avian erythroblastic leukemia viral (v-erb-b) oncogene homolog)	ACATCCTGCCGGTGGCATTTAGGGGTGACTCCTTCACACATACTCCTCCTCTGGATCCACAGGAACTGGATATTCTGAAAACCGTAAAGGAAATCACAGG	epidermal growth factor receptor
EHHADH	NM_001166415.1	ECHD;enoyl-Coenzyme A, hydratase/3-hydroxyacyl Coenzyme A dehydrogenase	CATTGAACCACGTACCATTAGCCAGGATGAGATCCTTGAACGCTGCTTATATTCACTTATCAATGAAGCATTCCGTATCTTGGGAGAAGGGATAGCTGCT	enoyl-CoA hydratase and 3-hydroxyacyl CoA dehydrogenase
EME1	XM_011524392.1	essential meiotic endonuclease 1 homolog 1 (S. pombe)	ATGGCTCTAAAGAAGTCATCACCCTCACTGGATTCTGGTGATAGTGACTCTGAGGAGTTGCCAACATTTGCCTTTCTGAAGAAGGAACCATCTTCAACAA	essential meiotic structure-specific endonuclease 1
ENO1	NM_001428.2	ENO1L1,MPB1;enolase 1, (alpha)	TTCTCGCCTCACTTTCCACCAAGTGTCTAGAGTCATGTGAGCCTCGTGTCATCTCCGGGGTGGCCACAGGCTAGATCCCCGGTGGTTTTGTGCTCAAAAT	enolase 1
ENO3	NM_001976.4	enolase 3, (beta, muscle),enolase 3 (beta, muscle)	ATGAGGATCGAGGAGGCTCTTGGGGACAAGGCAATCTTTGCTGGACGCAAGTTCCGTAACCCGAAGGCCAAGTGAGAAGCTGGAGGCTCCAGGACTCCAC	enolase 3
EOMES	NM_005442.2	eomesodermin (Xenopus laevis) homolog	ATCCCATGCCCTGGGGTATTACCCAGACCCAACCTTTCCTGCAATGGCAGGGTGGGGAGGTCGAGGTTCTTACCAGAGGAAGATGGCAGCTGGACTACCA	eomesodermin
EPC1	NM_025209.2	enhancer of polycomb homolog 1 (Drosophila)	AAAGGTGTATTGGATTTGCACGAAGACGGGTTGGGCGCGGTGGAAGGGTCTTACTGGACAGAGCTCATTCAGACTATGACAGTGTGTTTCACCATCTGGA	enhancer of polycomb homolog 1
ERCC6	NM_001277058.1	CKN2;excision repair cross-complementing rodent repair deficiency, complementation group 6,excision repair cross-complementation group 6	TCAAGTCAAACTCAGGAGCAAGACTGTTTACAGAGTCAACCTGTCAGTAATAATGAAGAAATGGCAATCAAGCAAGAAAGTGGTGGTGATGGGGAGGTGG	ERCC excision repair 6, chromatin remodeling factor
ERN1	NM_001433.2	ER to nucleus signalling 1	TACATGGGTAAAAAGCAGGACATCTGGTATGTTATTGACCTCCTGACCGGAGAGAAGCAGCAGACTTTGTCATCGGCCTTTGCAGATAGTCTCTGCCCAT	endoplasmic reticulum to nucleus signaling 1
EXO1	NM_003686.3		GCCAGAGCCAGTGGGCTGAGCAAGAAGCCGGCAAGCATCCAGAAGAGAAAGCATCATAATGCCGAGAACAAGCCGGGGTTACAGATCAAACTCAATGAGC	exonuclease 1
EZH2	NM_001203247.1	enhancer of zeste (Drosophila) homolog 2,enhancer of zeste homolog 2 (Drosophila)	ACACAGAAACAGCTCTAGACAACAAACCTTGTGGACCACAGTGTTACCAGCATTTGGAGGGAGCAAAGGAGTTTGCTGCTGCTCTCACCGCTGAGCGGAT	enhancer of zeste 2 polycomb repressive complex 2 subunit
FABP5	NM_001444.1	fatty acid binding protein 5 (psoriasis-associated)	GCTTTGATGAATACATGAAGGAGCTAGGAGTGGGAATAGCTTTGCGAAAAATGGGCGCAATGGCCAAGCCAGATTGTATCATCACTTGTGATGGTAAAAA	fatty acid binding protein 5
FAH	NM_000137.1		CATGACGAGCCCTACACATTTGACATCAACCTCTCTGTTAACCTGAAAGGAGAAGGAATGAGCCAGGCGGCTACCATATGCAAGTCCAATTTTAAGTACA	fumarylacetoacetate hydrolase
FAHD1	NM_031208.3	C16orf36;chromosome 16 open reading frame 36	CATAACCTTGGAAGAAGGAGATATTATCTTGACTGGGACGCCAAAGGGAGTTGGACCGGTTAAAGAAAACGATGAGATCGAGGCTGGCATACACGGGCTG	fumarylacetoacetate hydrolase domain containing 1
FAM30A	NR_026800.2	C14orf110,KIAA0125;chromosome 14 open reading frame 110,KIAA0125	ACAGTTCTGAAGTCAAAGGCTGATGTCCTGTTTCTCTTTCCCTCTGTGACCGACTCCCTTCCCAGTGGTAACAAGTACCCACAGCTTGGTTTGAATTTCT	family with sequence similarity 30 member A
FANCA	NM_000135.2	FACA,FANCH;Fanconi anemia complementation group A	CTGAGAAGAACTGTGGAGCCTGAAAAAATGCCGCAGGTCACGGTTGATGTACTGCAGAGAATGCTGATTTTTGCACTTGACGCTTTGGCTGCTGGAGTAC	FA complementation group A
FANCD2	NM_033084.3	FACD,FANCD;Fanconi anemia complementation group D2	GGGAGAGAGTCAGAATCAACTAGCTGTGGATCAAATAGCTTTCCAAAAGAAGCTCTTTCAGACCCTGAGGAGACACCCTTCCTATCCCAAAATAATAGAA	FA complementation group D2
FANCI	NM_001113378.1	KIAA1794;KIAA1794,Fanconi anemia complementation group I	TGAGTGGGGAAGAATGTAAGAAACAGTTGATTAACACCCTGTGTTCTGGCAGGTGGGATCAGCAATATGTAATCCAACTCACCTCCATGTTCAAGGATGT	FA complementation group I
FASLG	NM_000639.1	APT1LG1,TNFSF6;tumor necrosis factor (ligand) superfamily, member 6,Fas ligand (TNF superfamily, member 6)	TCCATGCCTCTGGAATGGGAAGACACCTATGGAATTGTCCTGCTTTCTGGAGTGAAGTATAAGAAGGGTGGCCTTGTGATCAATGAAACTGGGCTGTACT	Fas ligand
FASN	NM_004104.4		GAGGTGCTTGGCTACGCACGGTCGCTTCCTGGAAATTGGCAAATTCGACCTTTCTCAGAACCACCCGCTCGGCATGGCTATCTTCCTGAAGAACGTGACA	fatty acid synthase
FBP1	NM_000507.3	FBP;fructose-1,6-bisphosphatase 1	AGTCATCCTTTGCCACGTGTGTTCTCGTGTCAGAAGAAGATAAACACGCCATCATAGTGGAACCGGAGAAAAGGGGTAAATATGTGGTCTGTTTTGATCC	fructose-bisphosphatase 1
FCAR	NM_002000.2	Fc fragment of IgA, receptor for	TGCTGAGATTATAGGCATGAGCCACCACGCCTGGCCAGATGCATGTTCAAACCAATCAAATGGTGTTTTCTTATGCAGGACTGATCGATTTGCACCCACC	Fc fragment of IgA receptor
FCRL2	NM_001159488.1	SPAP1;SH2 domain-containing phosphatase anchor protein 1,Fc receptor-like 2	CCTCTTCTGTCTTCGAAGGAGACAGCATCGTTCTGAAATGCCAGGGAGAACAGAACTGGAAAATTCAGAAGATGGCTTACCATAAGGATAACAAAGAGTT	Fc receptor like 2
FDX1	NM_004109.4	FDX	AGACAGATCACGGTTGGGCTGCCAAATCTGTTTGACAAAATCTATGGACAATATGACTGTTCGAGTGCCTGAAACAGTGGCTGATGCCAGACAATCCATT	ferredoxin 1
FDXR	NM_004110.3	ADXR	CCCGTGCAGTGCCCACGGGAGACATGGAAGACCTCCCTTGTGGGCTGGTGCTCAGCAGCATTGGGTATAAGAGCCGCCCTGTCGACCCAAGCGTGCCCTT	ferredoxin reductase
FGF1	NM_033137.1	FGFA;fibroblast growth factor 1 (acidic)	AAATGAGGAATGTTTGTTCCTGGAAAGGCTGGAGGAGAACCATTACAACACCTATATATCCAAGAAGCATGCAGAGAAGAATTGGTTTGTTGGCCTCAAG	fibroblast growth factor 1
FH	NM_000143.2		GGTGAACTAAAGGTGCCAAATGATAAGTATTATGGCGCCCAGACCGTGAGATCTACGATGAACTTTAAGATTGGAGGTGTGACAGAACGCATGCCAACCC	fumarate hydratase
FLT1	NM_002019.4	FLT;fms-related tyrosine kinase 1 (vascular endothelial growth factor/vascular permeability factor receptor),fms-related tyrosine kinase 1	AAGAAATGGCAAACAATTCTGCAGTACTTTAACCTTGAACACAGCTCAAGCAAACCACACTGGCTTCTACAGCTGCAAATATCTAGCTGTACCTACTTCA	fms related tyrosine kinase 1
FLT3	NM_004119.2	fms-related tyrosine kinase 3	GAAATTGAATATGAAAACCAAAAAAGGCTGGAAGAAGAGGAGGACTTGAATGTGCTTACATTTGAAGATCTTCTTTGCTTTGCATATCAAGTTGCCAAAG	fms related tyrosine kinase 3
FNIP1	NM_001008738.2		ACAATTTGTAATCTTTACACGATGCCACGAATTGGAGAACCTGTCTGGCTTACAATGATGTCGGGGACTCCAGAAAAGAACCACCTTTGCTATCGTTTCA	folliculin interacting protein 1
FNIP2	NM_020840.1		TACTTTATGTCCTGACCTACTTTCTCCGTTGCTCTGAGCTACAAGAGAACCAGCTGACCTGGAGTGGCAATCATGGTGAAGGTGACCAAGTTTTAAATGG	folliculin interacting protein 2
FOLH1	NM_004476.1	FOLH;folate hydrolase (prostate-specific membrane antigen) 1	ACCACCTCCTCCAGGATATGAAAATGTTTCGGATATTGTACCACCTTTCAGTGCTTTCTCTCCTCAAGGAATGCCAGAGGGCGATCTAGTGTATGTTAAC	folate hydrolase 1
FOLH1B	NM_153696.2	FOLH2,FOLHP;folate hydrolase 2	CTGAGGATTTTTAGAGCTTATAGTAGCAAAAAGAAAAGGGAAATTCTCTCTGAGATGTCCTTTTTTGTAGGCCTAATGACAAAAGGTTGAAGATAAAGTT	folate hydrolase 1B
FOLR1	NM_000802.2	FOLR;folate receptor 1 (adult)	GATACCTGGAAATCCCTGCCCTGTTCAGCCCCACAGCTCCCAACTATTTGGTTCCTGCTCCATGGTCGGGCCTCTGACAGCCACTTTGAATAAACCAGAC	folate receptor 1
FOLR3	NM_000804.2	folate receptor 3 (gamma)	GCGCTGGTGGGAGGACTGTCGCACCTCCTACACCTGCAAAAGCAACTGGCACAAAGGCTGGAATTGGACCTCAGGGATTAATGAGTGTCCGGCCGGGGCC	folate receptor 3
FOXM1	NM_202002.1	FKHL16	CAATTCGCCATCAACAGCACTGAGAGGAAGCGCATGACTTTGAAAGACATCTATACGTGGATTGAGGACCACTTTCCCTACTTTAAGCACATTGCCAAGC	forkhead box M1
FOXP3	NM_014009.3	IPEX;immune dysregulation, polyendocrinopathy, enteropathy, X-linked	GGGCCATCCTGGAGGCTCCAGAGAAGCAGCGGACACTCAATGAGATCTACCACTGGTTCACACGCATGTTTGCCTTCTTCAGAAACCATCCTGCCACCTG	forkhead box P3
FPR1	NM_002029.3		GCCATGGGAGGACATTGGCCTTTCGGCTGGTTCCTGTGCAAATTCGTCTTTACCATAGTGGACATCAACTTGTTCGGAAGTGTCTTCCTGATCGCCCTCA	formyl peptide receptor 1
FTCD	NM_006657.2	formiminotransferase cyclodeaminase	TGACCTACGGGCGGCGCCAATTCCAGTCCCTGGACACGACGATGCGGCGCCTGATCCCGCCCTTCCGCGAGGCTTCGGCCAAGCTAACCACGCTGGTGGA	formimidoyltransferase cyclodeaminase
G6PC	NM_000151.2	G6PT;glucose-6-phosphatase, catalytic (glycogen storage disease type I, von Gierke disease)	GATGTGGAGTCTTCGGTGTTTAAAGTCAACAACCATGCCAGGGATTGAGGAGGACTACTATTTGAAGCAATGGGCACTGGTATTTGGAGCAAGTGACATG	glucose-6-phosphatase catalytic subunit
GABARAP	NM_007278.1	GABA(A) receptor-associated protein	CTGGACAAAAAGAAATACCTGGTGCCTTCTGATCTCACAGTTGGTCAGTTCTACTTCTTGATCCGGAAGCGAATTCATCTCCGAGCTGAGGATGCCTTGT	GABA type A receptor-associated protein
GAD1	NM_000817.2	GAD;glutamate decarboxylase 1 (brain, 67kD),glutamate decarboxylase 1 (brain, 67kDa)	CAAAGGACCAACAGCCTGGAAGAGAAGAGTCGCCTTGTGAGTGCCTTCAAGGAGAGGCAATCCTCCAAGAACCTGCTTTCCTGTGAAAACAGCGACCGGG	glutamate decarboxylase 1
GADL1	NM_207359.2	glutamate decarboxylase-like 1	CTTGGAGATACACAGTAGATTGCAGCCCTTCTGATGAGAAATAGGGAATACTCCCAGTCCAGGCCCAGCAAAACCAAAATGCTAAGCAATGAATATTAAG	glutamate decarboxylase like 1
GAPDH	NM_001256799.1	GAPD	GAACGGGAAGCTTGTCATCAATGGAAATCCCATCACCATCTTCCAGGAGCGAGATCCCTCCAAAATCAAGTGGGGCGATGCTGGCGCTGAGTACGTCGTG	glyceraldehyde-3-phosphate dehydrogenase
GAPDHS	NM_014364.4	GAPDS	ACCCCGCTACTCCTCCTCCTAAGATGGTGTCTGTGGCCCGGGAGCTGACTGTGGGCATCAATGGATTTGGACGCATCGGTCGCCTGGTCCTGCGCGCCTG	glyceraldehyde-3-phosphate dehydrogenase, spermatogenic
GAPVD1	NM_001282679.1		TTCATACTCTGGCTCATCACCTCAAGCAGGAACGCTTATATGTAAACTCTGAGAAACAGCTCATTCAGAGGCTCAATGCAGATGTACTTAAGACAGCTGA	GTPase activating protein and VPS9 domains 1
GART	NM_000819.3	PRGS,PGFT	GCCCAACAGCAGAAGCGGCTCAGTTAGAGTCCAGCAAAAGGTTTGCCAAAGAGTTTATGGACAGACATGGAATCCCAACCGCACAATGGAAGGCTTTCAC	phosphoribosylglycinamide formyltransferase, phosphoribosylglycinamide synthetase, phosphoribosylaminoimidazole synthetase
GATM	NM_001482.2		TCTCTTCTTACAACGAATGGGACCCCTTAGAGGAAGTGATAGTGGGCAGAGCAGAAAACGCCTGTGTTCCACCGTTCACCATCGAGGTGAAGGCCAACAC	glycine amidinotransferase
GBA	NM_001005742.2	GLUC;glucosylceramidase,glucosidase, beta; acid (includes glucosylceramidase),glucosidase, beta, acid	CAATTGGGTGCGTAACTTTGTCGACAGTCCCATCATTGTAGACATCACCAAGGACACGTTTTACAAACAGCCCATGTTCTACCACCTTGGCCACTTCAGC	glucosylceramidase beta
GCDH	NM_000159.2	glutaryl-Coenzyme A dehydrogenase	CTGGAGCGGGTGGACAGTGGCTACAGGTCGGCGATGAGTGTCCAGTCCTCCCTCGTCATGCACCCTATCTATGCCTATGGCAGCGAGGAACAGCGGCAGA	glutaryl-CoA dehydrogenase
GCK	NM_000162.4	MODY2;maturity onset diabetes of the young 2,glucokinase (hexokinase 4)	CTTCAAGGAGCGGTTCCATGCCAGCGTGCGCAGGCTGACGCCCAGCTGCGAGATCACCTTCATCGAGTCGGAGGAGGGCAGTGGCCGGGGCGCGGCCCTG	glucokinase
GCLC	NM_001498.2	GLCLC,GLCL;glutamate-cysteine ligase, catalytic subunit	CTCAAGTGGGGCGATGAGGTGGAATACATGTTGGTATCTTTTGATCATGAAAATAAAAAAGTCCGGTTGGTCCTGTCTGGGGAGAAAGTTCTTGAAACTC	glutamate-cysteine ligase catalytic subunit
GDA	NM_001242506.2		TAGAGTGAAGCCCATAGTGACACCACGTTTTTCCCTCTCCTGCTCTGAGACTTTGATGGGTGAACTGGGCAACATTGCTAAAACCCGTGATTTGCACATT	guanine deaminase
GLRX	NM_002064.2	glutaredoxin (thioltransferase)	CACCAACCACACTAACGAGATTCAAGATTATTTGCAACAGCTCACGGGAGCAAGAACGGTGCCTCGAGTCTTTATTGGTAAAGATTGTATAGGCGGATGC	glutaredoxin
GLS	NM_014905.3		AGTCTGGAGGAAAGGTTGCAGATTATATTCCTCAACTGGCCAAATTCAGTCCCGATTTGTGGGGTGTGTCTGTTTGTACAGTAGATGGACAGAGGCATTC	glutaminase
GLS2	NM_013267.2	glutaminase 2 (liver, mitochondrial)	CCCTGGATGATGCTGTGCAGTTCAACCATCTGGAGGTGGTCAAACTGCTTCAAGATTACCAGGACTCCTACACACTCTCTGAAACTCAGGCTGAGGCAGC	glutaminase 2	SPRYD4 (NM_207344)
GLUD1	NM_005271.2	GLUD	GTGTCCCAGAAAAAAACCACTTGGGCTCCCTGTTTGGAGTCTGGCTGGCTCTGAGCATTGCCAATGGCCCCTACTCACCTGACTTTGTATCCTCTCCTTT	glutamate dehydrogenase 1
GLUL	NM_001033044.2	GLNS;glutamate-ammonia ligase (glutamine synthase)	GGTTTAGAGATAAGAGTTGGCTGGTCAACTTGAGCATGTTACTGACAGAGGGGGTATTGGGGTTATTTTCTGGTAGGAATAGCATGTCACTAAAGCAGGC	glutamate-ammonia ligase
GLYAT	NM_005838.3		TTCACATAAACCATGGAAATCCATTCAATCTGAAGGCTGTGGTGGACAAGTGGCCTGATTTTAATACAGTGGTTGTCTGCCCTCAGGAGCAGGATATGAC	glycine-N-acyltransferase
GLYCTK	NR_026700.1		CAGCCTCAGCTTGTAGGCCTCGTTGGATGGATGTCCTTTCTGTCTTTGGACAGCCCTTAGCCACATACTGCACTTCTGGTTGAGCTGAAGTTTGTCCCAC	glycerate kinase
GMPR	NM_006877.3		CCATGTTTACAGCAATTCATAAGCATTACTCCCTGGATGACTGGAAGCTCTTTGCCACAAATCACCCAGAATGCCTGCAGAATGTAGCCGTGAGTTCAGG	guanosine monophosphate reductase
GMPR2	NM_001002001.2		GCTAAGCGCCATGCCTCATATTGACAACGATGTGAAACTGGACTTCAAGGATGTCCTTTTGAGGCCCAAACGCAGTACCCTTAAGTCTCGAAGTGAGGTG	guanosine monophosphate reductase 2
GMPS	NM_003875.2	guanine monophosphate synthetase	TAAGGATGGCCACCACCACTATGAAGGAGCTGTTGTCATTCTGGATGCTGGTGCTCAGTACGGGAAAGTCATAGACCGAAGAGTGAGGGAACTGTTCGTG	guanine monophosphate synthase
GNG12	NM_018841.3	guanine nucleotide binding protein (G protein), gamma 12	ATAAAGGTTTCGAAGGCATCAGCGGACCTCATGTCCTACTGTGAGGAACATGCCAGGAGTGACCCTTTGCTGATAGGAATACCAACTTCAGAAAACCCTT	G protein subunit gamma 12
GNLY	NM_012483.2	LAG2	TGCCGGCTCCTCGCTTCCTCGATCCAGAATCCACTCTCCAGTCTCCCTCCCCTGACTCCCTCTGCTGTCCTCCCCTCTCACGAGAATAAAGTGTCAAGCA	granulysin
GNS	NM_002076.3		ATGGATGGGATGTCCTTATTGCCCATTTTGAGAGGTGCCAGTAACTTGACCTGGCGATCAGATGTCCTGGTGGAATACCAAGGAGAAGGCCGTAACGTCA	glucosamine (N-acetyl)-6-sulfatase
GOT1	NM_002079.2	glutamic-oxaloacetic transaminase 1, soluble (aspartate aminotransferase 1),glutamic-oxaloacetic transaminase 1, soluble	GTCCTCACCAACCTGGGAGAATCACAATGCTGTGTTTTCCGCTGCTGGTTTTAAAGACATTCGGTCCTATCGCTACTGGGATGCAGAGAAGAGAGGATTG	glutamic-oxaloacetic transaminase 1
GOT2	NM_002080.2	glutamic-oxaloacetic transaminase 2, mitochondrial (aspartate aminotransferase 2),glutamic-oxaloacetic transaminase 2, mitochondrial	GGAGAGTAGGAAACTGTACTTTATCTCGGCATCCTCTTGAATGATAGTGCAAGTTTCTCCAGTTGGGATGTTGTCTCTGCCCGGTTGGACCTCCTCCCTT	glutamic-oxaloacetic transaminase 2
GPI	NM_000175.2	glucose phosphate isomerase	CAGTGCTCAAGTGACCTCTCACGACGCTTCTACCAATGGGCTCATCAACTTCATCAAGCAGCAGCGCGAGGCCAGAGTCCAATAAACTCGTGCTCATCTG	glucose-6-phosphate isomerase
GPS1	NM_004127.4		GGCCCGGGACTACTGCACCAGCGCCAAACACGTCATCAACATGTGCCTCAATGTCATCAAGGTCAGCGTCTACTTGCAGAATTGGTCTCATGTGCTCAGC	G protein pathway suppressor 1
GPT	NM_005309.2	glutamic-pyruvate transaminase (alanine aminotransferase)	ACGCACAGGCTATGGGGCAGAGGCCCATCACCTTCCTGCGCCAGGTCTTGGCCCTCTGTGTTAACCCTGATCTTCTGAGCAGCCCCAACTTCCCTGACGA	glutamic--pyruvic transaminase
GPX1	NM_000581.2		GGTTTTCATCTATGAGGGTGTTTCCTCTAAACCTACGAGGGAGGAACACCTGATCTTACAGAAAATACCACCTCGAGATGGGTGCTGGTCCTGTTGATCC	glutathione peroxidase 1
GPX4	NM_001039847.1	glutathione peroxidase 4 (phospholipid hydroperoxidase)	CAGGGAGTAACGAAGAGATCAAAGAGTTCGCCGCGGGCTACAACGTCAAATTCGATATGTTCAGCAAGATCTGCGTGAACGGGGACGACGCCCACCCGCT	glutathione peroxidase 4
GRAP2	NM_001291826.1		TATCTGCAGCACCACCATTTCCACCAGGAACGCCGAGGAGGCAGCCTTGACATAAATGATGGGCATTGTGGCACCGGCTTGGGCAGTGAAATGAATGCGG	GRB2 related adaptor protein 2
GRIN1	NM_000832.5	NMDAR1;N-methyl-D-aspartate receptor subunit NR1,glutamate receptor, ionotropic, N-methyl D-aspartate 1	TTCAAGAGAGTGCTGATGTCTTCCAAGTATGCGGATGGGGTGACTGGTCGCGTGGAGTTCAATGAGGATGGGGACCGGAAGTTCGCCAACTACAGCATCA	glutamate ionotropic receptor NMDA type subunit 1
GSK3B	NM_002093.2		ACTGATTATACCTCTAGTATAGATGTATGGTCTGCTGGCTGTGTGTTGGCTGAGCTGTTACTAGGACAACCAATATTTCCAGGGGATAGTGGTGTGGATC	glycogen synthase kinase 3 beta
GTSE1	NM_016426.5	G-2 and S-phase expressed 1	GATGAAGTCTTCTTCGGACCCTTTGGACATAAAGAAAGATGTATTGCTGCCAGCTTGGAATTAAATAATCCGGTTCCCGAACAGCCTCCGTTGCCCACAT	G2 and S-phase expressed 1
GUSB	NM_000181.3	glucuronidase, beta	CCGATTTCATGACTGAACAGTCACCGACGAGAGTGCTGGGGAATAAAAAGGGGATCTTCACTCGGCAGAGACAACCAAAAAGTGCAGCGTTCCTTTTGCG	glucuronidase beta
GYS2	NM_021957.3	glycogen synthase 2 (liver)	GCTGGAATTGGACTGATCCTTTCTCGAGCCAGGAAACTTCCTATTGCCACAATATTTACAACCCACGCTACACTACTTGGGAGGTATCTCTGTGCAGCAA	glycogen synthase 2
GZMA	NM_006144.2	HFSP,CTLA3;granzyme A (granzyme 1, cytotoxic T-lymphocyte-associated serine esterase 3)	AGACCCTACATGGTCCTACTTAGTCTTGACAGAAAAACCATCTGTGCTGGGGCTTTGATTGCAAAAGACTGGGTGTTGACTGCAGCTCACTGTAACTTGA	granzyme A
GZMB	NM_004131.3	CTLA1,CSPB;granzyme B (granzyme 2, cytotoxic T-lymphocyte-associated serine esterase 1)	ACACTACAAGAGGTGAAGATGACAGTGCAGGAAGATCGAAAGTGCGAATCTGACTTACGCCATTATTACGACAGTACCATTGAGTTGTGCGTGGGGGACC	granzyme B
GZMH	NM_033423.3	CTSGL2;granzyme H (cathepsin G-like 2, protein h-CCPX)	AAAAAAGGGACACCTCCAGGAGTCTACATCAAGGTCTCACACTTCCTGCCCTGGATAAAGAGAACAATGAAGCGCCTCTAACAGCAGGCATGAGACTAAC	granzyme H
H6PD	NM_004285.3	GDH;glucose dehyrogenase,hexose-6-phosphate dehydrogenase (glucose 1-dehydrogenase)	AGCATTGTAACTCAGTCATGGGAGCTGCCTCTTTGGAAGTGCAGATTTATTCCTGTAATAATCCTGCCTGCTTTTACCTCTCGTCCACTGACCAGCAAGT	hexose-6-phosphate dehydrogenase/glucose 1-dehydrogenase
HAAO	NM_012205.2		CAGCTGGAGGGAGACATGGTTCTCCGAGTCCTGGAGCAAGGGAAACACCGGGATGTGGTCATTCGGCAGGGAGAGATATTCCTCCTGCCTGCCAGGGTGC	3-hydroxyanthranilate 3,4-dioxygenase
HACD2	NM_198402.2	PTPLB;protein tyrosine phosphatase-like (proline instead of catalytic arginine), member b	CTAATATGGGCAGTAACACATAGCGTCAAAGAGGTACAGAGTGAAGACAGTGTCCTCCTGTTTGTTATTGCATGGACGATCACGGAAATCATCCGTTACT	3-hydroxyacyl-CoA dehydratase 2
HADH	NM_001184705.2	HADHSC;L-3-hydroxyacyl-Coenzyme A dehydrogenase, short chain,hydroxyacyl-Coenzyme A dehydrogenase	ATCTTTGCCAGCAACACTTCCTCCTTGCAGATTACAAGCATAGCTAATGCCACCACCAGACAAGACCGATTCGCTGGCCTCCATTTCTTCAACCCAGTGC	hydroxyacyl-CoA dehydrogenase
HDC	NM_002112.3		GCAGGCACTGCCTTCCTGTGCCCCGAGTTCCGGGGGTTTCTGAAGGGGATTGAGTATGCCGACTCCTTCACCTTTAATCCTTCCAAGTGGATGATGGTGC	histidine decarboxylase
HERC1	NM_003922.3	hect (homologous to the E6-AP (UBE3A) carboxyl terminus) domain and RCC1 (CHC1)-like domain (RLD) 1	CCAACAAGTTTTATGCCTCAAAGGACCACAGTTGCCAGACTTTGAACGTGAGTCTCTTTCAAGTGATGAGCAGGACCACTATTTGGATGCCCTTCTTAGC	HECT and RLD domain containing E3 ubiquitin protein ligase family member 1
HEXA	NM_000520.4	hexosaminidase A (alpha polypeptide)	CGCTTTCCTCACCGGGGCTTGCTGTTGGATACATCTCGCCATTACCTGCCACTCTCTAGCATCCTGGACACTCTGGATGTCATGGCGTACAATAAATTGA	hexosaminidase subunit alpha
HEXB	NM_000521.3	hexosaminidase B (beta polypeptide)	CAGATTACGAGGAATTCGAGTCCTGCCAGAATTTGATACCCCTGGGCATACACTATCTTGGGGAAAAGGTCAGAAAGACCTCCTGACTCCATGTTACAGT	hexosaminidase subunit beta
HIF1A	NM_001530.2	hypoxia inducible factor 1, alpha subunit (basic helix-loop-helix transcription factor)	ATGGATGATGACTTCCAGTTACGTTCCTTCGATCAGTTGTCACCATTAGAAAGCAGTTCCGCAAGCCCTGAAAGCGCAAGTCCTCAAAGCACAGTTACAG	hypoxia inducible factor 1 subunit alpha
HIF3A	NM_152796.2		ACCTACTGTGACGACAGGATTGCAGAAGTGGCTGGCTATAGTCCCGATGACCTGATCGGCTGTTCCGCCTACGAGTACATCCACGCGCTGGACTCCGATG	hypoxia inducible factor 3 subunit alpha
HJURP	NM_018410.3		AACAATACGACAGGGCCATGGAGAGAACCGTCAGAGGGAGATTGAAATCCGATTTGATCAGCTTCATCGGGAATATTGCCTGAGTCCCAGGAACCAGCCT	Holliday junction recognition protein
HK1	NM_000188.2		CTGTGGCCTGGCATCGCATCGTGGTGTGTCAATGCCACAAAATCGTGTGTCCGTGGAACCAGTCCTAGCCGCGTGTGACAGTCTTGCATTCTGTTTGTCT	hexokinase 1
HK2	NM_000189.4		TCAGAATCAGGTTGACAGTCCCTTGCTGACATGGCTTTGCTTTGTGTAAATACAGTGGATCTCAATCTTCGGGGTGTGATGAATAGCGAATCATCTCAAA	hexokinase 2
HK3	NM_002115.1	hexokinase 3 (white cell)	ACTTTGCTGCCCACTGCCTGTCTGAGTTCCTGGATGCGCAGCCTGTGAACAAACAGGGTCTGCAGCTTGGCTTCAGCTTCTCTTTCCCTTGTCACCAGAC	hexokinase 3
HLA-A	NM_002116.5		GGAAGAGCTCAGATAGAAAAGGAGGGAGTTACACTCAGGCTGCAAGCAGTGACAGTGCCCAGGGCTCTGATGTGTCCCTCACAGCTTGTAAAGTGTGAGA	major histocompatibility complex, class I, A
HLA-C	NM_002117.4	HLA-JY3,D6S204,PSORS1;psoriasis susceptibility 1	AGCTGGGAGCCATCTTCCCAGCCCACCATCCCCATCATGGGCATCGTTGCTGGCCTGGCTGTCCTGGTTGTCCTAGCTGTCCTTGGAGCTGTGGTCACCG	major histocompatibility complex, class I, C
HLA-DQA1	NM_002122.3	HLA-DQA	GGCGGTGGCCTGAGTTCAGCAAATTTGGAGGTTTTGACCCGCAGGGTGCACTGAGAAACATGGCTGTGGCAAAACACAACTTGAACATCATGATTAAACG	major histocompatibility complex, class II, DQ alpha 1
HLA-DRB1	NM_002124.3	HLA-DR1B	TTCGGCAACTGCAGAAAATGTCCTCCCTTGTGGCTTCCTCAGCTCCTGCCCTTGGCCTGAAGTCCCAGCATTGATGGCAGCGCCTCATCTTCAACTTTTG	major histocompatibility complex, class II, DR beta 1	HLA-DRB3 (NM_022555)
HLA-E	NM_005516.5		CTATGTGTCTTAGGGGACTCTGGCTTCTCTTTTTGCAAGGGCCTCTGAATCTGTCTGTGTCCCTGTTAGCACAATGTGAGGAGGTAGAGAAACAGTCCAC	major histocompatibility complex, class I, E
HMOX1	NM_002133.2	heme oxygenase (decycling) 1	CAAGGACCAGAGCCCCTCACGGGCACCAGGGCTTCGCCAGCGGGCCAGCAACAAAGTGCAAGATTCTGCCCCCGTGGAGACTCCCAGAGGGAAGCCCCCA	heme oxygenase 1
HNF4A	NM_178850.1	TCF14,MODY,MODY1	CCTTGCAGAGCATCACCTGGCAGATGATCGAGCAGATCCAGTTCATCAAGCTCTTCGGCATGGCCAAGATTGACAACCTGTTGCAGGAGATGCTGCTGGG	hepatocyte nuclear factor 4 alpha
HPD	NM_002150.2	PPD	CGATCACCTGGTGAAACACGGTGACGGAGTGAAGGACATTGCGTTCGAGGTGGAAGATTGTGACTACATCGTGCAGAAAGCACGGGAACGGGGCGCCAAA	4-hydroxyphenylpyruvate dioxygenase
HPRT1	NM_000194.1	HPRT	TGTGATGAAGGAGATGGGAGGCCATCACATTGTAGCCCTCTGTGTGCTCAAGGGGGGCTATAAATTCTTTGCTGACCTGCTGGATTACATCAAAGCACTG	hypoxanthine phosphoribosyltransferase 1
HRAS	NM_005343.2	HRAS1;v-Ha-ras Harvey rat sarcoma viral oncogene homolog,Harvey rat sarcoma viral oncogene homolog	AGTACATGCGCACCGGGGAGGGCTTCCTGTGTGTGTTTGCCATCAACAACACCAAGTCTTTTGAGGACATCCACCAGTACAGGGAGCAGATCAAACGGGT	HRas proto-oncogene, GTPase
HSD11B1	NM_181755.1	HSD11B,HSD11;hydroxysteroid (11-beta) dehydrogenase 1	GCCTACTACTACTATTCTGCAAACGAGGAATTCAGACCAGAGATGCTCCAAGGAAAGAAAGTGATTGTCACAGGGGCCAGCAAAGGGATCGGAAGAGAGA	hydroxysteroid 11-beta dehydrogenase 1
HSD17B8	NM_014234.3	FABGL;FabG (beta-ketoacyl-[acyl-carrier-protein] reductase, E coli) like (E. coli),hydroxysteroid (17-beta) dehydrogenase 8	AGGACTCTAAGTTCCCAGGATACAAAAGGGGTGGCAGTGTATGGTTCAGGAATGCTGAATATGGGAAGCAGGGGTGCTTGTGACCCTAATAAATTCCAAG	hydroxysteroid 17-beta dehydrogenase 8
HSF1	XM_011517006.1		CCCCTGATGCTGAACGACAGTGGCTCAGCACATTCCATGCCCAAGTATAGCCGGCAGTTCTCCCTGGAGCACGTCCACGGCTCGGGCCCCTACTCGGCCC	heat shock transcription factor 1
HSF2	NM_001135564.1		TGAGTCCAGGCTTTCTGAATTAAAAAGTGAGAATGAGTCCCTTTGGAAGGAGGTGTCAGAATTACGAGCAAAGCATGCACAACAGCAACAAGTTATTCGA	heat shock transcription factor 2
HSPA2	NM_021979.3	heat shock 70kD protein 2,heat shock 70kDa protein 2	AAGATCCTCGACAAGTGTCAGGAGGTGATCAACTGGCTCGACCGAAACCAGATGGCAGAGAAAGATGAGTATGAACACAAGCAGAAAGAGCTCGAAAGAG	heat shock protein family A (Hsp70) member 2
HSPA4	NM_002154.3	heat shock 70kD protein 4,heat shock 70kDa protein 4	TAGAGTGGAGCCACCACTTCGTAGTGTTTTGGAACAAACCAAGTTAAAGAAAGAAGATATTTATGCAGTGGAGATAGTTGGTGGTGCTACACGAATCCCT	heat shock protein family A (Hsp70) member 4
HSPE1	NM_002157.2	heat shock 10kD protein 1 (chaperonin 10),heat shock 10kDa protein 1	GGGTGGAGAGATTCAACCAGTTAGCGTGAAAGTTGGAGATAAAGTTCTTCTCCCAGAATATGGAGGCACCAAAGTAGTTCTAGATGACAAGGATTATTTC	heat shock protein family E (Hsp10) member 1
ICOS	NM_012092.2	inducible T-cell costimulator	AACTCTGGCACCCAGGCATGAAGCACGTTGGCCAGTTTTCCTCAACTTGAAGTGCAAGATTCTCTTATTTCCGGGACCACGGAGAGTCTGACTTAACTAC	inducible T cell costimulator
IDH1	NM_005896.3	isocitrate dehydrogenase 1 (NADP+), soluble,isocitrate dehydrogenase 1 (NADP+)	TATGATTTAGGCATAGAGAATCGTGATGCCACCAACGACCAAGTCACCAAGGATGCTGCAGAAGCTATAAAGAAGCATAATGTTGGCGTCAAATGTGCCA	isocitrate dehydrogenase (NADP(+)) 1, cytosolic
IDH2	NM_002168.2	isocitrate dehydrogenase 2 (NADP+), mitochondrial	CACCGGCTCATTGATGACATGGTGGCTCAGGTCCTCAAGTCTTCGGGTGGCTTTGTGTGGGCCTGCAAGAACTATGACGGAGATGTGCAGTCAGACATCC	isocitrate dehydrogenase (NADP(+)) 2, mitochondrial
IDH3A	NM_005530.2	isocitrate dehydrogenase 3 (NAD+) alpha	TGAAAAACATAATGGAAATAAAACAGGATATTGACATAATAGCACAAAATGACACTCTTCTAAAACTAAATGGGCACAAGAGAATTTTCCTGGGAAAGTT	isocitrate dehydrogenase 3 (NAD(+)) alpha	ACSBG1 (NM_015162)
IDH3B	NM_001258384.1	isocitrate dehydrogenase 3 (NAD+) beta	CATGAGAGTGCAAGGGGTGTGATTGAGTGTTTGAAGATTGTCACACGAGCCAAGTCTCAGCGGATTGCAAAGTTCGCCTTTGACTATGCCACCAAGAAGG	isocitrate dehydrogenase 3 (NAD(+)) beta
IDH3G	NM_004135.2	isocitrate dehydrogenase 3 (NAD+) gamma	CTCATGCTGCATGTCAAGTCCGTCTTCAGGCACGCATGTGTACCAGTGGACTTTGAAGAGGTGCACGTGAGTTCCAATGCTGATGAAGAGGACATTCGCA	isocitrate dehydrogenase 3 (NAD(+)) gamma
IDNK	NM_001001551.3	C9orf103;chromosome 9 open reading frame 103,idnK, gluconokinase homolog (E. coli),IDNK, gluconokinase	CATACCGCTCAATGACCAGGACCGGATTCCATGGCTCTGTAACTTGCATGACATTTTACTAAGAGATGTAGCCTCGGGACAGCGTGTGGTTCTAGCCTGT	IDNK gluconokinase
IDO1	NM_002164.5	IDO,INDO;indoleamine-pyrrole 2,3 dioxygenase	ATTATAAGATGCTCTGAAAACTCTTCAGACACTGAGGGGCACCAGAGGAGCAGACTACAAGAATGGCACACGCTATGGAAAACTCCTGGACAATCAGTAA	indoleamine 2,3-dioxygenase 1
IDO2	NM_194294.2	INDOL1;indoleamine-pyrrole 2,3 dioxygenase-like 1	GTTCTGCCTGGGATCATCCAGGAAGGATCTCAGCCCTATTCATGTTTCTGCTCTACAGAGCACTATATTCTCCTTGTTGAGAGCTGTTGGCTTCACAAAG	indoleamine 2,3-dioxygenase 2
IFNG	NM_000619.2		ATACTATCCAGTTACTGCCGGTTTGAAAATATGCCTGCAATCTGAGCCAGTGCTTTAATGGCATGTCAGACAGAACTTGAATGTGTCAGGTGACCCTGAT	interferon gamma
IL10	NM_000572.2		AAGGATCAGCTGGACAACTTGTTGTTAAAGGAGTCCTTGCTGGAGGACTTTAAGGGTTACCTGGGTTGCCAAGCCTTGTCTGAGATGATCCAGTTTTACC	interleukin 10
IL2	NM_000586.2		AGGATGCAACTCCTGTCTTGCATTGCACTAAGTCTTGCACTTGTCACAAACAGTGCACCTACTTCAAGTTCTACAAAGAAAACACAGCTACAACTGGAGC	interleukin 2
IL21R	NM_021798.2		CGTGTTTGTGGTCAACAGATGACAACAGCCGTCCTCCCTCCTAGGGTCTTGTGTTGCAAGTTGGTCCACAGCATCTCCGGGGCTTTGTGGGATCAGGGCA	interleukin 21 receptor
IL2RA	NM_000417.1	IL2R,IDDM10;insulin-dependent diabetes mellitus 10,interleukin 2 receptor, alpha	CTTGGTAAGAAGCCGGGAACAGACAACAGAAGTCATGAAGCCCAAGTGAAATCAAAGGTGCTAAATGGTCGCCCAGGAGACATCCGTTGTGCTTGCCTGC	interleukin 2 receptor subunit alpha
IL4	NM_000589.2		GACACTCGCTGCCTGGGTGCGACTGCACAGCAGTTCCACAGGCACAAGCAGCTGATCCGATTCCTGAAACGGCTCGACAGGAACCTCTGGGGCCTGGCGG	interleukin 4
IL4I1	NM_152899.1		CCGGCGCTCTGGCAAACCGAAAAGGATGACTGGACGGTCCCTTATGGCCGCATCTACTTTGCCGGCGAGCACACCGCCTACCCGCACGGCTGGGTGGAGA	interleukin 4 induced 1
IL6	NM_000600.3	IFNB2;interleukin 6 (interferon, beta 2)	GGCACTGGCAGAAAACAACCTGAACCTTCCAAAGATGGCTGAAAAAGATGGATGCTTCCAATCTGGATTCAATGAGGAGACTTGCCTGGTGAAAATCATC	interleukin 6
IL7	NM_000880.3		AGGGTCCTGGGAGTGACTATGGGCGGTGAGAGCTTGCTCCTGCTCCAGTTGCGGTCATCATGACTACGCCCGCCTCCCGCAGACCATGTTCCATGTTTCT	interleukin 7
IMPDH1	NM_000883.3	RP10;retinitis pigmentosa 10 (autosomal dominant),IMP (inosine 5'-monophosphate) dehydrogenase 1	GTGAGGTGATGACGCCAAGGATTGAACTGGTGGTGGCTCCAGCAGGTGTGACGTTGAAAGAGGCAAATGAGATCCTGCAGCGTAGCAAGAAAGGGAAGCT	inosine monophosphate dehydrogenase 1
IMPDH2	NM_000884.2	IMP (inosine 5'-monophosphate) dehydrogenase 2	AGCCGCTTGGTGGGCATCATCTCCTCCAGGGACATTGATTTTCTCAAAGAGGAGGAACATGACTGTTTCTTGGAAGAGATAATGACAAAGAGGGAAGACT	inosine monophosphate dehydrogenase 2
INMT	NM_006774.4		TATACTAAGCCTTACAGCTATCTTAGATGCGATCTGACTCCTGTGTGACTGTGGAGCACCCAGGGACGTGGTTTTAGAGTCTACCTAATATGTTAAGGAC	indolethylamine N-methyltransferase
INSR	NM_000208.2		CACCCGGGGTTCTGTCCGCATCGAGAAGAACAATGAGCTCTGTTACTTGGCCACTATCGACTGGTCCCGTATCCTGGATTCCGTGGAGGATAATTACATC	insulin receptor
IRF1	NM_002198.2		TTAGTCGAGGCAAGACGTGCGCCCGAGCCCCGCCGAACCGAGGCCACCCGGAGCCGTGCCCAGTCCACGCCGGCCGTGCCCGGCGGCCTTAAGAACCCGG	interferon regulatory factor 1
IRF4	NM_002460.1	MUM1	GGGCACTGTTTAAAGGAAAGTTCCGAGAAGGCATCGACAAGCCGGACCCTCCCACCTGGAAGACGCGCCTGCGGTGCGCTTTGAACAAGAGCAATGACTT	interferon regulatory factor 4
ITCH	NM_001257138.1	itchy (mouse homolog) E3 ubiquitin protein ligase,itchy E3 ubiquitin protein ligase homolog (mouse)	GAGGTGACAAAGAGCCAACAGAGACAATAGGAGACTTGTCAATTTGTCTTGATGGGCTACAGTTAGAGTCTGAAGTTGTTACCAATGGTGAAACTACATG	itchy E3 ubiquitin protein ligase
ITGA1	NM_181501.1	integrin, alpha 1	AAGTGGCAAGACTATAAGGAAAGAGTATGCACAACGTATTCCATCAGGTGGGGATGGTAAGACACTGAAATTTTTTGGCCAGTCTATCCACGGAGAAATG	integrin subunit alpha 1
ITGA11	NM_012211.3	integrin, alpha 11	CCTGAAAAAGTTTTACATTGGCCCAGGGCAGATCCAGGTTGGAGTTGTGCAGTATGGCGAAGATGTGGTGCATGAGTTTCACCTCAACGACTACAGGTCT	integrin subunit alpha 11
ITGAM	NM_000632.3	CR3A,CD11B;integrin, alpha M (complement component receptor 3, alpha; also known as CD11b (p170), macrophage antigen alpha polypeptide),integrin, alpha M (complement component 3 receptor 3 subunit)	GCCCTCCGAGGGTGTCCTCAAGAGGATAGTGACATTGCCTTCTTGATTGATGGCTCTGGTAGCATCATCCCACATGACTTTCGGCGGATGAAGGAGTTTG	integrin subunit alpha M
ITGB1	NM_002211.3	FNRB,MSK12,MDF2;integrin, beta 1 (fibronectin receptor, beta polypeptide, antigen CD29 includes MDF2, MSK12)	TGGGTGGTGCACAAATTCAACATTTTTACAGGAAGGAATGCCTACTTCTGCACGATGTGATGATTTAGAAGCCTTAAAAAAGAAGGGTTGCCCTCCAGAT	integrin subunit beta 1
ITGB2	NM_000211.2	CD18,MFI7;integrin, beta 2 (antigen CD18 (p95), lymphocyte function-associated antigen 1; macrophage antigen 1 (mac-1) beta subunit),integrin, beta 2 (complement component 3 receptor 3 and 4 subunit)	CATCGACCTGTACTATCTGATGGACCTCTCCTACTCCATGCTTGATGACCTCAGGAATGTCAAGAAGCTAGGTGGCGACCTGCTCCGGGCCCTCAACGAG	integrin subunit beta 2
ITGB5	NM_002213.3	integrin, beta 5	CAAAGTTTCAGAGCGAGCGATCCAGGGCCCGCTATGAAATGGCTTCAAATCCATTATACAGAAAGCCTATCTCCACGCACACTGTGGACTTCACCTTCAA	integrin subunit beta 5
ITK	NM_005546.3	IL2-inducible T-cell kinase,IL2 inducible T-cell kinase	GCCAGTAAAGAAGTCAGTATAGAACCACTAGCGAATAGTGTTGCTCTGGCACAGACCACTGTGGTTGATGGCATGGCCCTCCAACTTGGAATAGGATTTT	IL2 inducible T cell kinase
JAK2	NM_004972.3		TTGATGTCAGTATTAAGCAAGCAAACCAAGAGGGTTCAAATGAAAGCCGAGTTGTAACTATCCATAAGCAAGATGGTAAAAATCTGGAAATTGAACTTAG	Janus kinase 2
KANSL1	NM_001193465.1	KIAA1267;KIAA1267	GGTCATATTTCAGAGTCACTGTCTACCAAATCATGTGGAGCACTCAGACCTGTCAATGGAGTTATTAACACTCTTCAGCCTGTCTTGGCAGACCACATTC	KAT8 regulatory NSL complex subunit 1
KAT6A	NM_001099412.1	ZNF220,RUNXBP2,MYST3;runt-related transcription factor binding protein 2,MYST histone acetyltransferase (monocytic leukemia) 3,K(lysine) acetyltransferase 6A	AAACTCGCAAACCCGCTTTATACTGAGTGGATTTTGGAGGCCATCAAAAAAGTGAAAAAGCAGAAACAGCGTCCTTCAGAAGAAAGGATATGCAATGCTG	lysine acetyltransferase 6A
KDM3B	NM_016604.3	C5orf7,JMJD1B;chromosome 5 open reading frame 7,jumonji domain containing 1B,lysine (K)-specific demethylase 3B	AAGAGCAAGGCCAGCCTACCCAACTTTCTTGACCACATCATTGCCTCAGTGGTAGAAAATAAGAAAACCTCAGATGCTTCAAAGCGGGCCTGCAACTTGA	lysine demethylase 3B
KEAP1	NM_012289.3		CTCATTGAATTCGCCTACACGGCCTCCATCTCCATGGGCGAGAAGTGTGTCCTCCACGTCATGAACGGTGCTGTCATGTACCAGATCGACAGCGTTGTCC	kelch like ECH associated protein 1
KIF2C	NM_006845.3	KNSL6;kinesin-like 6 (mitotic centromere-associated kinesin)	CCTGCTCTAACGGGGCGCTGATTCCAGGCAATTTATCCAAGGAAGAGGAGGAACTGTCTTCCCAGATGTCCAGCTTTAACGAAGCCATGACTCAGATCAG	kinesin family member 2C
KIR3DL1/2	NM_001322168.1	KIR;killer cell immunoglobulin-like receptor, three domains, long cytoplasmic tail, 1	AATCAGGAGAGAGAGTCATCCTGCAATGTTGGTCAGATATCATGTTTGAGCACTTCTTTCTGCACAAAGAGGGGATCTCTAAGGACCCCTCACGCCTCGT	killer cell immunoglobulin like receptor, three Ig domains and long cytoplasmic tail 1/2
KIR3DL3	NM_153443.3	killer cell immunoglobulin-like receptor, three domains, long cytoplasmic tail, 3	GGGTTCCCAGGTCAACTATTCCATGGGTCCCATGACACCTGCCCTTGCAGGGACCTACAGATGCTTTGGTTCTGTCACTCACTTACCCTATGAGTTGTCG	killer cell immunoglobulin like receptor, three Ig domains and long cytoplasmic tail 3
KLRB1	NM_002258.2	NKR;killer cell lectin-like receptor subfamily B, member 1	TGAGTTAAACTTACCCACAGACTCAGGCCCAGAAAGTTCTTCACCTTCATCTCTTCCTCGGGATGTCTGTCAGGGTTCACCTTGGCATCAATTTGCCCTG	killer cell lectin like receptor B1
KLRD1	NM_007334.2	CD94;killer cell lectin-like receptor subfamily D, member 1	TGGTCTTGAACTCCTGGCCTCAAGGGATTCTCCCACCTTGGATTCCCAAAGTGCTGGGATTATAGGTGTGAACCACCATCCCTGGCCCTCTTCACATTCT	killer cell lectin like receptor D1
KLRK1	NM_007360.1	D12S2489E;DNA segment on chromosome 12 (unique) 2489 expressed sequence,killer cell lectin-like receptor subfamily K, member 1	GGACCAGGATTTACTTAAACTGGTGAAGTCATATCATTGGATGGGACTAGTACACATTCCAACAAATGGATCTTGGCAGTGGGAAGATGGCTCCATTCTC	killer cell lectin like receptor K1
KMO	NM_003679.3	kynurenine 3-monooxygenase (kynurenine 3-hydroxylase)	GATGAAGAAACCTCGCTTTGATTACAGTCAGCAGTACATTCCTCATGGGTACATGGAGTTGACTATTCCACCTAAGAACGGAGATTATGCCATGGAACCT	kynurenine 3-monooxygenase
KMT2A	NM_005933.2	MLL;myeloid/lymphoid or mixed-lineage leukemia (trithorax (Drosophila) homolog),myeloid/lymphoid or mixed-lineage leukemia (trithorax homolog, Drosophila),lysine (K)-specific methyltransferase 2A	CTCTGCCTCTGCCACAAGGTTTCAGAGTAGTGTAGTCCAAGTAGAGGGTGGGGCACCCTTTTCTCGCCGCAAGAAGCCCATTCCTATGGAAGTCTAGCAA	lysine methyltransferase 2A
KMT2D	NM_003482.3	TNRC21,MLL2;trinucleotide repeat containing 21,myeloid/lymphoid or mixed-lineage leukemia 2,lysine (K)-specific methyltransferase 2D	CCAACATTAATTTTCCTAATCTCAAGCAAGACTACCCAGACTGGTCAAGCCGTTGCAAACAAATCATGAAGCTCTGGAGAAAGGTTCCAGCAGCTGACAA	lysine methyltransferase 2D
KMT2E	NM_018682.3	MLL5;myeloid/lymphoid or mixed-lineage leukemia 5 (trithorax homolog, Drosophila),lysine (K)-specific methyltransferase 2E	TCTAAATTTCATGGGCTAGAAATGTGTGTTGATGCAAGGACTTTTGGGAATGAGGCTCGATTCATCAGGCGGTCTTGTACACCCAATGCAGAGGTGAGGC	lysine methyltransferase 2E
KPNA2	NM_002266.2	RCH1;karyopherin alpha 2 (RAG cohort 1, importin alpha 1),karyopherin alpha 2	TGATGATCCAGAAGTATTAGCAGATACCTGCTGGGCTATTTCCTACCTTACTGATGGTCCAAATGAACGAATTGGCATGGTGGTGAAAACAGGAGTTGTG	karyopherin subunit alpha 2
KRAS	NM_033360.2	KRAS2;v-Ki-ras2 Kirsten rat sarcoma 2 viral oncogene homolog,v-Ki-ras2 Kirsten rat sarcoma viral oncogene homolog,Kirsten rat sarcoma viral oncogene homolog	GGACGAATATGATCCAACAATAGAGGATTCCTACAGGAAGCAAGTAGTAATTGATGGAGAAACCTGTCTCTTGGATATTCTCGACACAGCAGGTCAAGAG	KRAS proto-oncogene, GTPase
KRT1	NM_006121.2	EHK1;epidermolytic hyperkeratosis 1,keratin 1, type II	TGCAGCAGGTAGATACCTCCACTAGAACCCATAATTTAGAGCCCTACTTTGAGTCATTCATCAACAATCTCCGAAGGAGAGTGGACCAACTGAAGAGTGA	keratin 1
KYAT1	NM_004059.4	CCBL1;cysteine conjugate-beta lyase; cytoplasmic (glutamine transaminase K, kyneurenine aminotransferase),cysteine conjugate beta lyase 1	TGCTATTGGGAAACCTCTTCTCCGTGACACAGAATGTTCTGGGTGGGAGCCGCCCTTCTTCATCTTAGAGAACCAAGTGCCTCCTGTCTGAAAGGTGAGG	kynurenine aminotransferase 1
KYAT3	NM_001008661.2	CCBL2;cysteine conjugate beta lyase 2	CTTGAAAGTGTTGGCCTAAAACCCATAGTTCCTGATGGAGGATACTTCATCATCGCTGATGTGTCTTTGCTAGATCCAGACCTCTCTGATATGAAGAATA	kynurenine aminotransferase 3
KYNU	NM_003937.2	kynureninase (L-kynurenine hydrolase)	TATCCTTGAAGTAATTGAGAAGGAAGGAGACTCAATTGCAGTGATCCTGTTCAGTGGGGTGCATTTTTACACTGGACAGCACTTTAATATTCCTGCCATC	kynureninase
L2HGDH	NM_024884.2	C14orf160;chromosome 14 open reading frame 160	CCAGGCCCTGGATAGAGATGGAAATCTGGTAGAAGATTTTGTATTTGATGCAGGAGTTGGGGATATTGGAAATCGCATTCTTCATGTGAGAAATGCACCT	L-2-hydroxyglutarate dehydrogenase
LAG3	NM_002286.5	lymphocyte-activation gene 3	TTTTGGTGACTGGAGCCTTTGGCTTTCACCTTTGGAGAAGACAGTGGCGACCAAGACGATTTTCTGCCTTAGAGCAAGGGATTCACCCTCCGCAGGCTCA	lymphocyte activating 3
LAMA4	NM_001105209.1	laminin, alpha 4	CCGAGCCCTGGAAGAGCACTACTGGATGTCAGCGGAGAAATGGCTTTGAGCTCAGCCTGGCGCTCGGTTCTGCCTCTGTGGCTCCTCTGGAGCGCTGCCT	laminin subunit alpha 4
LAMB1	NM_002291.2	CLM;cutis laxa with marfanoid phenotype,laminin, beta 1	TTGCCAGGAGCTGCTACCAAGATCCTGTTACTTTACAGCTTGCCTGTGTTTGTGATCCTGGATACATTGGTTCCAGATGTGACGACTGTGCCTCAGGATA	laminin subunit beta 1
LAMC1	NM_002293.3	LAMB2;laminin, gamma 1 (formerly LAMB2)	TCTTGATAGGAAAGTGTCTGACCTGGAGAATGAAGCCAAGAAGCAGGAGGCTGCCATCATGGACTATAACCGAGATATCGAGGAGATCATGAAGGACATT	laminin subunit gamma 1
LAMTOR2	NM_001145264.1	ROBLD3;roadblock domain containing 3	TACGGGGACACTGACGCCCGGGTCACCGCTGCCATAGCCAGTAACATCTGGGCCGCCTACGACCGGAACGGGAACCAAGCGTTTAATGAAGACAATCTCA	late endosomal/lysosomal adaptor, MAPK and MTOR activator 2
LAMTOR4	NM_001008395.2	C7orf59;chromosome 7 open reading frame 59	CTGGACGGGCCCAGGCTTGGGGACTCTGAGCTGTGTTAAGGAGAACAAGGGCAAGGAGACCTCCCTTTGTGCTCCCTCACTCCCTAATAAACATGAGTCT	late endosomal/lysosomal adaptor, MAPK and MTOR activator 4
LAMTOR5	NM_006402.2	HBXIP;hepatitis B virus x interacting protein	AGAATCAGATAATGGGAACATTATGATCCAGAAACACGATGGCATCACGGTGGCAGTGCACAAAATGGCCTCTTGATGCTCATATCTGTTCTTCAGCAGC	late endosomal/lysosomal adaptor, MAPK and MTOR activator 5
LAT	NM_001014987.1		TGTGTAATAGAATAAAGGCCTGCGTGTGTCTGTGTTGAGCGTGCGTCTGTGTGTGCCTGTGTGCGAGTCTGAGTCAGAGATTTGGAGATGTCTCTGTGTG	linker for activation of T cells
LCK	NM_005356.2	lymphocyte-specific protein tyrosine kinase	ATTAAGTGGACAGCGCCAGAAGCCATTAACTACGGGACATTCACCATCAAGTCAGATGTGTGGTCTTTTGGGATCCTGCTGACGGAAATTGTCACCCACG	LCK proto-oncogene, Src family tyrosine kinase
LDHA	NM_001165414.1		AACTTCCTGGCTCCTTCACTGAACATGCCTAGTCCAACATTTTTTCCCAGTGAGTCACATCCTGGGATCCAGTGTATAAATCCAATATCATGTCTTGTGC	lactate dehydrogenase A
LDHB	NM_001174097.1		CTGTGACCGCCAATTCTAAGATTGTAGTGGTAACTGCAGGAGTCCGTCAGCAAGAAGGGGAGAGTCGGCTCAATCTGGTGCAGAGAAATGTTAATGTCTT	lactate dehydrogenase B
LDHC	NM_002301.2		TTGGATTATTGGAGAACATGGTGATTCTAGTGTGCCCTTATGGAGTGGGGTGAATGTTGCTGGTGTTGCTCTGAAGACTCTGGACCCTAAATTAGGAACG	lactate dehydrogenase C
LEPR	NM_001003679.1		TTCCAGACTTGTGTGCAGTCTATGCTGTTCAGGTGCGCTGTAAGAGGCTAGATGGACTGGGATATTGGAGTAATTGGAGCAATCCAGCCTACACAGTTGT	leptin receptor
LTA	NM_000595.2	TNFB;lymphotoxin alpha (TNF superfamily, member 1)	CTGATCAAGTCACCGGAGCTTTCAAAGAAGGAATTCTAGGCATCCCAGGGGACCACACCTCCCTGAACCATCCCTGATGTCTGTCTGGCTGAGGATTTCA	lymphotoxin alpha
LTA4H	NM_001256643.1		ATTTGGGGAGACACATCCTTTCACCAAACTTGTGGTTGATCTGACAGATATAGACCCTGATGTAGCTTATTCTTCAGTTCCCTATGAGAAGGGCTTTGCT	leukotriene A4 hydrolase
LTB	NM_002341.1	TNFC	AGGAACAGGCGTTTCTGACGAGCGGGACGCAGTTCTCGGACGCCGAGGGGCTGGCGCTCCCGCAGGACGGCCTCTATTACCTCTACTGTCTCGTCGGCTA	lymphotoxin beta
LTC4S	NM_145867.1		AGACGGGGCTAAGCGTTCCCCAGCTCGCCTTCACACACAGCCCGTGCCACCACACCGACGGTACCATGAAGGACGAGGTAGCTCTACTGGCTGCTGTCAC	leukotriene C4 synthase
LY86	NM_004271.3		GAGAGAGGACATCAAAGAGCTTTTTCTTGACCTAGCTCTCATGTCTCAAGGCTCATCTGTTTTGAATTTCTCCTATCCCATCTGTGAGGCGGCTCTGCCC	lymphocyte antigen 86
LY96	NM_015364.2		AGAAGTTATTTGCCGAGGATCTGATGACGATTACTCTTTTTGCAGAGCTCTGAAGGGAGAGACTGTGAATACAACAATATCATTCTCCTTCAAGGGAATA	lymphocyte antigen 96
MAP1LC3B	NM_022818.4		AGAGCCGTACGCTCTTTACAGATACTAATGTCAAGAGTTAAACCTCCTCAGGTTCAACCTGTGATAAAAGACTAGTGCTTCCCAGTACTTGCATGGGGTT	microtubule associated protein 1 light chain 3 beta
MAP2K1	NM_002755.2	PRKMK1	ACGGAATGGACAGCCGACCTCCCATGGCAATTTTTGAGTTGTTGGATTACATAGTCAACGAGCCTCCTCCAAAACTGCCCAGTGGAGTGTTCAGTCTGGA	mitogen-activated protein kinase kinase 1
MAP2K2	NM_030662.3	PRKMK2	TGGAGGAGCTGGAACTTGACGAGCAGCAGAAGAAGCGGCTGGAAGCCTTTCTCACCCAGAAAGCCAAGGTCGGCGAACTCAAAGACGATGACTTCGAAAG	mitogen-activated protein kinase kinase 2
MAP2K3	NM_145109.1	PRKMK3	GAACCTGGACTCCCGGACCTTCATCACCATTGGAGACAGAAACTTTGAGGTGGAGGCTGATGACTTGGTGACCATCTCAGAACTGGGCCGTGGAGCCTAT	mitogen-activated protein kinase kinase 3
MAP3K12	NM_006301.2	ZPK	AGGGATCTCAAGTCACCCAACATGCTAATCACCTACGACGATGTGGTGAAGATCTCAGATTTTGGCACTTCCAAGGAGCTGAGTGACAAGAGCACCAAGA	mitogen-activated protein kinase kinase kinase 12
MAPK1	NM_138957.2	PRKM2,PRKM1	ACTGCCAGAGAACCCTGAGGGAGATAAAAATCTTACTGCGCTTCAGACATGAGAACATCATTGGAATCAATGACATTATTCGAGCACCAACCATCGAGCA	mitogen-activated protein kinase 1
MAPK8	NM_002750.2	PRKM8	TCTCTGTAGATGAAGCTCTCCAACACCCGTACATCAATGTCTGGTATGATCCTTCTGAAGCAGAAGCTCCACCACCAAAGATCCCTGACAAGCAGTTAGA	mitogen-activated protein kinase 8
MAPK8IP1	NM_005456.2	PRKM8IP	TCCCAATTTCAGGCTCACCCATGACATCAGCCTGGAGGAGTTTGAGGATGAAGACCTCTCGGAGATCACTGATGAGTGTGGCATCAGCTTACAGTGCAAA	mitogen-activated protein kinase 8 interacting protein 1
MAPKAP1	NM_001006617.1		GCTCATGGATTCTCCCTTATTCAGGTGGACAACACAAAGGTTACCATGAAGGAAATCTTACTGAAGGCAGTGAAGCGAAGAAAAGGATCCCAGAAAGTTT	mitogen-activated protein kinase associated protein 1
MAPT	NM_016834.3	DDPAC,MAPTL	ATTGGGTCCCTGGACAATATCACCCACGTCCCTGGCGGAGGAAATAAAAAGATTGAAACCCACAAGCTGACCTTCCGCGAGAACGCCAAAGCCAAGACAG	microtubule associated protein tau
MAT1A	NM_000429.2	methionine adenosyltransferase I, alpha	GGGGATTAACCCACTAGCTCTTGTTGAGCCGTGGGCAATTGTCTGAAAAGTGAAGACAGAACCACAGGGCTATTTTGTTTGCTTCATGTGTCCCAGAAGA	methionine adenosyltransferase 1A
MAT2A	NM_005911.4	methionine adenosyltransferase II, alpha	AAGCAGTTGTGCCTGCGAAATACCTTGATGAGGATACAATCTACCACCTACAGCCAAGTGGCAGATTTGTTATTGGTGGGCCTCAGGGTGATGCTGGTTT	methionine adenosyltransferase 2A
MCAT	NM_014507.3	malonyl CoA:ACP acyltransferase (mitochondrial)	GCAGGAGACCCTGGACCGCACCGTGCACTGTCAGCCCGCGATCTTCGTGGCATCGCTGGCCGCTGTCGAGAAACTACATCACCTGCAGCCCTCGGTGATT	malonyl-CoA-acyl carrier protein transacylase
ME2	NM_002396.3	malic enzyme 2, NAD(+)-dependent, mitochondrial	GCCTGCTCCCAGTATGGACACATCTTTAGAAGACCTAAGGGATTATTTATTTCGATCTCAGACAGAGGTCATGTTAGATCAATTGTGGATAACTGGCCAG	malic enzyme 2
MGST3	NM_004528.2		CAAAGTGGAGTATCCTATCATGTACAGCACGGACCCTGAAAATGGGCACATCTTCAACTGCATTCAGCGAGCCCACCAGAACACGTTGGAAGTGTATCCT	microsomal glutathione S-transferase 3
MKI67	NM_002417.2	antigen identified by monoclonal antibody Ki-67	AGCAGATGTAGAGGGAGAACTCTTAGCGTGCAGGAATCTAATGCCATCAGCAGGCAAAGCCATGCACACGCCTAAACCATCAGTAGGTGAAGAGAAAGAC	marker of proliferation Ki-67
MLST8	NM_001199173.1	MTOR associated protein, LST8 homolog (S. cerevisiae)	GGCTATCCACATCTGGGACTTGAAAACAGACCACAACGAGCAGCTGATCCCTGAGCCCGAGGTCTCCATCACGTCCGCCCACATCGATCCCGACGCCAGC	MTOR associated protein, LST8 homolog
MLYCD	NM_012213.2		CCGGCTAAGAAAACGATCATTTTCAGGAGGGGCCGGGAGTTATGTATCTGAAGCAGCTTTCCAAGCAAAGCCAAAGTTGACTGTGTTCTTGTCCCGCAGC	malonyl-CoA decarboxylase
MPC1	NM_016098.2	BRP44L;brain protein 44-like	CAGTAGCCAACTGGGGTCTTCCCATTGCTGCCATCAATGATATGAAAAAGTCTCCAGAGATTATCAGTGGGCGGATGACATTTGCCCTCTGTTGCTATTC	mitochondrial pyruvate carrier 1
MPC2	NM_001143674.1	BRP44;brain protein 44	TTCTGGGCTCCAATTATGAAATGGGGGTTGGTGTGTGCTGGATTGGCTGATATGGCCAGACCTGCAGAAAAACTTAGCACAGCTCAATCTGCTGTTTTGA	mitochondrial pyruvate carrier 2
MPO	NM_000250.1		AGACCTGCTGGAGAGGAAGCTGCGGTCCCTGTGGCGAAGGCCATTCAATGTCACTGATGTGCTGACGCCCGCCCAGCTGAATGTGTTGTCCAAGTCAAGC	myeloperoxidase
MRAS	NM_001085049.2		AGATCTGTCTCTTGCTGCGTTTTCACATCAGCTGTGCTGCTTGGTGCCTCTCTGATACGAATACACTGACACGTCAAAGTAACCTAATGTGGACACCATC	muscle RAS oncogene homolog
MS4A1	NM_152866.2	CD20;membrane-spanning 4-domains, subfamily A, member 1	CTTCTGATGATCCCAGCAGGGATCTATGCACCCATCTGTGTGACTGTGTGGTACCCTCTCTGGGGAGGCATTATGTATATTATTTCCGGATCACTCCTGG	membrane spanning 4-domains A1
MS4A2	NM_000139.3	FCER1B,IGER,APY;IgE responsiveness (atopic),membrane-spanning 4-domains, subfamily A, member 2 (Fc fragment of IgE, high affinity I, receptor for; beta polypeptide),membrane-spanning 4-domains, subfamily A, member 2	GCAAATCTTGCTCTCCCACAGGAGCCTTCCAGTGTGCCTGCATTTGAAGTCTTGGAAATATCTCCCCAGGAAGTATCTTCAGGCAGACTATTGAAGTCGG	membrane spanning 4-domains A2
MS4A4A	NM_024021.2	MS4A4;membrane-spanning 4-domains, subfamily A, member 4,membrane-spanning 4-domains, subfamily A, member 4A	GTTTGAGGCCACCAAAAGATCAACAGACAAATGCTCCAGAAATCTATGCTGACTGTGACACAAGAGCCTCACATGAGAAATTACCAGTATCCAACTTCGA	membrane spanning 4-domains A4A
MSH2	NM_000251.1	COCA1;mutS (E. coli) homolog 2 (colon cancer, nonpolyposis type 1),mutS homolog 2, colon cancer, nonpolyposis type 1 (E. coli)	CGACAAACTGGGGTGATAGTACTCATGGCCCAAATTGGGTGTTTTGTGCCATGTGAGTCAGCAGAAGTGTCCATTGTGGACTGCATCTTAGCCCGAGTAG	mutS homolog 2
MSRB2	NM_012228.3	MSRB;methionine sulfoxide reductase B	GCTGCGACAGTCCACTCTTCAGTTCTGAGAAAAAGTACTGCTCTGGCACTGGGTGGCCTTCGTTTTCCGAGGCTCATGGTACGTCTGGCTCTGATGAAAG	methionine sulfoxide reductase B2
MTF1	NM_005955.2		GATAAAATGCTCAGGTTTGTGGATAAAAACGGACTGGTGCCTTCCTCATCTGGAACTGTTTATGATAGGACCACTGTTCTTATTGAGCAGGACCCTGGCA	metal regulatory transcription factor 1
MTOR	NM_004958.3	FRAP,FRAP2,FRAP1;FK506 binding protein 12-rapamycin associated protein 1,mechanistic target of rapamycin (serine/threonine kinase),mechanistic target of rapamycin	TCACTCTTGCCCTCCGAACGCTTGGCAGCTTTGAATTTGAAGGCCACTCTCTGACCCAATTTGTTCGCCACTGTGCGGATCATTTCCTGAACAGTGAGCA	mechanistic target of rapamycin kinase
MYB	NM_001130173.1	v-myb avian myeloblastosis viral oncogene homolog	CCGCGCCCGCCGCGCCATGGCCCGAAGACCCCGGCACAGCATATATAGCAGTGACGAGGATGATGAGGACTTTGAGATGTGTGACCATGACTATGATGGG	MYB proto-oncogene, transcription factor
MYBL1	NM_001080416.3	v-myb avian myeloblastosis viral oncogene homolog-like 1	TTCAACACAAACCTTGTGCAGCTATGGATCATATGCAAACCCAGAATCAGTTTTACATACCTGTTCAGATCCCTGGGTATCAGTATGTGTCACCTGAAGG	MYB proto-oncogene like 1
MYBL2	NM_002466.2	v-myb avian myeloblastosis viral oncogene homolog-like 2	GAATCCAGACCTTGTCAAGGGGCCATGGACCAAAGAGGAAGACCAAAAAGTCATCGAGCTGGTTAAGAAGTATGGCACAAAGCAGTGGACACTGATTGCC	MYB proto-oncogene like 2
MYC	NM_002467.3	v-myc avian myelocytomatosis viral oncogene homolog	TCGGACACCGAGGAGAATGTCAAGAGGCGAACACACAACGTCTTGGAGCGCCAGAGGAGGAACGAGCTAAAACGGAGCTTTTTTGCCCTGCGTGACCAGA	MYC proto-oncogene, bHLH transcription factor
MYCL	NM_001033081.2	MYCL1;v-myc avian myelocytomatosis viral oncogene homolog 1, lung carcinoma derived	GCAGGGAGCGGACATGGACTACGACTCGTACCAGCACTATTTCTACGACTATGACTGCGGGGAGGATTTCTACCGCTCCACGGCGCCCAGCGAGGACATC	MYCL proto-oncogene, bHLH transcription factor
MYCN	NM_005378.4	NMYC;v-myc avian myelocytomatosis viral oncogene neuroblastoma derived homolog	AAGGCCGCCAAGGTGGTCATTTTGAAAAAGGCCACTGAGTATGTCCACTCCCTCCAGGCCGAGGAGCACCAGCTTTTGCTGGAAAAGGAAAAATTGCAGG	MYCN proto-oncogene, bHLH transcription factor
MYD88	NM_002468.3	myeloid differentiation primary response gene (88),myeloid differentiation primary response 88	ACGTTTTTCTAGGTACAGCTCCCAGGAACAGCTAGGTGGGAAAGTCCCATCACTGAGGGAGCCTAACCATGTCCCTGAACAAAAATTGGGCACTCATCTA	MYD88 innate immune signal transduction adaptor
NAALAD2	NM_005467.3		CTGCAGCCCAGAGAGGAAATGTGTTAAATTTGAATGGTGCTGGTGACCCACTCACTCCAGGCTATCCAGCAAAAGAATACACTTTCAGACTTGATGTTGA	N-acetylated alpha-linked acidic dipeptidase 2
NADK	NM_001198993.1		ATCTGCGTGTGTCTGTGACCGCCTGTCTCAGTGGCACGGCCACTTCCTTTCTGTAGCTGGGTTAGAGCCTGGGTCTGCCTTTTGTCCAGATCAGCTGTTT	NAD kinase
NADK2	NM_153013.3	C5orf33,NADKD1;chromosome 5 open reading frame 33,NAD kinase domain containing 1	AGAACGGTCTGAGGGTCATTTATGCCTGCCCGTTCGATATACACATTCCTTTCCAGAAGCCTTACAGAAGTTCTATCGTGGTGAGTTCAGGTGGTTGTGG	NAD kinase 2, mitochondrial
NAGLU	NM_000263.3	N-acetylglucosaminidase, alpha	GGAGCTGACCGAGGCCACGCCCAACAGGTACCGCTATTACCAGAATGTGTGCACGCAAAGCTACTCTTTCGTGTGGTGGGACTGGGCCCGCTGGGAGCGA	N-acetyl-alpha-glucosaminidase
NAT8L	NM_178557.3	N-acetyltransferase 8-like (GCN5-related, putative)	GCCTTCTCTCATTCTGGTGGCATCTGCGCCCGTGAGTGACCTCTTCCTTGGCTGCACTGCCCTGTGGGTGGTGAGACGCTTGGCCTTTTTTGTTGCTGCC	N-acetyltransferase 8 like
NCAPH	NM_015341.3	BRRN1;barren (Drosophila) homolog,barren homolog (Drosophila),barren homolog 1 (Drosophila),non-SMC condensin I complex, subunit H	TGCTACTATTCTGACCAAGTCCACTTTGGAGAACCAGAATTGGAGAGCTACCACCCTTCCTACAGATTTCAACTACAATGTTGACACTCTGGTCCAGCTT	non-SMC condensin I complex subunit H
NCOA2	NM_006540.2		GCTGGGAGGACCTGGTAAGAAGGTGTATTCAGAAGTTCCATGCGCAGCATGAAGGAGAATCTGTGTCCTATGCTAAGAGGCATCATCATGAAGTACTGAG	nuclear receptor coactivator 2
NCOR1	NM_006311.3	nuclear receptor co-repressor 1	TAGGAGTGAGCATGAGATTTCTGAAATTATTGATGGGCTCTCTGAGCAGGAGAATAATGAGAAACAAATGCGGCAGCTCTCTGTGATTCCACCTATGATG	nuclear receptor corepressor 1
NCR1	NM_004829.5	LY94;lymphocyte antigen 94 (mouse) homolog (activating NK-receptor; NK-p46)	CGATGTTTTGGCTCCTATAACAACCATGCCTGGTCTTTCCCCAGTGAGCCAGTGAAGCTCCTGGTCACAGGCGACATTGAGAACACCAGCCTTGCACCTG	natural cytotoxicity triggering receptor 1
NDC1	NM_001168551.1	TMEM48;transmembrane protein 48	CAAATGCATATTTGGGCATTAGAAGGTCTGTCGCACTTAGTAGCAGCATCATTTACAGAGGATAGATTTGGAGTTGTCCAGACGACACTACCAGCTATCC	NDC1 transmembrane nucleoporin
NDUFA1	NM_004541.3	NADH dehydrogenase (ubiquinone) 1 alpha subcomplex, 1 (7.5kD, MWFE),NADH dehydrogenase (ubiquinone) 1 alpha subcomplex, 1, 7.5kDa	AAGGAAAAAAGGGTTGCTCATTTTGGGTATCACTGGAGTCTGATGGAAAGAGATAGGCGCATCTCTGGAGTTGATCGTTACTATGTGTCAAAGGGTTTGG	NADH:ubiquinone oxidoreductase subunit A1
NDUFA11	NM_175614.4	NADH dehydrogenase (ubiquinone) 1 alpha subcomplex, 11, 14.7kDa	CCGGTCCCCGGCGCGTGCGCGCGATCCATGTCCATGTCCGCGCCTATCAATAAAGTTGCTCACTTGTTGCCGGCCCGCTAGCCCGAAAGGTTGCGCGCGC	NADH:ubiquinone oxidoreductase subunit A11
NDUFA12	NM_018838.3	NADH dehydrogenase (ubiquinone) 1 alpha subcomplex, 12	TCGTTGGCTTCACAGTATGACTGATGATCCTCCAACAACAAAACCACTTACTGCTCGTAAATTCATTTGGACGAACCATAAATTCAACGTGACTGGCACC	NADH:ubiquinone oxidoreductase subunit A12
NDUFA13	NM_015965.6	NADH dehydrogenase (ubiquinone) 1 alpha subcomplex, 13	CACTGGAGCATAATGAAGTGGAACCGTGAGCGCAGGCGCCTACAAATCGAGGACTTCGAGGCTCGCATCGCGCTGTTGCCACTGTTACAGGCAGAAACCG	NADH:ubiquinone oxidoreductase subunit A13
NDUFA2	NM_001185012.1	NADH dehydrogenase (ubiquinone) 1 alpha subcomplex, 2 (8kD, B8),NADH dehydrogenase (ubiquinone) 1 alpha subcomplex, 2, 8kDa	ATGGGCTAGGCTTTAGGGTCCGCGGTTGGTCAGACCGGAGCACTTGGCCTGAAGACCTGGAATTGGCGACTTCGATATTAACAAGGATGGCGGCGGCCGC	NADH:ubiquinone oxidoreductase subunit A2
NDUFA3	NM_004542.3	NADH dehydrogenase (ubiquinone) 1 alpha subcomplex, 3 (9kD, B9),NADH dehydrogenase (ubiquinone) 1 alpha subcomplex, 3, 9kDa	CCAGTGCTGGTCGTGTCCTTCGTCGTCGGGGGCCTCGCTGTAATTCTGCCCCCATTGAGCCCCTACTTCAAGTACTCCGTCATGATCAACAAGGCCACGC	NADH:ubiquinone oxidoreductase subunit A3
NDUFA4	NM_002489.2	NADH dehydrogenase (ubiquinone) 1 alpha subcomplex, 4 (9kD, MLRQ),NADH dehydrogenase (ubiquinone) 1 alpha subcomplex, 4, 9kDa,NDUFA4, mitochondrial complex associated	AAGTCCGTAGTGTCTCATTGCAGATAATTTTTAGCTTAGGGCCTGGTGGCTAGGTCGGTTCTCTCCTTTCCAGTCGGAGACCTCTGCCGCAAACATGCTC	NDUFA4 mitochondrial complex associated
NDUFA6	NM_002490.3	NADH dehydrogenase (ubiquinone) 1 alpha subcomplex, 6 (14kD, B14),NADH dehydrogenase (ubiquinone) 1 alpha subcomplex, 6, 14kDa	GAAGCAGCGGACACATGTTATGCGGTTCTTCCATGAAACAGAAGCGCCAAGGCCAAAGGATTTCCTATCCAAGTTCTATGTTGGCCACGATCCATGAAGT	NADH:ubiquinone oxidoreductase subunit A6
NDUFA7	NM_005001.2	NADH dehydrogenase (ubiquinone) 1 alpha subcomplex, 7 (14.5kD, B14.5a),NADH dehydrogenase (ubiquinone) 1 alpha subcomplex, 7, 14.5kDa	CCTGTGACACTGCACCCTCACGGCCACCCGACTACTTTGCCTCCTTGGATTTCCTCCAGGGAGAATGTGACCTAATTTATGACAAATACGTAGAGCTCAG	NADH:ubiquinone oxidoreductase subunit A7
NDUFB1	NM_004545.3	NADH dehydrogenase (ubiquinone) 1 beta subcomplex, 1 (7kD, MNLL),NADH dehydrogenase (ubiquinone) 1 beta subcomplex, 1, 7kDa	AACGGCTAACTGCCTTCCGGAACAAGAGTATGTTATTTAAAAGGGAATTGCAACCCAGTGAAGAAGTTACCTGGAAGTAAAGACTGGCTAGATTATCGAA	NADH:ubiquinone oxidoreductase subunit B1
NDUFB10	NM_004548.2	NADH dehydrogenase (ubiquinone) 1 beta subcomplex, 10 (22kD, PDSW),NADH dehydrogenase (ubiquinone) 1 beta subcomplex, 10, 22kDa	GCACGCCGGTGCAGCCCAATCCCATCGTCTACATGATGAAAGCGTTCGACCTCATCGTGGACCGACCCGTGACCCTCGTGAGAGAATTTATAGAGCGGCA	NADH:ubiquinone oxidoreductase subunit B10
NDUFB11	NM_001135998.1	NADH dehydrogenase (ubiquinone) 1 beta subcomplex, 11, 17.3kDa	CCGTTTTGGACGTCTGGAACATGCGACTTGTCTTCTTCTTTGGCGTCTCCATCATCCTGGTCCTTGGCAGCACCTTTGTGGCCTATCTGCCTGACTACAG	NADH:ubiquinone oxidoreductase subunit B11
NDUFB2	NM_004546.2	NADH dehydrogenase (ubiquinone) 1 beta subcomplex, 2 (8kD, AGGG),NADH dehydrogenase (ubiquinone) 1 beta subcomplex, 2, 8kDa	TCCAGAGCGAGTTCTTCAGCGGACTCATGTGGTTCTGGATTCTCTGGCGCTTTTGGCATGACTCAGAAGAGGTGCTGGGTCACTTTCCGTATCCTGATCC	NADH:ubiquinone oxidoreductase subunit B2
NDUFB4	NM_004547.4	NADH dehydrogenase (ubiquinone) 1 beta subcomplex, 4 (15kD, B15),NADH dehydrogenase (ubiquinone) 1 beta subcomplex, 4, 15kDa	TCATCGAAAATCCTGCCTTGCTTCGTTGGGCCTATGCAAGAACAATAAATGTCTATCCTAATTTCAGACCCACTCCTAAAAACTCACTCATGGGAGCTCT	NADH:ubiquinone oxidoreductase subunit B4
NDUFB7	NM_004146.5	NADH dehydrogenase (ubiquinone) 1 beta subcomplex, 7 (18kD, B18),NADH dehydrogenase (ubiquinone) 1 beta subcomplex, 7, 18kDa	CTGCGGGACTACTGCGCCCACCACCTCATCCGGCTGCTCAAGTGCAAGCGTGACAGCTTCCCCAACTTCCTGGCCTGCAAGCAGGAGCGGCACGACTGGG	NADH:ubiquinone oxidoreductase subunit B7
NDUFB8	NM_001284367.1	NADH dehydrogenase (ubiquinone) 1 beta subcomplex, 8 (19kD, ASHI),NADH dehydrogenase (ubiquinone) 1 beta subcomplex, 8, 19kDa	CCAGAAGAACGGGCCGCCGCCGCCAAGAAGTATAATATGCGTGTGGAAGACTACGAACCTTACCCGGATGATGGCATGGGGTATGGCGACTACCCGAAGC	NADH:ubiquinone oxidoreductase subunit B8
NDUFS7	NM_024407.4	NADH dehydrogenase (ubiquinone) Fe-S protein 7 (20kD) (NADH-coenzyme Q reductase),NADH dehydrogenase (ubiquinone) Fe-S protein 7, 20kDa (NADH-coenzyme Q reductase)	GCCAGCCCGCGCCAGTCCGACGTCATGATCGTGGCCGGCACACTCACCAACAAGATGGCCCCAGCGCTTCGCAAGGTCTACGACCAGATGCCGGAGCCGC	NADH:ubiquinone oxidoreductase core subunit S7
NDUFS8	NM_002496.3	NADH dehydrogenase (ubiquinone) Fe-S protein 8 (23kD) (NADH-coenzyme Q reductase),NADH dehydrogenase (ubiquinone) Fe-S protein 8, 23kDa (NADH-coenzyme Q reductase)	GGAGCCTCCACAGCAGTGCAGTGGCAGCCACCTACAAGTATGTGAACATGCAGGATCCCGAGATGGACATGAAGTCAGTGACTGACCGGGCAGCCCGCAC	NADH:ubiquinone oxidoreductase core subunit S8
NEDD8	NM_006156.2		AGGTGGTCTTAGGCAGTGATGGACCCTCCATTTTACCTCTTTACCCTGTCGCTCATAATGAGGCATCATATATCCTCTCACTCTCTGGGACACCATAGCC	neural precursor cell expressed, developmentally down-regulated 8
NEU1	NM_000434.3	NEU;sialidase 1 (lysosomal sialidase),neuraminidase 1 (lysosomal sialidase)	CTTTAGACTCCAGCCTTGGCAAAATCACCTTCCCTTTACCAGGGAAATCACTTCCTTTAGGACTGAAAGCTAGGCGTCCTCTCCCACAAAAAAGTCCTGC	neuraminidase 1
NFAT5	NM_173214.1	nuclear factor of activated T-cells 5, tonicity-responsive,nuclear factor of activated T-cells 5	CCCTGACAACTATTCAAACCCAGGACATCTCACAGCCTGGTACTTTTCCAGCAGTTTCTGCTTCTAGTCAGCTGCCCAACAGCGATGCACTATTGCAGCA	nuclear factor of activated T cells 5
NFE2L2	NM_006164.3	nuclear factor (erythroid-derived 2)-like 2,nuclear factor, erythroid 2-like 2	TCCCGGTCACATCGAGAGCCCAGTCTTCATTGCTACTAATCAGGCTCAGTCACCTGAAACTTCTGTTGCTCAGGTAGCCCCTGTTGATTTAGACGGTATG	nuclear factor, erythroid 2 like 2
NFKB1	NM_003998.2	nuclear factor of kappa light polypeptide gene enhancer in B-cells 1	AGGGTATAGCTTCCCACACTATGGATTTCCTACTTATGGTGGGATTACTTTCCATCCTGGAACTACTAAATCTAATGCTGGGATGAAGCATGGAACCATG	nuclear factor kappa B subunit 1
NFKB2	NM_002502.2	nuclear factor of kappa light polypeptide gene enhancer in B-cells 2 (p49/p100)	ATCTCCGGGGGCATCAAACCTGAAGATTTCTCGAATGGACAAGACAGCAGGCTCTGTGCGGGGTGGAGATGAAGTTTATCTGCTTTGTGACAAGGTGCAG	nuclear factor kappa B subunit 2
NFS1	NM_021100.3	nitrogen fixation 1 (S. cerevisiae, homolog),NFS1 nitrogen fixation 1 homolog (S. cerevisiae)	GACCATGATGCTCTACATGGACATTTGAGTCTTCGTCTTCTGCTGCTGCTCGGCTGGACCAGCTTCTTTAACAGCAAGCATAATCCACTTCAATGTAATA	NFS1 cysteine desulfurase
NGFR	NM_002507.3	nerve growth factor receptor (TNFR superfamily, member 16)	TGAAGAAAAGTGGGCCAGTGTGGGAATGCGGCAAGAAGGAATTGACTTCGACTGTGACCTGTGGGGATTTCTCCCAGCTCTAGACAACCCTGCAAAGGAC	nerve growth factor receptor
NKG7	NM_005601.3	natural killer cell group 7 sequence	TGTGGCGGTCCCCGTCCTGGCTATGAAACCTTGTGAGCAGAAGGCAAGAGCGGCAAGATGAGTTTTGAGCGTTGTATTCCAAAGGCCTCATCTGGAGCCT	natural killer cell granule protein 7
NME1	NM_000269.2	non-metastatic cells 1, protein (NM23A) expressed in	CTTGTGGTTTCACCCTGAGGAACTGGTAGATTACACGAGCTGTGCTCAGAACTGGATCTATGAATGACAGGAGGGCAGACCACATTGCTTTTCACATCCA	NME/NM23 nucleoside diphosphate kinase 1
NME2	NM_001018137.2	non-metastatic cells 2, protein (NM23B) expressed in	TTGACTACAAGTCTTGTGCTCATGACTGGGTCTATGAATAAGAGGTGGACACAACAGCAGTCTCCTTCAGCACGGCGTGGTGTGTCCCTGGACACAGCTC	NME/NM23 nucleoside diphosphate kinase 2
NOD2	NM_001293557.1	IBD1,CARD15;caspase recruitment domain family, member 15	TGCCTTCCTTCTACAACATGTTCAGGAATTACCAGTCCCATTGGCCCTGCCTTTGGAAGCTGCCACATGCAAGAAGTATATGGCCAAGCTGAGGACCACG	nucleotide binding oligomerization domain containing 2
NOS1	NM_000620.4	NOS;nitric oxide synthase 1 (neuronal)	CAGCCAATGTGCAGTTCACAGAGATATGCATACAGCAGGGCTGGAAACCGCCTAGAGGCCGCTTCGATGTCCTGCCGCTCCTGCTTCAGGCCAACGGCAA	nitric oxide synthase 1
NOS2	NM_000625.4	NOS2A;nitric oxide synthase 2A (inducible, hepatocytes),nitric oxide synthase 2, inducible	TTGCCTGGGGTCCATTATGACTCCCAAAAGTTTGACCAGAGGACCCAGGGACAAGCCTACCCCTCCAGATGAGCTTCTACCTCAAGCTATCGAATTTGTC	nitric oxide synthase 2
NOS3	NM_000603.4	nitric oxide synthase 3 (endothelial cell)	CCGGACCACCTCGTCCCTGTGGAAAGACAAGGCAGCAGTGGAAATCAACGTGGCCGTGCTGCACAGTTACCAGCTAGCCAAAGTCACCATCGTGGACCAC	nitric oxide synthase 3
NOX1	NM_007052.4		TCATTTTGCAGCCGCACACTGAGAAAGCAATTGGATCACAACCTCACCTTCCACAAGCTGGTGGCCTATATGATCTGCCTACATACAGCTATTCACATCA	NADPH oxidase 1
NOX3	NM_015718.2		TCAGATTTCACAAACTGGTCGCCTATGGGATAGCTGTTAATGCAACCATCCACATCGTGGCGCATTTCTTCAACCTGGAACGCTACCACTGGAGCCAGTC	NADPH oxidase 3
NOX4	NM_001143836.2		ATAGCAAAATATAACAGAGGAAAAACAGTTGGTGTTTTCTGTTGTGGACCCAATTCACTATCCAAGACTCTTCATAAACTGAGTAACCAGAACAACTCAT	NADPH oxidase 4	sub-maximal isoform coverage due to non-overlapping variants
NPM1	NM_002520.6	nucleophosmin (nucleolar phosphoprotein B23, numatrin),nucleophosmin	AAAAGGACAAGAATCCTTCAAGAAACAGGAAAAAACTCCTAAAACACCAAAAGGACCTAGTTCTGTAGAAGACATTAAAGCAAAAATGCAAGCAAGTATA	nucleophosmin 1	CLEC2D (NM_001197317)
NPR1	NM_000906.3	ANPRA,NPRA;atrionatriuretic peptide receptor A,natriuretic peptide receptor A	ACCATGCCGCGCAAAGGCCGAGTTATCTACATCTGCAGCTCCCCTGATGCCTTCAGAACCCTCATGCTCCTGGCCCTGGAAGCTGGCTTGTGTGGGGAGG	natriuretic peptide receptor 1
NPR2	NM_003995.3	ANPRB,NPRB,AMDM;acromesomelic dysplasia, Maroteaux type,atrionatriuretic peptide receptor B,natriuretic peptide receptor B	TCGAATTGTGGAAAAGATGCAGGGACGAAGATATCACGGTGTAACTGGGCTGGTTGTCATGGACAAGAACAATGACCGAGAGACTGACTTTGTCCTCTGG	natriuretic peptide receptor 2
NQO1	NM_000903.2	NMOR1,DIA4;diaphorase (NADH/NADPH) (cytochrome b-5 reductase),NAD(P)H dehydrogenase, quinone 1	CCGAATTCAAATCCTGGAAGGATGGAAGAAACGCCTGGAGAATATTTGGGATGAGACACCACTGTATTTTGCTCCAAGCAGCCTCTTTGACCTAAACTTC	NAD(P)H quinone dehydrogenase 1
NR2F1	NM_005654.4	ERBAL3,TFCOUP1;nuclear receptor subfamily 2, group F, member 1	AAACTCTCATCCGCGATATGTTACTGTCTGGGAGCAGCTTCAACTGGCCTTACATGTCCATCCAGTGCTCCTAGACCTTGGGCGCTTCCCACCTGCCCCG	nuclear receptor subfamily 2 group F member 1
NRAS	NM_002524.3	neuroblastoma RAS viral (v-ras) oncogene homolog,neuroblastoma RAS viral oncogene homolog	ACCCTGGTCCTGACTTCCCTGGAGGAGAAGTATTCCTGTTGCTGTCTTCAGTCTCACAGAGAAGCTCCTGCTACTTCCCCAGCTCTCAGTAGTTTAGTAC	NRAS proto-oncogene, GTPase
NRF1	NM_001040110.1		CAGCTTGCCTCCTCAGAGGTGTTGACTATCTGGGTGTTCTTGGTAACCGTTAACTCTGTCTTTCTCAGCTGCAAGCCCTGAGTCTCCAGTAGCTGAATTC	nuclear respiratory factor 1
NSD1	NM_022455.4	STO;Sotos syndrome	CAAGAGAGACCTCCCTGCTTCTGGTAAAAGTCGTTCAGACTGTGTTACTAGGCGCAACTGTGGACGATCAAAGCCTTCATCCAAATTGCGAGATGCTTTT	nuclear receptor binding SET domain protein 1
NT5E	NM_002526.2	NT5;5' nucleotidase (CD73),5'-nucleotidase, ecto (CD73)	ATTCGGGTTTTGAAATGGATAAACTCATCGCTCAGAAAGTGAGGGGTGTGGACGTCGTGGTGGGAGGACACTCCAACACATTTCTTTACACAGGCAATCC	5'-nucleotidase ecto
NUP205	NM_015135.1	C7orf14;chromosome 7 open reading frame 14,nucleoporin 205kDa	GAACTTGACGTTGATGTAAATGAAGGGTCTCTAATGGAGCTACAGGGACATATTGGAAGATTCCAGCGCCAGTGCTTAGGACTACTAAGTCGCTTTGGTG	nucleoporin 205
NUP62	NM_016553.3	nucleoporin 62kDa	GGCACTGCAAAGACGGCAACAACCACACCTGCTACAGGGTTTTCTTTCTCCACCTCTGGCACTGGAGGGTTTAATTTTGGGGCTCCCTTCCAACCAGCCA	nucleoporin 62
OAT	NM_000274.3		CTGGAGCGTGCTCTTCAGGATCCAAATGTGGCTGCGTTCATGGTAGAACCAATTCAGGGTGAAGCAGGCGTTGTTGTTCCGGATCCAGGTTACCTAATGG	ornithine aminotransferase
ODC1	NM_002539.1		AGACCTTCGTGCAGGCAATCTCTGATGCCCGCTGTGTTTTTGACATGGGGGCTGAGGTTGGTTTCAGCATGTATCTGCTTGATATTGGCGGTGGCTTTCC	ornithine decarboxylase 1
OGDH	NM_001003941.2	oxoglutarate (alpha-ketoglutarate) dehydrogenase (lipoamide)	CATTGACGGCTTCCCAGACTGTTAAGACATTTTCACAAAACAGACCAGCAGCAGCTAGGACATTTCAACAGATTCGGTGCTATTCTGCACCTGTTGCTGC	oxoglutarate dehydrogenase
OGDHL	NM_018245.2		GCGAACCTGCTGGGTGATTTGTTTGCGCTCTGTTTTATGGGGCATTCCTGCGAGATGTGTCAGCTTCTGTGTGAAATGCAGCCACAGCTCATGTGTACCA	oxoglutarate dehydrogenase like
OTC	NM_000531.5		CTTACCACACAAGATATTCATTTGGGTGTGAATGAAAGTCTCACGGACACGGCCCGTGTATTGTCTAGCATGGCAGATGCAGTATTGGCTCGAGTGTATA	ornithine carbamoyltransferase
PAH	NM_000277.1		TTCAAGAGCTGGACAGATTTGCCAATCAGATTCTCAGCTATGGAGCGGAACTGGATGCTGACCACCCTGGTTTTAAAGATCCTGTGTACCGTGCAAGACG	phenylalanine hydroxylase
PCK1	NM_002591.2	phosphoenolpyruvate carboxykinase 1 (soluble)	GGGCACATCAACATGATGGAGCTTTTCAGCATCTCCAAGGAATTCTGGGAGAAGGAGGTGGAAGACATCGAGAAGTATCTGGAGGATCAAGTCAATGCCG	phosphoenolpyruvate carboxykinase 1
PCK2	NM_004563.2	phosphoenolpyruvate carboxykinase 2 (mitochondrial)	GGGGAGCCAGTGAGCCAGTGGCCGTGCAACCCAGAGAAAACCCTGATTGGCCACGTGCCCGACCAGCGGGAGATCATCTCCTTCGGCAGCGGCTATGGTG	phosphoenolpyruvate carboxykinase 2, mitochondrial
PCLAF	NM_014736.5	KIAA0101;KIAA0101	AGGGTTTAAACGGTTGATAATGCCTCTACAACAACAAGAAAAAAGATAAAATACTAGGATAGAATCATGGTGGGCACAGTGGCTTCTCAGGAGGCTGAGG	PCNA clamp associated factor
PDCD1	NM_005018.2	SLEB2;systemic lupus erythematosus susceptibility 2	CTTCCCCGAGGACCGCAGCCAGCCCGGCCAGGACTGCCGCTTCCGTGTCACACAACTGCCCAACGGGCGTGACTTCCACATGAGCGTGGTCAGGGCCCGG	programmed cell death 1
PDCD1LG2	NM_025239.3		TGTGGAGCTGTGGCAAGTCCTCATATCAAATACAGAACATGATCTTCCTCCTGCTAATGTTGAGCCTGGAATTGCAGCTTCACCAGATAGCAGCTTTATT	programmed cell death 1 ligand 2
PDGFB	NM_033016.2	SIS;platelet-derived growth factor beta polypeptide (simian sarcoma viral (v-sis) oncogene homolog),platelet-derived growth factor beta polypeptide	GATTCACCTCTTCCTCTGGTTCCTTTCATCTCTCTACCTCCACCCTGCATTTTCCTCTTGTCCTGGCCCTTCAGTCTGCTCCACCAAGGGGCTCTTGAAC	platelet derived growth factor subunit B
PDGFRB	NM_002609.3	PDGFR;platelet-derived growth factor receptor, beta polypeptide	CCCCTTCCTCCATCCCTCTGTTCTCCTGAGCCTTCAGGAGCCTGCACCAGTCCTGCCTGTCCTTCTACTCAGCTGTTACCCACTCTGGGACCAGCAGTCT	platelet derived growth factor receptor beta
PDHA1	NM_000284.3	PDHA;pyruvate dehydrogenase (lipoamide) alpha 1,pyruvate dehydrogenase alpha 1	TAAGAGTGACCCTATTATGCTTCTCAAGGACAGGATGGTGAACAGCAATCTTGCCAGTGTGGAAGAACTAAAGGAAATTGATGTGGAAGTGAGGAAGGAG	pyruvate dehydrogenase E1 alpha 1 subunit
PDK1	NM_002610.3	pyruvate dehydrogenase kinase, isoenzyme 1,pyruvate dehydrogenase kinase, isozyme 1	TGGATTGCCCATATCACGTCTTTACGCACAATACTTCCAAGGAGACCTGAAGCTGTATTCCCTAGAGGGTTACGGGACAGATGCAGTTATCTACATTAAG	pyruvate dehydrogenase kinase 1
PDK2	NM_002611.3	pyruvate dehydrogenase kinase, isoenzyme 2,pyruvate dehydrogenase kinase, isozyme 2	AGTTCACTGACGCCCTGGTCACCATCCGGAACCGGCACAACGACGTGGTGCCCACCATGGCACAAGGCGTGCTTGAGTACAAGGACACCTACGGCGATGA	pyruvate dehydrogenase kinase 2
PDK3	NM_005391.1	pyruvate dehydrogenase kinase, isoenzyme 3,pyruvate dehydrogenase kinase, isozyme 3	TCCCACCTGTAACGTGGCGGATGTGGTGAAAGATGCATATGAAACAGCCAAGATGCTGTGTGAACAGTATTACCTGGTAGCTCCAGAGCTGGAAGTTGAA	pyruvate dehydrogenase kinase 3
PDK4	NM_002612.3	pyruvate dehydrogenase kinase, isoenzyme 4,pyruvate dehydrogenase kinase, isozyme 4	AATCAGAACACTGATCCAATGAGGAATGGAGCTTGTTTCTGTGACCCAGGAGAACTTAGTGCAAGACTACAGGAGTTAACAGATGGCCAGCTCCTTATTT	pyruvate dehydrogenase kinase 4
PDP1	NM_001161778.1	PPM2C;protein phosphatase 2C, magnesium-dependent, catalytic subunit	GGCTTGATAATGACATCTCCTTGGAGGCGCAAGTTGGTGATCCTAATTCTTTTCTCAACTACCTGGTGCTTCGAGTGGCATTTTCTGGAGCCACTGCTTG	pyruvate dehyrogenase phosphatase catalytic subunit 1
PDPK1	NM_002613.3		TCATTTCTCCACTGTAGTTGGGGTCCATTGATTGTGCAGGGGAACGTGCAGGAGGTTTTTCTAGGCACCGTGTTCAGTGCTGCTTCACTCTACCAGAGAT	3-phosphoinositide dependent protein kinase 1
PEBP1	NM_002567.2	PBP;prostatic binding protein	CAGCGCTCGCTGACAGCTTGGGAGGAAACCTGAGATCTGTGTTTTTTAAATTGATCGTTCTTCATGGGGGTAAGAAAAGCTGGTCTGGAGTTGCTGAATG	phosphatidylethanolamine binding protein 1
PEMT	NM_148173.1		AGCTTCTTTGCACTGGGGTTCGCTGGAACTTTCCTAGGTGATTACTTCGGGATCCTCAAGGAGGCGAGAGTGACCGTGTTCCCCTTCAACATCCTGGACA	phosphatidylethanolamine N-methyltransferase
PFKFB1	NM_002625.2	PFRX	GCATAATTGCAGAAAACATCAGGCAAGTGAAACTTGGCAGCCCTGATTATATAGACTGTGACCGGGAAAAGGTTCTGGAAGACTTTCTAAAGAGAATTGA	6-phosphofructo-2-kinase/fructose-2,6-biphosphatase 1
PFKL	NM_001002021.1		TGCGGAACGAGAAGTGCCATGACTACTACACCACGGAGTTCCTGTACAACCTGTACTCATCAGAGGGCAAGGGCGTCTTCGACTGCAGGACCAATGTCCT	phosphofructokinase, liver type
PFKM	NM_000289.5	PFKX;phosphofructokinase, polypeptide X	TTTGATAGGAATTTTGCCACTAAGATGGGCGCCAAGGCTATGAACTGGATGTCTGGGAAAATCAAAGAGAGTTACCGTAATGGGCGGATCTTTGCCAATA	phosphofructokinase, muscle
PGAM2	NM_000290.3	phosphoglycerate mutase 2 (muscle)	ATGGCCACTCACCGCCTCGTGATGGTCCGGCACGGCGAGAGCACATGGAACCAGGAGAACCGTTTCTGTGGCTGGTTCGATGCAGAGCTGAGTGAAAAGG	phosphoglycerate mutase 2
PGD	NM_002631.2		AGGGCAGTTTATCCACACCAACTGGACAGGCCATGGTGGCACCGTGTCATCCTCGTCATACAATGCCTGATCATGCTGCTCCTGTCACCCTCCACGATTC	phosphogluconate dehydrogenase
PGK1	NM_000291.2		GCAAGAAGTATGCTGAGGCTGTCACTCGGGCTAAGCAGATTGTGTGGAATGGTCCTGTGGGGGTATTTGAATGGGAAGCTTTTGCCCGGGGAACCAAAGC	phosphoglycerate kinase 1
PGM2	NM_018290.3		GACTTGACCATCATCCAGACTACACAGGGATTTTGCAGATACCTGGAAAAACAATTCAGTGACTTAAAGCAGAAAGGCATCGTGATCAGTTTTGACGCCC	phosphoglucomutase 2
PHGDH	NM_006623.3		GAAAATCCACATTCTTGGGCTGAACGCGGGCCTCTGACACTGCTTACACTGCACTCTGACCCTGTAGTACAGCAATAACCGTCTAATAAAGAGCCTACCC	phosphoglycerate dehydrogenase
PIK3C2A	NM_002645.1	phosphoinositide-3-kinase, class 2, alpha polypeptide,phosphatidylinositol-4-phosphate 3-kinase, catalytic subunit type 2 alpha	TGGTAATTTTCAAATGTCTCTCAACTGGCAGAGATCGAGGCATGGTGGAGCTGGTTCCTGCTTCCGATACCCTCAGGAAAATCCAAGTGGAATATGGTGT	phosphatidylinositol-4-phosphate 3-kinase catalytic subunit type 2 alpha
PIK3CA	NM_006218.2	phosphoinositide-3-kinase, catalytic, alpha polypeptide,phosphatidylinositol-4,5-bisphosphate 3-kinase, catalytic subunit alpha	CCTCAGGCTTGAAGAGTGTCGAATTATGTCCTCTGCAAAAAGGCCACTGTGGTTGAATTGGGAGAACCCAGACATCATGTCAGAGTTACTGTTTCAGAAC	phosphatidylinositol-4,5-bisphosphate 3-kinase catalytic subunit alpha
PIK3CB	NM_006219.1	PIK3C1;phosphoinositide-3-kinase, catalytic, beta polypeptide,phosphatidylinositol-4,5-bisphosphate 3-kinase, catalytic subunit beta	CCGCCAGTGTTGTGAGGATGCATATCTGATTTTACGACGGCATGGGAATCTCTTCATCACTCTCTTTGCGCTGATGTTGACTGCAGGGCTTCCTGAACTC	phosphatidylinositol-4,5-bisphosphate 3-kinase catalytic subunit beta
PIK3CD	NM_005026.3	phosphoinositide-3-kinase, catalytic, delta polypeptide,phosphatidylinositol-4,5-bisphosphate 3-kinase, catalytic subunit delta	GAATCAACCGCGAGCGTGTCCCATTCATCCTCACCTACGACTTTGTCCATGTGATTCAGCAGGGGAAGACTAATAATAGTGAGAAATTTGAACGGTTCCG	phosphatidylinositol-4,5-bisphosphate 3-kinase catalytic subunit delta
PIK3R1	NM_181504.2	phosphoinositide-3-kinase, regulatory subunit 1 (alpha)	TCATGATGAGAAGACATGGAATGTTGGAAGCAGCAACCGAAACAAAGCTGAAAACCTGTTGCGAGGGAAGCGAGATGGCACTTTTCTTGTCCGGGAGAGC	phosphoinositide-3-kinase regulatory subunit 1
PIK3R2	NM_005027.2	phosphoinositide-3-kinase, regulatory subunit 2 (beta)	CCAGCCTGGGCACCCTGATTTTTAAGCCATAGACCTGGGGTCAGGGCAGGAAGGAACTTCACTCTGCTGCTTCCGAGAACCTCGGCCGTGACATTCGGGG	phosphoinositide-3-kinase regulatory subunit 2
PIK3R3	NM_003629.3	phosphoinositide-3-kinase, regulatory subunit 3 (gamma)	TGATGGGACCTCCACTTATTTAGGCCTCATGTGCTTTGAAGAAGCTTTGAGAGCCAATGTGTCTTCCACGGGTCTCTTTTTTGCTACAAGTAATCAGCCC	phosphoinositide-3-kinase regulatory subunit 3
PIK3R4	NM_014602.1	phosphoinositide-3-kinase, regulatory subunit 4	GGGAAGACCACCACTACCAGATCTATTCTTACATACAGCCGAATTGGAGGACGAGTCAAGACGCTCACATTCTGCCAAGGCTCCCACTATTTAGCCATAG	phosphoinositide-3-kinase regulatory subunit 4
PKLR	NM_181871.3	pyruvate kinase, liver and RBC	AGCTGCTATGGCAGACACCTTCCTGGAACACCTCTGCCTACTGGACATTGACTCCGAGCCCGTGGCTGCTCGCAGTACCAGCATCATTGCCACCATCGGG	pyruvate kinase L/R
PKM	NM_182471.1	PKM2;pyruvate kinase, muscle	ATGGCAAGAGGGTGACAGCTTCCTTTCCTGTGTGTACTCTGTCCAGTTCCTTTAGAAAAAATGGATGCCCAGAGGACTCCCAACCCTGGCTTGGGGTCAA	pyruvate kinase M1/2
PLA2G15	NM_012320.3	LYPLA3;lysophospholipase 3 (lysosomal phospholipase A2),phospholipase A2, group XV	ACTACACATGGTCACCTGAGAAGGTGTTCGTGCAGACACCCACAATCAACTACACACTGCGGGACTACCGCAAGTTCTTCCAGGACATCGGCTTTGAAGA	phospholipase A2 group XV
PLCG1	NM_002660.2	PLC1;phospholipase C, gamma 1 (formerly subtype 148),phospholipase C, gamma 1	GTGATGCTAGGGAACTCGGAGTTCGACAGCCTTGTTGACCTCATCAGCTACTATGAGAAACACCCGCTATACCGCAAGATGAAGCTGCGCTATCCCATCA	phospholipase C gamma 1
PLK1	NM_005030.3	PLK;polo-like kinase (Drosophila),polo-like kinase 1	GCTTGGCTGCCAGTACCTGCACCGAAACCGAGTTATTCATCGAGACCTCAAGCTGGGCAACCTTTTCCTGAATGAAGATCTGGAGGTGAAAATAGGGGAT	polo like kinase 1
PNOC	NM_001284244.1		CGGGGCCCGGAAGTCGGCCAGGAAGTTGGCCAATCAGAAGCGGTTCAGTGAGTTTATGAGGCAATACTTGGTCCTGAGCATGCAGTCCAGCCAGCGCCGG	prepronociceptin
PNP	NM_000270.2	NP;nucleoside phosphorylase	TTTCTTCTACCAGACCCTTCTGGTGCCAGATCCTCTTCTCAAAGCTGGGATTACAGGTGTGAGCATAGTGAGACCTTGGCGCTACAAAATAAAGCTGTTC	purine nucleoside phosphorylase
POLE	NM_006231.3	polymerase (DNA directed), epsilon,polymerase (DNA) epsilon, catalytic subunit	GCAAGGCAGCCAACATGCCTGACTCTGAGCTATTCGAGCTCATCTCTGAGAACCGTTCCATGTCTCGGAAGCTGGAAGATTACGGGGAGCAGAAGTCTAC	DNA polymerase epsilon, catalytic subunit
PPARG	NM_005037.5	peroxisome proliferative activated receptor, gamma,peroxisome proliferator-activated receptor gamma	CAGATCCAGTGGTTGCAGATTACAAGTATGACCTGAAACTTCAAGAGTACCAAAGTGCAATCAAAGTGGAGCCTGCATCTCCACCTTATTATTCTGAGAA	peroxisome proliferator activated receptor gamma
PPARGC1A	NM_013261.3	PPARGC1;peroxisome proliferative activated receptor, gamma, coactivator 1,peroxisome proliferative activated receptor, gamma, coactivator 1, alpha,peroxisome proliferator-activated receptor gamma, coactivator 1 alpha	GAACAAGCACTTCGGTCATCCCAGTCAAGCTGTTTTTGACGACGAAGCAGACAAGACCGGTGAACTGAGGGACAGTGATTTCAGTAATGAACAATTCTCC	PPARG coactivator 1 alpha	sub-maximal isoform coverage due to non-overlapping variants
PPAT	NM_002703.3		GGAAAGTGTGGACTTCCATATGTGGAGGTGCTGTGTAAAAACCGGTATGTAGGGAGAACCTTCATTCAGCCAAACATGAGGTTAAGACAACTTGGTGTTG	phosphoribosyl pyrophosphate amidotransferase
PPM1A	NM_021003.4	protein phosphatase 1A (formerly 2C), magnesium-dependent, alpha isoform,protein phosphatase, Mg2+/Mn2+ dependent, 1A	TTGAAATGGAGGATGCACATACGGCTGTGATCGGTTTGCCAAGTGGACTTGAATCGTGGTCATTCTTTGCTGTGTATGATGGGCATGCTGGTTCTCAGGT	protein phosphatase, Mg2+/Mn2+ dependent 1A
PRDX1	NM_002574.2	PAGA	GACCCATGAACATTCCTTTGGTATCAGACCCGAAGCGCACCATTGCTCAGGATTATGGGGTCTTAAAGGCTGATGAAGGCATCTCGTTCAGGGGCCTTTT	peroxiredoxin 1
PRDX5	NM_012094.4		GGAAGGAGACAGACTTATTACTAGATGATTCGCTGGTGTCCATCTTTGGGAATCGACGTCTCAAGAGGTTCTCCATGGTGGTACAGGATGGCATAGTGAA	peroxiredoxin 5
PRF1	NM_005041.3	perforin 1 (pore forming protein)	ACTGTTTTTCAGGGAGGTGGCTGGGTTTACACGCTAATCCCGATTCACCCTGTCCAAACTGCCTAAGCCCTCCGCCATTCTCAAGCCCTGCAGTCACAGC	perforin 1
PRIM1	NM_000946.2	primase, DNA, polypeptide 1 (49kDa),primase (DNA) subunit 1	ACGCATCATTGACAGAGCATTGAAGGAGGACTTTGGATTTAAGCATCGTCTCTGGGTATATTCTGGAAGGAGAGGTGTTCATTGTTGGGTCTGTGATGAA	DNA primase subunit 1
PRIM2	NM_001282488.1	PRIM2A;primase, polypeptide 2A (58kD),primase, polypeptide 2A, 58kDa,primase, DNA, polypeptide 2 (58kDa),primase (DNA) subunit 2	GATGGAGTTTTCTGGAAGAAAGTGGAGGAAGCTGAGGTTGGCAGGTGACCAGAGGAATGCTTCCTACCCTCATTGCCTTCAGTTTTACTTGCAGCCACCT	DNA primase subunit 2
PRKAA1	NM_006251.5	protein kinase, AMP-activated, alpha 1 catalytic subunit	AGGCTGGATGAAAAAGAAAGTCGGCGTCTGTTCCAACAGATCCTTTCTGGTGTGGATTATTGTCACAGGCATATGGTGGTCCATAGAGATTTGAAACCTG	protein kinase AMP-activated catalytic subunit alpha 1
PRKAA2	NM_006252.2	PRKAA;protein kinase, AMP-activated, alpha 2 catalytic subunit	ATAGTGGTGACCCTCAAGACCAGCTTGCAGTGGCTTATCATCTTATCATTGACAATCGGAGAATAATGAACCAAGCCAGTGAGTTCTACCTCGCCTCTAG	protein kinase AMP-activated catalytic subunit alpha 2
PRKAB1	NM_006253.4	protein kinase, AMP-activated, beta 1 non-catalytic subunit	TGAGGCCTGGCTATGGAACTAAATACAGTGTTGGTCTTGCCTGTCCTTCAAAATCAACAACAGATTGTCTCTCGGCTCCAGGGAGGTGTCATTTCTATAG	protein kinase AMP-activated non-catalytic subunit beta 1
PRKAB2	NM_005399.3	protein kinase, AMP-activated, beta 2 non-catalytic subunit	AAGTGACTTTGAAAAGTTTTGTGGCACCTGACCCACCCCAGACACTAGGGCTATCAGAAGGTCTCCTTTTTAGCCCAGCACAGGCCCAGGCCACTTTGTC	protein kinase AMP-activated non-catalytic subunit beta 2
PRKAG1	NM_002733.3	protein kinase, AMP-activated, gamma 1 non-catalytic subunit	AAGACCTACAACAACCTAGATGTATCTGTGACTAAAGCCTTGCAACATCGATCACATTACTTTGAGGGTGTTCTCAAGTGCTACCTGCATGAGACTCTGG	protein kinase AMP-activated non-catalytic subunit gamma 1
PRKAG2	NM_016203.3	protein kinase, AMP-activated, gamma 2 non-catalytic subunit	GGAATAGGAACGTACCACAACATTGCCTTCATACATCCAGACACTCCCATCATCAAAGCCTTGAACATATTTGTGGAAAGACGAATATCAGCTCTGCCTG	protein kinase AMP-activated non-catalytic subunit gamma 2
PRKCG	NM_002739.3	PKCG,SCA14;protein kinase C, gamma	TCATCTGGGGTATCGGAAAGCAGGGCCTGCAATGTCAAGTCTGCAGCTTTGTGGTTCATCGACGATGCCACGAATTTGTGACCTTCGAGTGTCCAGGCGC	protein kinase C gamma
PRKN	NM_004562.2	PARK2;Parkinson disease (autosomal recessive, juvenile) 2, parkin,parkinson protein 2, E3 ubiquitin protein ligase (parkin)	CTTAGTGTCACTGGCAGTCCCACTAAATTACACTTCCTTACACTGGCCCGATGCGACAAATCAGGTGGCTCCCTTCTGTCACGTGGAGCACACAGTGTTT	parkin RBR E3 ubiquitin protein ligase
PRODH2	NM_021232.1	proline dehydrogenase (oxidase) 2	CTGGTCTCGGCGACTCCTGGGCTCCCGGCTCTCAGGCGCATTTCTCCGAGCATCCGTCTATGGGCAGTTTGTGGCTGGTGAGACAGCAGAGGAGGTGAAG	proline dehydrogenase 2
PRPS1	NM_002764.3	DFN2;deafness, X-linked 2, perceptive, congenital	TCTATGATCCTTGCAGAAGCCATCAGGAGAACTCACAATGGAGAATCCGTTTCTTACCTATTCAGCCATGTCCCTTTATAATAGAGTAACTTCTGAGGCT	phosphoribosyl pyrophosphate synthetase 1
PRR5	NM_015366.3	proline rich 5 (renal)	GTCCATGTGGCGTGTGTGTGAGTGAGACTTTTTTACTGCGTCCCGTCCCGCCAGCCCTATCGGCCTCGTCACTGGCCTTGGTCACTTTGTATTTCTGTCT	proline rich 5
PSAT1	NM_021154.3		TGGGGTCTCCTGGGTTCAGCGGCTGTTGATTCAAGGTCAACATTGACCATTGGAGGAGTGGTTTAAGAGTGCCAGGCGAAGGGCAAACTGTAGATCGATC	phosphoserine aminotransferase 1
PSMA3	NM_152132.1	proteasome (prosome, macropain) subunit, alpha type, 3	GCAACTCTACATGATTGACCCATCAGGTGTTTCATACGGTTATTGGGGCTGTGCCATCGGCAAAGCCAGGCAAGCTGCAAAGACGGAAATAGAGAAGCTT	proteasome subunit alpha 3
PSMA7	NM_002792.2	proteasome (prosome, macropain) subunit, alpha type, 7	CTATACTGACGAAGCCATTGAAACAGATGATCTGACCATTAAGCTGGTGATCAAGGCACTCCTGGAAGTGGTTCAGTCAGGTGGCAAAAACATTGAACTT	proteasome subunit alpha 7
PSMB1	NM_002793.2	proteasome (prosome, macropain) subunit, beta type, 1	AAGGCAGCCATCTCGCCGTGAGACAGCAAGTGTCGCGCAGCCGTGCGATGTTGTCCTCTACAGCCATGTATTCGGCTCCTGGCAGAGACTTGGGGATGGA	proteasome subunit beta 1
PSMB10	NM_002801.3	MECL1;proteasome (prosome, macropain) subunit, beta type, 10	CCATCGCGGGCCTGGTGTTCCAAGACGGGGTCATTCTGGGCGCCGATACGCGAGCCACTAACGATTCGGTCGTGGCGGACAAGAGCTGCGAGAAGATCCA	proteasome subunit beta 10
PSMB3	NM_002795.3	proteasome (prosome, macropain) subunit, beta type, 3	AGAGACAGCAGTGAGAGCGGTTGCGCAGTGAAGGCTAGACCCGGTTTACTGGAATTGCTCTGGCGATCGAGGGATCCTAGTACACCGCAATCATGTCTAT	proteasome subunit beta 3
PSMC1	NM_002802.2	proteasome (prosome, macropain) 26S subunit, ATPase, 1	GTCAGAGTGGTGGTCATGGTCCTGGAGGTGGCAAGAAGGATGACAAGGACAAGAAAAAGAAATATGAACCTCCTGTACCAACTAGAGTGGGGAAAAAGAA	proteasome 26S subunit, ATPase 1
PSMD13	NM_175932.2	proteasome (prosome, macropain) 26S subunit, non-ATPase, 13	ATGCTCAACAACCTTCCTGGTGTGACATCGGTTCACAGTCGTTTCTATGATCTCTCCAGTAAATACTATCAAACAATCGGAAACCACGCGTCCTACTACA	proteasome 26S subunit, non-ATPase 13
PSME2	NM_002818.2	proteasome (prosome, macropain) activator subunit 2 (PA28 beta)	AGAAGAAAGAAGTCCATAAGTGTGGATTTCTCCCTGGGAATGAGAAAGTCCTGTCCCTGCTTGCCCTGGTTAAGCCAGAAGTCTGGACTCTCAAAGAGAA	proteasome activator subunit 2
PSPH	NM_004577.3	PSP	GCTGTGAGGCCTAGCGAAGATGAAGATAGAATGCAAGGTAGAAAGTGCTGGATACCTTTAGAAAGCTGCAGGACTGGTGCGATGGGAGTTGAGACGTAAG	phosphoserine phosphatase
PTEN	NM_000314.3	BZS,MHAM	TGTGGTCTGCCAGCTAAAGGTGAAGATATATTCCTCCAATTCAGGACCCACACGACGGGAAGACAAGTTCATGTACTTTGAGTTCCCTCAGCCGTTACCT	phosphatase and tensin homolog
PTGER4	NM_000958.2	prostaglandin E receptor 4 (subtype EP4)	CACTACGTGGACAAGCGATTGGCGGGCCTCACGCTCTTTGCAGTCTATGCGTCCAACGTGCTCTTTTGCGCGCTGCCCAACATGGGTCTCGGTAGCTCGC	prostaglandin E receptor 4
PTGES	NM_004878.4	MGST1L1	TCCTGGGCTTCGTCTACTCCTTTCTGGGTCCTAACCCTTTTGTCGCCTGGATGCACTTCCTGGTCTTCCTCGTGGGCCGTGTGGCACACACCGTGGCCTA	prostaglandin E synthase
PTGS1	NM_000962.2	prostaglandin-endoperoxide synthase 1 (prostaglandin G/H synthase and cyclooxygenase)	ACCCCCAAGGCACCAACCTCATGTTTGCCTTCTTTGCACAACACTTCACCCACCAGTTCTTCAAAACTTCTGGCAAGATGGGTCCTGGCTTCACCAAGGC	prostaglandin-endoperoxide synthase 1
PTGS2	NM_000963.1	prostaglandin-endoperoxide synthase 2 (prostaglandin G/H synthase and cyclooxygenase)	GCTACAAAAGCTGGGAAGCCTTCTCTAACCTCTCCTATTATACTAGAGCCCTTCCTCCTGTGCCTGATGATTGCCCGACTCCCTTGGGTGTCAAAGGTAA	prostaglandin-endoperoxide synthase 2
PTK2	NM_005607.4	PTK2 protein tyrosine kinase 2	TAGGAGCACGTCTTGCTACCCTCTTTTGAAGATGTTCTCTAGCCTTCCACCAGCAGCGAGGAATTAACCCTGTGTCCTCAGTCGCCAGCACTTACAGCTC	protein tyrosine kinase 2	sub-maximal isoform coverage due to non-overlapping variants
PTK6	NM_001256358.1	PTK6 protein tyrosine kinase 6	GACACGCAGGCTGTGCGGCACTACAAGATCTGGCGGCGTGCCGGGGGCCGGCTGCACCTGAACGAGGCGGTGTCCTTCCTCAGCCTGCCCGAGCTTGTGA	protein tyrosine kinase 6
PTPN5	NM_001039970.1	protein tyrosine phosphatase, non-receptor type 5 (striatum-enriched)	CACTTTGTGTCCTGCTGCAATGTGTTCTGTCTGTCCATCCATCTCTGCCCTCTGTACCGGACACTGTGTCTCCTCAGCCAGGAAGGGGTAATGAGCTCCA	protein tyrosine phosphatase non-receptor type 5
PTPRC	NM_080923.2	CD45	GACACGGCTGACTTCCAGATATGACCATGTATTTGTGGCTTAAACTCTTGGCATTTGGCTTTGCCTTTCTGGACACAGAAGTATTTGTGACAGGGCAAAG	protein tyrosine phosphatase receptor type C
PUDP	NM_001178135.1	FAM16AX,HDHD1A,HDHD1;family with sequence similarity 16, member A, X-linked,haloacid dehalogenase-like hydrolase domain containing 1A,haloacid dehalogenase-like hydrolase domain containing 1	TCCGCGTCGTTCGATATGAAGACAAGCCGCCACAAGGAGTTCTTCAGCTTGTTTTCCCACATTGTGCTGGGAGATGACCCCGAAGTGCAGCATGGCAAGC	pseudouridine 5'-phosphatase
PYCR1	NM_006907.2		TGGATGAAATAGGCGCCGACATTGAGGACAGACACATTGTGGTGTCCTGCGCGGCCGGCGTCACCATCAGCTCCATTGAGAAGAAGCTGTCAGCGTTTCG	pyrroline-5-carboxylate reductase 1
PYCR2	NM_013328.2	pyrroline-5-carboxylate reductase family member 2	AGGTCCTTGTGATAAAACCTCCTTAAATCTGTTCAGACCAAGCAATGCGAGCTTCCTCTCCTGTCCCATGTTGGAAGTTGCTCTGAAGGGGTGGTAGATG	pyrroline-5-carboxylate reductase 2
PYCR3	NM_023078.2	PYCRL;pyrroline-5-carboxylate reductase-like	CTGAGGGGCCCAAGAGATGGCGTCTTGGTCATTTGCCCGCATGGTTGGGCAGTTGGTTGAGGCCATGAACAGAACTTACGGTAACAGGCACGGCTGGCCC	pyrroline-5-carboxylate reductase 3
RAD51	NM_133487.2	RAD51A,RECA;RAD51 (S. cerevisiae) homolog (E coli RecA homolog),RAD51 homolog (RecA homolog, E. coli) (S. cerevisiae),RAD51 homolog (S. cerevisiae)	AGACCACCAGACCCAGCTCCTTTATCAAGCATCAGCCATGATGGTAGAATCTAGGTATGCACTGCTTATTGTAGACAGTGCCACCGCCCTTTACAGAACA	RAD51 recombinase
RAD51AP1	NM_001130862.1		TCTGTGAAGTCTCCCAATCAGAGTCTCCGCCTTGGCTTGTCCAGATTAGCACGAGTTAAACCTTTGCATCCAAATGCCACTAGCACCTGAGTGTGGTACA	RAD51 associated protein 1
RANBP2	NM_006267.4	ANE1;acute necrotizing encephalopathy 1 (autosomal dominant)	AAATCAAACAACTGCAATTTCAACACCTGCCTCTTCGGAGATAAGCAAGGCTCCAAAGAGTGGATTTGAAGGAATGTTCATCAGGAAAGGACAGTGGGAT	RAN binding protein 2
RB1CC1	NM_001083617.1		CAGAAGTGTACCACTGCCAAACAAGAACTAGCAAATAACCTACATGTCAGACTGAAGTGGTGTTGCTTTGTAATGCTTCATGCTGATCAAGATGGAGAGA	RB1 inducible coiled-coil 1
RBBP5	NM_005057.2	retinoblastoma-binding protein 5,retinoblastoma binding protein 5	ATCCATCCAGTGTGTTCTTTATGCTGGAGCCGAGATGGTCATAAACTCGTGAGTGCTTCCACTGATAACATAGTGTCACAGTGGGATGTTCTTTCAGGCG	RB binding protein 5, histone lysine methyltransferase complex subunit
RBKS	NM_022128.2		AGACATGCTCAACAGATCCAATTTCATTGCAGCAGTCAGTGTCCAGGCTGCAGGAACACAGTCATCTTACCCTTACAAAAAAGACCTTCCGCTTACTCTG	ribokinase
RBP4	NM_006744.3	retinol-binding protein 4, plasma	TCAGTTCCCATAAAACCTTCATTACACATAAAGATACACGTGGGGGTCAGTGAATCTGCTTGCCTTTCCTGAAAGTTTCTGGGGCTTAAGATTCCAGACT	retinol binding protein 4
RELA	NM_021975.3	NFKB3;nuclear factor of kappa light polypeptide gene enhancer in B-cells 3,v-rel avian reticuloendotheliosis viral oncogene homolog A	GAAGCATTAACTTCTCTGGAAAGGGGGGAGCTGGGGAAACTCAAACTTTTCCCCTGTCCTGATGGTCAGCTCCCTTCTCTGTAGGGAACTCTGGGGTCCC	RELA proto-oncogene, NF-kB subunit
REST	NM_001193508.1	DFNA27;RE1-silencing transcription factor,deafness, autosomal dominant 27	TCAGTGCAGTTATGTGGCCTCTAATCAACATGAAGTAACCCGCCATGCAAGACAGGTTCACAATGGGCCTAAACCTCTTAATTGCCCACACTGTGATTAC	RE1 silencing transcription factor
RGN	NM_152869.3	regucalcin (senescence marker protein-30)	AGGCTATGTTGCCACCATTGGAACAAAGTTCTGTGCTTTGAACTGGAAAGAACAATCAGCAGTTGTCTTGGCCACGGTGGATAACGACAAGAAAAACAAT	regucalcin
RICTOR	NM_152756.3	RPTOR independent companion of MTOR, complex 2	ACTCGGAGTCAACCAGCTCTAGACATAATAGTGAAAGTGAATCTGTGCCATCGAGTATGTTCATATTGGAGGATGACCGGTTTGGCAGCAGCTCTACTAG	RPTOR independent companion of MTOR complex 2
RIMKLA	NM_173642.3	FAM80A;family with sequence similarity 80, member A	CCCTTGAAACTCTACTTTTATCTAAGATCCAGACACCTGTCCTTACCCACTTTTCCAAACGGGGAAGACTCAGGTATCAGGAATTACCCATTGCACATTT	ribosomal modification protein rimK like family member A
RIMKLB	NM_020734.2	FAM80B;family with sequence similarity 80, member B	GAAGTATGTTAAAGAGTCTCATGGACGGGATGTACGTGTCATTGTCGTGGGAGGCCGTGTGGTTGGCACCATGTTACGTTGTTCAACAGATGGGAGAATG	ribosomal modification protein rimK like family member B
RPIA	NM_144563.2		TGCTAAGATCTGGGGGTTTCTTCATATTCCTGCTGTTGGAAGCAGTTGACCAGAAATGCTTGCCAGTACTGCCAAAGCACTGCTGTGAAATGTGAAGTAC	ribose 5-phosphate isomerase A
RPL23	NM_000978.3		CTTTTTTCCGGCGTTCAAGATGTCGAAGCGAGGACGTGGTGGGTCCTCTGGTGCGAAATTCCGGATTTCCTTGGGTCTTCCGGTAGGAGCTGTAATCAAT	ribosomal protein L23
RPLP0	NM_001002.3	ribosomal protein, large, P0	CGAAATGTTTCATTGTGGGAGCAGACAATGTGGGCTCCAAGCAGATGCAGCAGATCCGCATGTCCCTTCGCGGGAAGGCTGTGGTGCTGATGGGCAAGAA	ribosomal protein lateral stalk subunit P0
RPS6KA1	NM_002953.3	ribosomal protein S6 kinase, 90kD, polypeptide 1	CATTTGCCAACGGTCCCAGTGACACACCAGAGGAAATCCTAACCCGGATCGGCAGTGGGAAGTTTACCCTCAGTGGGGGAAATTGGAACACAGTTTCAGA	ribosomal protein S6 kinase A1
RPS6KB1	NM_003161.2	STK14A;ribosomal protein S6 kinase, 70kD, polypeptide 1	GAGAAATTTGAAATCTCAGAAACTAGTGTGAACAGAGGGCCAGAAAAAATCAGACCAGAATGTTTTGAGCTACTTCGGGTACTTGGTAAAGGGGGCTATG	ribosomal protein S6 kinase B1
RPS6KB2	NM_003952.2	ribosomal protein S6 kinase, 70kD, polypeptide 2	TCAAAAAGTTTCTGAAACGGAATCCCAGCCAGCGGATTGGGGGTGGCCCAGGGGATGCTGCTGATGTGCAGAGACATCCCTTTTTCCGGCACATGAATTG	ribosomal protein S6 kinase B2
RPTOR	NM_020761.2	regulatory associated protein of MTOR, complex 1	GGCTGTCTTCACAGGTCTGATGTGAAAATTCAATCACGACGTTAACCGGCTCGAGAGAGCGCCGGCCTAGAGGCTCATTATCTATTTATTTTACCAAACG	regulatory associated protein of MTOR complex 1
RRAGC	NM_022157.2	Ras-related GTP binding C	GCACGCCACGAAACGCCATCTAGTCTGAATCCCAGCGTCGGGGCTCTGTGCCAGCTTACTCTTCACTCCAGGGTCGGATGCCACGTGCTACAGGACATGG	Ras related GTP binding C
RRM1	NM_001033.3	ribonucleotide reductase M1 polypeptide	ACATCCACATTGCTGAGCCTAACTATGGCAAACTCACTAGTATGCACTTCTACGGCTGGAAGCAGGGTTTGAAGACTGGGATGTATTATTTAAGGACAAG	ribonucleotide reductase catalytic subunit M1
RRM2	NM_001034.1	ribonucleotide reductase M2 polypeptide	AGGGGTGACCCTTTAGTGAGCTTAGCACAGCGGGATTAAACAGTCCTTTAACCAGCACAGCCAGTTAAAAGATGCAGCCTCACTGCTTCAACGCAGATTT	ribonucleotide reductase regulatory subunit M2
RUNX1	NM_001754.4	AML1,CBFA2;acute myeloid leukemia 1,runt-related transcription factor 1	CAGCCATGAAGAACCAGGTTGCAAGATTTAATGACCTCAGGTTTGTCGGTCGAAGTGGAAGAGGGAAAAGCTTCACTCTGACCATCACTGTCTTCACAAA	runt related transcription factor 1
RUNX2	NM_001024630.3	CCD,CBFA1,CCD1;runt-related transcription factor 2	AGAACCACAAGTGCGGTGCAAACTTTCTCCAGGAGGACAGCAAGAAGTCTCTGGTTTTTAAATGGTTAATCTCCGCAGGTCACTACCAGCCACCGAGACC	runt related transcription factor 2	sub-maximal isoform coverage due to non-overlapping variants
S100A1	NM_006271.1	S100A;S100 calcium-binding protein A1	CTGCTGCAGACGGAGCTCTCTGGCTTCCTGGATGCCCAGAAGGATGTGGATGCTGTGGACAAGGTGATGAAGGAGCTAGACGAGAATGGAGACGGGGAGG	S100 calcium binding protein A1
S100A12	NM_005621.1	S100 calcium-binding protein A12 (calgranulin C)	CAAGATGAACAGGTCGACTTTCAAGAATTCATATCCCTGGTAGCCATTGCGCTGAAGGCTGCCCATTACCACACCCACAAAGAGTAGGTAGCTCTCTGAA	S100 calcium binding protein A12
SCD	NM_005063.4	SCDOS;stearoyl-CoA desaturase opposite strand,stearoyl-CoA desaturase (delta-9-desaturase)	GTTGATTATCTTCAGCCCAGGCTTTTGCTAGATGGAATGGAAAAGCAACTTCATTTGACACAAAGCTTCTAAAGCAGGTAAATTGTCGGGGGAGAGAGTT	stearoyl-CoA desaturase
SDHB	NM_003000.2	SDH1,SDH;succinate dehydrogenase complex, subunit B, iron sulfur (Ip),succinate dehydrogenase complex subunit B, iron sulfur (Ip)	CTGCAGCCACAGCTCCCCGTATCAAGAAATTTGCCATCTATCGATGGGACCCAGACAAGGCTGGAGACAAACCTCATATGCAGACTTATGAAGTTGACCT	succinate dehydrogenase complex iron sulfur subunit B
SDHC	NM_001035511.1	PGL3;succinate dehydrogenase complex, subunit C, integral membrane protein, 15kD,succinate dehydrogenase complex, subunit C, integral membrane protein, 15kDa	TTGCCTACTCTCGGCCTAGAAGCAGTTATTCTCTCTCCATATTGGGCTTTGATTTGTGCTGAGGGTCAGCTTTTGGCTCCTTCTTCCTGAGACAGTGGAA	succinate dehydrogenase complex subunit C
SDS	NM_006843.2		GGAGTTTTATCCAGCGCCTCGTCGTATGTTTGGCTGAGCACCTGTGGCCTGGGTGCAGGTTAACTTCTTGTTATCAGGAGCCCACTATGCAGAGGCCAAA	serine dehydratase
SDSL	NM_138432.2	serine dehydratase-like	ATGCCTGTCTTCCTCAAGTGTGAGAATGTGCAGCCCAGCGGCTCCTTCAAGATTCGGGGCATTGGGCATTTCTGCCAGGAGATGGCCAAGAAGGGATGCA	serine dehydratase like
SEC13	NM_001136026.2	D3S1231E,SEC13L1;SEC13 (S. cerevisiae)-like 1,SEC13-like 1 (S. cerevisiae),SEC13 homolog (S. cerevisiae)	AACCTGCTCATCAGACAGGTCCGTCAAAATCTTTGATGTGCGCAATGGAGGGCAGATCCTTATCGCCGACCTCAGGGGTCATGAGGGTCCTGTGTGGCAA	SEC13 homolog, nuclear pore and COPII coat complex component
SELENOK	NM_021237.3		GCCCACCTTCGTCCTCGTCAGCATTTTGTCTAATCGCGGCCTGTGACGCTCGAAGGGCGGGGAGCAGAGGGAGATACAGAAACCGACAGGGGCCAGGCGC	selenoprotein K
SEM1	NM_001201451.1	SHFD1,SHFM1,C7orf76;split hand/foot malformation (ectrodactyly) type 1,chromosome 7 open reading frame 76,SEM1, 26S proteasome complex subunit	TGGTTCCAGAGTGAAAATAGAGCCCAGTAGAGTCTGTAGCTGATGCAATATGGACATGTAGGGTGAGTGAGAAAATGCTTTTGTTGGGTTAAGCATCTGA	SEM1 26S proteasome complex subunit	sub-maximal isoform coverage due to non-overlapping variants
SERINC1	NM_020755.2	TDE2;tumor differentially expressed 2	CCATGGCGAGCTGGATACCATGTTTGTGTGGAAGTGCCCCGTGTTTGCTATGCCGATGCTGTCCTAGTGGAAACAACTCCACTGTAACTAGATTGATCTA	serine incorporator 1
SERINC2	NM_018565.3	TDE2L;tumor differentially expressed 2-like	GAGTGCGATTCCCGTGCCTGGTACGCAGGCCTCTTCTTCTTCACTCTCCTCTTCTACTTGCTGTCGATCGCGGCCGTGGCGCTGATGTTCATGTACTACA	serine incorporator 2
SERINC3	NM_006811.2	TDE1;tumor differentially expressed 1	TGCAGCGGTGCCTCATGTTTGCTGTGTAGTTGCTGTCCTAACAGTAAGAATTCCACGGTGACTCGCCTCATTTATGCTTTCATTCTCCTCCTGAGCACTG	serine incorporator 3
SERINC5	NM_001174071.2	C5orf12;chromosome 5 open reading frame 12	CACAATGGCTTTTGGTTCTTTAAACTTCTGCTGTTGGGGGCCATGTGCTCAGGAGCTTTCTTCATTCCAGATCAGGACACCTTTCTGAACGCCTGGCGCT	serine incorporator 5
SH2D1A	NM_002351.4	IMD5,LYP;lymphoproliferative syndrome,SH2 domain protein 1A	GCTGTATCACGGTTACATTTATACATACCGAGTGTCCCAGACAGAAACAGGTTCTTGGAGTGCTGAGACAGCACCTGGGGTACATAAAAGATATTTCCGG	SH2 domain containing 1A
SHMT1	NM_148918.1	serine hydroxymethyltransferase 1 (soluble)	TCGCCACTTGGTCATAATCATTTAGATGGTGGTGTAGGGCAAAGCTGTTAGAAAGATTGTAGCGTTTTACTCTCCCTGGGCTTTCCTCCGCCTTGCTGCA	serine hydroxymethyltransferase 1
SHMT2	NM_001166356.1	SHMT;serine hydroxymethyltransferase 2 (mitochondrial)	CCAGCCTTAACTTCTCGACAGTTCCGTGAGGATGACTTCCGGAGAGTTGTGGACTTTATAGATGAAGGGGTCAACATTGGCTTAGAGGTGAAGAGCAAGA	serine hydroxymethyltransferase 2
SIGLEC5	NM_003830.3	CD33L2;sialic acid binding Ig-like lectin 5	GTCCTGCTGCTGCAAGGGAGATCGAACCTCGGGACAGGAGTGGTTCCTGCAGCCCTTGGTGGTGCTGGTGTCATGGCCCTGCTCTGTATCTGTCTGTGCC	sialic acid binding Ig like lectin 5
SLC16A1	NM_003051.3	solute carrier family 16 (monocarboxylic acid transporters), member 1,solute carrier family 16, member 1 (monocarboxylic acid transporter 1),solute carrier family 16 (monocarboxylate transporter), member 1	TGGTGGCTGCTTGTCAGGCTGTGGCTTGATTGCAGCTTCTTTCTGTAACACCGTACAGCAACTATACGTCTGTATTGGAGTCATTGGAGGTCTTGGGCTT	solute carrier family 16 member 1
SLC16A11	NM_153357.1	solute carrier family 16 (monocarboxylic acid transporters), member 11,solute carrier family 16, member 11	CGGCCTGAGTCTGTTCACACGCCGGGCCTTCTCAATCTTTGCTCTAGGCACAGCCCTGGTTGGGGGCGGGTACTTCGTTCCTTACGTGCACTTGGCTCCC	solute carrier family 16 member 11
SLC16A13	NM_201566.2	solute carrier family 16 (monocarboxylic acid transporters), member 13,solute carrier family 16, member 13	GGTGCTCTCAGCGTTCTTCCAGTCGGCGCTTGTGTTTGGGGTGCTCCGCTCCTTTGGGGTCTTCTTCGTGGAGTTTGTGGCGGCGTTTGAGGAGCAGGCA	solute carrier family 16 member 13
SLC16A2	NM_006517.3	DXS128,AHDS,MRX22;solute carrier family 16 (monocarboxylic acid transporters), member 2 (putative transporter),Allan-Herndon-Dudley syndrome,solute carrier family 16 (monocarboxylic acid transporters), member 2,mental retardation, X-linked 22,solute carrier family 16, member 2 (monocarboxylic acid transporter 8),solute carrier family 16, member 2 (thyroid hormone transporter)	GAGGCAAAATGAGACAAGTAGCCTTGGTTAGTCTTAGAGTTGCTGATGACTGTGGCTTCCCAAGAACTGGGTACAAGCAGTGCCCTTATTGTATGGTTGG	solute carrier family 16 member 2
SLC16A3	NM_004207.2	solute carrier family 16 (monocarboxylic acid transporters), member 3,solute carrier family 16, member 3 (monocarboxylic acid transporter 4),solute carrier family 16 (monocarboxylate transporter), member 3	GCTTTGGCTGCCGGCCCGTCATGCTTGTGGGGGGTCTCTTTGCGTCGCTGGGCATGGTGGCTGCGTCCTTTTGCCGGAGCATCATCCAGGTCTACCTCAC	solute carrier family 16 member 3
SLC16A6	NM_001174166.1	solute carrier family 16 (monocarboxylic acid transporters), member 6,solute carrier family 16, member 6 (monocarboxylic acid transporter 7),solute carrier family 16, member 6	CAGCCTCCTCTTCGTGGGCCTACTACAGTTAAACATTGTCATCTTCGGAGCACTGCTCAGACCCATCTTTATCAGAGGACCAGCGTCACCGAAAATAGTC	solute carrier family 16 member 6
SLC16A7	NM_001270623.1	solute carrier family 16 (monocarboxylic acid transporters), member 7,solute carrier family 16 (monocarboxylate transporter), member 7	AAACAAGCTCAGCAGACTACCCAAAGTTAAAAGGTAGTATGAACCAAAATTAAAACTCAGGTTTACGTAACCAGAAAGATCCCCGAGGTGTTCACTACCG	solute carrier family 16 member 7
SLC16A8	NM_013356.2	solute carrier 16 (monocarboxylic acid transporters), member 8,solute carrier family 16 (monocarboxylate transporter), member 8	CGAGGCCGAGGCTGGCTGCCGAGTCTGTATAACTCAGGGTGCTCTGGGTGGGGTGGCCCAGTGACTTGGGAACACAGCTTCTTGTCTCAGAGAGCCTGGT	solute carrier family 16 member 8
SLC1A5	NM_001145144.1	RDRC,M7V1;solute carrier family 1 (neutral amino acid transporter), member 5	GGCTTGGTAGTGTTTGCCATCGTCTTTGGTGTGGCGCTGCGGAAGCTGGGGCCTGAAGGGGAGCTGCTTATCCGCTTCTTCAACTCCTTCAATGAGGCCA	solute carrier family 1 member 5
SLC25A1	NM_005984.2	SLC20A3;solute carrier family 20 (mitochondrial citrate transporter), member 3,solute carrier family 25 (mitochondrial carrier; citrate transporter), member 1	GGCCGGGTCTGCCTGGATGTGGCCATAGTGTTTGTCATCTATGATGAAGTGGTGAAGCTGCTCAACAAAGTGTGGAAGACGGACTAAGCCTAGAGAGGCC	solute carrier family 25 member 1
SLC27A1	NM_198580.1	solute carrier family 27 (fatty acid transporter), member 1	CCACTACCTGCCCTTAAATGAGGCAGTCTACACTCGCATCTGCTCGGGCGCCTTCGCCCTCTGAAGCTGTTCCTCTACTGGCCACAAACTCTGGGCCTGG	solute carrier family 27 member 1
SLC2A1	NM_006516.2	GLUT1,GLUT,HTLVR,CSE;human T-cell leukemia virus (I and II) receptor,choreoathetosis/spasticity, episodic (paroxysmal choreoathetosis/spasticity),solute carrier family 2 (facilitated glucose transporter), member 1	AGGCTCCATTAGGATTTGCCCCTTCCCATCTCTTCCTACCCAACCACTCAAATTAATCTTTCTTTACCTGAGACCAGTTGGGAGCACTGGAGTGCAGGGA	solute carrier family 2 member 1
SLC2A14	NM_001286234.1	SLC2A3P3;solute carrier family 2 (facilitated glucose transporter), member 3 pseudogene 3,solute carrier family 2 (facilitated glucose transporter), member 14	GCTGCCTTATGGGACTGTGTAAAATAGCTGAGTCAGTTGAAATGCTGATCCTGGGCCGCTTGGTTATTGGCCTCTTCTGCGGACTCTGCACAGGTTTTGT	solute carrier family 2 member 14
SLC2A3	NM_006931.2	GLUT3;solute carrier family 2 (facilitated glucose transporter), member 3	GGCTGGGGGCTTGTCGCCCTTTCAGGCTCCACCCTTTGCGGAGATTATAAATAGTCATGATCCCAGCGAGACCCAGAGATGCTGTAATGGTAAGACTTTG	solute carrier family 2 member 3
SLC2A5	NM_003039.2	GLUT5;solute carrier family 2 (facilitated glucose/fructose transporter), member 5	TGTATCTTCCAACGTGGTCCCCATGTACTTAGGGGAGCTGGCCCCTAAAAACCTGCGGGGGGCTCTCGGGGTGGTGCCCCAGCTCTTCATCACTGTTGGC	solute carrier family 2 member 5
SLC2A6	NM_001145099.1	solute carrier family 2 (facilitated glucose transporter), member 6	GGGCGCGGGTCGGGACCCTGCAGAACAAAAGGGTGTTCCTGGCCACCTTCGCCGCAGTGCTCGGCAATTTCAGCTTTGGGTATGCCCTGGTCTACACATC	solute carrier family 2 member 6
SLC2A8	NM_014580.3	solute carrier family 2 (facilitated glucose transporter) member 8,solute carrier family 2 (facilitated glucose transporter), member 8	TTGTCTTCTGGCTGGAGGTGCTTTTGGAGGTTGGGTGCTGGGCATTCAGTCGCTCCTCTCACGCGGCTGCCTTATCGGGAAGGAAATTTGTTTGCCAAAT	solute carrier family 2 member 8
SLC3A1	NM_000341.3	solute carrier family 3 (cystine, dibasic and neutral amino acid transporters, activator of cystine, dibasic and neutral amino acid transport), member 1,solute carrier family 3 (amino acid transporter heavy chain), member 1	TAGTTTGGATGCTGTTAAATTCCTCCTAGAAGCAAAGCACCTGAGAGATGAGATCCAAGTAAATAAGACCCAAATCCCGGACACGGTCACACAATACTCG	solute carrier family 3 member 1
SLC3A2	NM_001012662.2	MDU1;solute carrier family 3 (activators of dibasic and neutral amino acid transport), member 2,solute carrier family 3 (amino acid transporter heavy chain), member 2	AAAATCCCTAGTCACACAGTATTTGAATGCCACTGGCAATCGCTGGTGCAGCTGGAGTTTGTCTCAGGCAAGGCTCCTGACTTCCTTCTTGCCGGCTCAA	solute carrier family 3 member 2
SLC6A12	NM_003044.3	solute carrier family 6 (neurotransmitter transporter, betaine/GABA), member 12,solute carrier family 6 (neurotransmitter transporter), member 12	TACCTGTTCAGCTCCTTCACTTCTGAGCTGCCCTGGACGACCTGCAACAACTTTTGGAACACAGAGCATTGCACGGACTTTCTGAACCACTCAGGAGCCG	solute carrier family 6 member 12
SLC6A18	NM_182632.2	solute carrier family 6 (neurotransmitter transporter), member 18,solute carrier family 6, member 18,solute carrier family 6 (neutral amino acid transporter), member 18	GCTGCAGTCTGGGAACTACTGGCTGGAGATTTTCGACAATTTTGCCGCTTCCCCGAACCTGCTCATGTTGGCCTTTCTCGAGGTTGTGGGTGTCGTTTAT	solute carrier family 6 member 18
SLC6A19	NM_001003841.2	solute carrier family 6 (neutral amino acid transporter), member 19	GCTATGCCGGCTCCATTCCCCTGCTCATCATCGCCTTCTGCGAGATGTTCTCTGTGGTCTACGTGTACGGTGTGGACAGGTTCAATAAGGACATCGAGTT	solute carrier family 6 member 19
SLC7A11	NM_014331.3	solute carrier family 7 (anionic amino acid transporter light chain, xc- system), member 11	TCCATTACCAGCTTTTGTACGAGTCTGGGTGGAACTCCTCATAATACGCCCTGCAGCTACTGCTGTGATATCCCTGGCATTTGGACGCTACATTCTGGAA	solute carrier family 7 member 11
SLC7A5	NM_003486.5	solute carrier family 7 (amino acid transporter light chain, L system), member 5	GGATGTGGGGAACATTGTGCTGGCATTATACAGCGGCCTCTTTGCCTATGGAGGATGGAATTACTTGAATTTCGTCACAGAGGAAATGATCAACCCCTAC	solute carrier family 7 member 5
SLC7A9	NM_014270.4	CSNU3;solute carrier family 7 (amino acid transporter light chain, bo,+ system), member 9	TACCTCTTCTCCTGGGCCAGCCTGATCGTCATTAAGCCCACGTCCTTCGCCATCATCTGCCTCAGCTTCTCCGAGTATGTGTGTGCGCCCTTCTATGTGG	solute carrier family 7 member 9
SMAD2	NM_005901.5	MADH2;MAD, mothers against decapentaplegic homolog 2 (Drosophila),SMAD, mothers against DPP homolog 2 (Drosophila)	TGCTCAAGCATGTCATAAAGCTTCACCAATCAAGTCCCATGAAAAGACTTAATGTAACAACTCTTCTGTCATAGCATTGTGTGTGGTCCCTATGGACTGT	SMAD family member 2
SMAD3	NM_005902.3	MADH3;MAD, mothers against decapentaplegic homolog 3 (Drosophila),SMAD, mothers against DPP homolog 3 (Drosophila)	TTAAAGGACAGTTGAAAAGGGCAAGAGGAAACCAGGGCAGTTCTAGAGGAGTGCTGGTGACTGGATAGCAGTTTTAAGTGGCGTTCACCTAGTCAACACG	SMAD family member 3
SMAD4	NM_005359.3	MADH4;MAD, mothers against decapentaplegic homolog 4 (Drosophila),SMAD, mothers against DPP homolog 4 (Drosophila)	AGGTTGCACATAGGCAAAGGTGTGCAGTTGGAATGTAAAGGTGAAGGTGATGTTTGGGTCAGGTGCCTTAGTGACCACGCGGTCTTTGTACAGAGTTACT	SMAD family member 4
SNF8	NM_001317192.1	SNF8, ESCRT-II complex subunit, homolog (S. cerevisiae)	TTCAAGACCAACCTGGAGGAATTTGCCAGCAAACACAAGCAGGAGATCCGGAAGAATCCTGAGTTCCGTGTGCAGTTCCAGGACATGTGTGCAACCATTG	SNF8 subunit of ESCRT-II
SOD1	NM_000454.4	ALS,ALS1;amyotrophic lateral sclerosis 1 (adult),superoxide dismutase 1, soluble	GGGGAAGCATTAAAGGACTGACTGAAGGCCTGCATGGATTCCATGTTCATGAGTTTGGAGATAATACAGCAGGCTGTACCAGTGCAGGTCCTCACTTTAA	superoxide dismutase 1
SOD2	NM_000636.2	superoxide dismutase 2, mitochondrial	TTTGGGGTATCTGGGCTCCAGGCAGAAGCACAGCCTCCCCGACCTGCCCTACGACTACGGCGCCCTGGAACCTCACATCAACGCGCAGATCATGCAGCTG	superoxide dismutase 2
SOD3	NM_003102.2	superoxide dismutase 3, extracellular	GGTGCAGCTCTCTTTTCAGGAGAGAAAGCTCTCTTGGAGGAGCTGGAAAGGTGCCCGACTCCAGCCATGCTGGCGCTACTGTGTTCCTGCCTGCTCCTGG	superoxide dismutase 3
SOS1	NM_005633.2	GINGF;gingival fibromatosis, hereditary, 1,son of sevenless homolog 1 (Drosophila)	TACCGGAGTACACTGGAAAGGATGCTTGATGTAACAATGCTACAGGAAGAGAAAGAGGAGCAGATGAGGCTGCCTAGTGCTGATGTTTATAGATTTGCAG	SOS Ras/Rac guanine nucleotide exchange factor 1
SOS2	NM_006939.2	son of sevenless (Drosophilia) homolog 2,son of sevenless homolog 2 (Drosophila)	AGAGACATTAGTACGTGTCCAAATTCGCCAAGCACTCCTCCTAGCACACCCTCTCCAAGGGTACCGCGTCGATGCTATGTGCTCAGTTCTAGTCAGAATA	SOS Ras/Rho guanine nucleotide exchange factor 2
SOX2	NM_003106.2	SRY (sex determining region Y)-box 2,SRY box 2	CTTAAGCCTTTCCAAAAAATAATAATAACAATCATCGGCGGCGGCAGGATCGGCCAGAGGAGGAGGGAAGCGCTTTTTTTGATCCTGATTCCAGTTTGCC	SRY-box 2
SPIB	NM_003121.3	Spi-B transcription factor (Spi-1/PU.1 related)	CTTTGTCATGTACAGACTCCCTGGGATCCTCATGTTTTGGGTGACAGGACCTATGGACCACTATACTCGGGGAGGCAGGGTAGCAGTTCTTCCAGAATCC	Spi-B transcription factor
SQSTM1	NM_003900.3	PDB3,OSIL;Paget disease of bone 3,oxidative stress induced like	GGGCCAGTTTCTCTGCCTTCTTCCAGGATCAGGGGTTAGGGTGCAAGAAGCCATTTAGGGCAGCAAAACAAGTGACATGAAGGGAGGGTCCCTGTGTGTG	sequestosome 1
SREBF1	NM_001005291.1		TTCGCTTTCTGCAACACAGCAACCAGAAACTCAAGCAGGAGAACCTAAGTCTGCGCACTGCTGTCCACAAAAGCAAATCTCTGAAGGATCTGGTGTCGGC	sterol regulatory element binding transcription factor 1
SREBF2	NM_004599.2		AGCAGCCTTTGATATACCAGAATGCAGCTACTAGCTTTCAAGTCCTTCAGCCTCAAGTCCAAAGCCTGGTGACATCCTCCCAGGTACAGCCGGTCACCAT	sterol regulatory element binding transcription factor 2
SRM	NM_003132.2	SRML1	GCAGTAAGACCTATGGCAACGTGCTGGTGTTGGACGGTGTCATCCAGTGCACGGAGAGAGACGAGTTCTCCTACCAGGAGATGATCGCCAACCTGCCTCT	spermidine synthase
SRR	NM_021947.1		ACAATTGCCCTGGAAGTGCTGAACCAGGTTCCTTTGGTGGATGCACTGGTGGTACCTGTAGGTGGAGGAGGAATGCTTGCTGGAATAGCAATTACAGTTA	serine racemase
STAM2	NM_005843.4	signal transducing adaptor molecule (SH3 domain and ITAM motif) 2	CAGTGTACTCAGTCTATTCAAAGCTCCACCCTCCAGCACATTACCCACCTGCATCATCTGGGGTTCCAATGCAGACATATCCAGTTCAATCACATGGTGG	signal transducing adaptor molecule 2
STAT1	NM_007315.3	signal transducer and activator of transcription 1, 91kD,signal transducer and activator of transcription 1, 91kDa	TCATTTGCTGTATGCCATCCTCGAGAGCTGTCTAGGTTAACGTTCGCACTCTGTGTATATAACCTCGACAGTCTTGGCACCTAACGTGCTGTGCGTAGCT	signal transducer and activator of transcription 1
STAT3	NM_003150.3	signal transducer and activator of transcription 3 (acute-phase response factor)	AAAGAAGGAGGCGTCACTTTCACTTGGGTGGAGAAGGACATCAGCGGTAAGACCCAGATCCAGTCCGTGGAACCATACACAAAGCAGCAGCTGAACAACA	signal transducer and activator of transcription 3
STAT5A	NM_003152.2	STAT5	GAGACAGAGAGAGAGAAAGAGAGAGTGTGTGGGTCTATGTAAATGCATCTGTCCTCATGTGTTGATGTAACCGATTCATCTCTCAGAAGGGAGGCTGGGG	signal transducer and activator of transcription 5A
STAT6	NM_003153.3	signal transducer and activator of transcription 6, interleukin-4 induced	AGAACATCCAGCCATTCTCTGCCAAAGACCTGTCCATTCGCTCACTGGGGGACCGAATCCGGGATCTTGCTCAGCTCAAAAATCTCTATCCCAAGAAGCC	signal transducer and activator of transcription 6
STK11	NM_000455.4	serine/threonine kinase 11 (Peutz-Jeghers syndrome)	GCTGAAGCACCAGTGCCCATCCCACCGAGCCCAGACACCAAGGACCGGTGGCGCAGCATGACTGTGGTGCCGTACTTGGAGGACCTGCACGGCGCGGACG	serine/threonine kinase 11
STK3	NM_006281.3	serine/threonine kinase 3 (Ste20, yeast homolog)	ACCACAAGTACAAAGACCATCTTTCATGGACTACTTTGATAAGCAAGACTTCAAGAATAAGAGTCACGAAAACTGTAATCAGAACATGCATGAACCCTTC	serine/threonine kinase 3
TALDO1	NM_006755.1		GCTGGGCGGGTCACAAGAGGACCAGATTAAAAATGCTATTGATAAACTTTTTGTGTTGTTTGGAGCAGAAATACTAAAGAAGATTCCGGGCCGAGTATCC	transaldolase 1
TBK1	NM_013254.2	TANK-binding kinase 1	ACCAGTCTTCAGGATATCGACAGCAGATTATCTCCAGGTGGATCACTGGCAGACGCATGGGCACATCAAGAAGGCACTCATCCGAAAGACAGAAATGTAG	TANK binding kinase 1
TBX21	NM_013351.1		ACACAGGAGCGCACTGGATGCGCCAGGAAGTTTCATTTGGGAAACTAAAGCTCACAAACAACAAGGGGGCGTCCAACAATGTGACCCAGATGATTGTGCT	T-box 21
TBXAS1	NM_001130966.2	thromboxane A synthase 1 (platelet, cytochrome P450, subfamily V),thromboxane A synthase 1 (platelet)	GCTCATTTAAAACGCTATGCGGAATCTGGGGACGCATTTGACATCCAGAGGTGCTACTGCAATTACACCACAGATGTGGTTGCCAGCGTCGCCTTTGGCA	thromboxane A synthase 1
TCL1A	NR_049726.1	T-cell leukemia/lymphoma 1A	CCCACCCAGATAGGCCCAAGCCTGCTGCCTATCATGTGGCAGCTCTACCCTGATGGACGATACCGATCCTCAGACTCCAGTTTCTGGCGCTTAGTGTACC	T cell leukemia/lymphoma 1A
TDO2	NM_005651.2		AGAGTACTTATCTCCAGCATCAGGCTTCCAGAGTTTGCAATTCCGACTATTAGAAAACAAGATAGGTGTTCTTCAGAACATGAGAGTCCCTTATAACAGA	tryptophan 2,3-dioxygenase
TECR	NR_038104.1	SC2,GPSN2;glycoprotein, synaptic 2	TGCACCTCGCCTGCATCTGTCACTCATTCCACTACATCAAGCGCCTGCTGGAGACGCTCTTCGTGCACCGCTTCTCCCATGGCACTATGCCTTTGCGCAA	trans-2,3-enoyl-CoA reductase
TELO2	NM_016111.3	TEL2, telomere maintenance 2, homolog (S. cerevisiae)	GAGCCAGCACCCTCAGAGGTTCGACTCGCCGTCCGGGAAGCCATTCATGCCCTCTCGTCTTCGGAGGATGGCGGCCACATCTTCTGCACCCTGGAGTCCC	telomere maintenance 2
TET2	NM_001127208.2	KIAA1546;KIAA1546,tet oncogene family member 2	CTCATAATGTCCAAATGGGACTGGAGGAAGTACAGAATATAAATCGTAGAAATTCCCCTTATAGTCAGACCATGAAATCAAGTGCATGCAAAATACAGGT	tet methylcytosine dioxygenase 2
TF	NM_001063.2		CTGCTCCACCCTTAACCAATACTTCGGCTACTCGGGAGCCTTCAAGTGTCTGAAGGATGGTGCTGGGGATGTGGCCTTTGTCAAGCACTCGACTATATTT	transferrin
TFAM	NM_003201.1	TCF6,TCF6L2	AGGCTCTCCGAGATTGGGGTCGGGTCACTGCCTCATCCACCGGAGCGATGGCGTTTCTCCGAAGCATGTGGGGCGTGCTGAGTGCCCTGGGAAGGTCTGG	transcription factor A, mitochondrial
TFRC	NM_003234.1	transferrin receptor (p90, CD71)	CAGTTTCCACCATCTCGGTCATCAGGATTGCCTAATATACCTGTCCAGACAATCTCCAGAGCTGCTGCAGAAAAGCTGTTTGGGAATATGGAAGGAGACT	transferrin receptor
TH	NM_000360.3		GTCTACTTCGTGTCTGAGAGCTTCAGTGACGCCAAGGACAAGCTCAGGAGCTATGCCTCACGCATCCAGCGCCCCTTCTCCGTGAAGTTCGACCCGTACA	tyrosine hydroxylase
THBS1	NM_003246.2		ACCCTCGTCACATAGGCTGGAAAGATTTCACCGCCTACAGATGGCGTCTCAGCCACAGGCCAAAGACGGGTTTCATTAGAGTGGTGATGTATGAAGGGAA	thrombospondin 1
THBS2	NM_003247.2		AAACATCCTTGCAAATGGGTGTGACGCGGTTCCAGATGTGGATTTGGCAAAACCTCATTTAAGTAAAAGGTTAGCAGAGCAAAGTGCGGTGCTTTAGCTG	thrombospondin 2
TIGAR	NM_020375.2	C12orf5;chromosome 12 open reading frame 5	GCTATGTCATACTCAGCAAGGACATGCTCATATTAGGGGAAGCACATAAAGTAAGATATCCCTGAGAGAACAGTGCATCTCACACCCATTCCATGGCTTA	TP53 induced glycolysis regulatory phosphatase
TIGIT	NM_173799.2	VSIG9,VSTM3;VSIG9, VSTM3	TGGATCTTAGAAGACTTTTATCCTTCCACCATCTCTCTCAGAGGAATGAGCGGGGAGGTTGGATTTACTGGTGACTGATTTTCTTTCATGGGCCAAGGAA	T cell immunoreceptor with Ig and ITIM domains
TIMELESS	NM_003920.2	timeless (Drosophila) homolog,timeless homolog (Drosophila)	AGAACTGTTACAACCGGCTCATGGGATCAGTAAAGGATCACCTGCTTCGGGAGAAAGCTCAGCAGCATGATGAGACCTATTATATGTGGGCCTTGGCTTT	timeless circadian regulator
TK1	NM_003258.1	thymidine kinase 1, soluble	GGATGGCCTGGATTCACGCCCTCTTGTTTCCTTTTGGGCTCAAAGCCCTTCCTACCTCTGGTGATGGTTTCCACAGGAACAACAGCATCTTTCACCAAGA	thymidine kinase 1
TK2	NM_004614.3	thymidine kinase 2, mitochondrial	AGTGTTATTTCATCCAGGGAAATGCCTCGAGCCATAGAGCCTGAAATCATCTTTGTTGGCTCAGAAAATACCTTAGCTTCACTCAGCTGGACTGCATTGA	thymidine kinase 2
TKT	NM_001064.2		TGTGCCACCCGCAACAGGACGGTGCCCTTCTGCAGCACTTTTGCAGCCTTCTTCACGCGGGCCTTTGACCAGATTCGCATGGCCGCCATCTCCGAGAGCA	transketolase
TLR10	NM_030956.2	toll-like receptor 10	TGGTTGGATGGTCAGATTCATACACCTGTGAATACCCTTTAAACCTAAGGGGAACTAGGTTAAAAGACGTTCATCTCCACGAATTATCTTGCAACACAGC	toll like receptor 10
TLR2	NM_003264.3	toll-like receptor 2	CAATGATGCTGCCATTCTCATTCTTCTGGAGCCCATTGAGAAAAAAGCCATTCCCCAGCGCTTCTGCAAGCTGCGGAAGATAATGAACACCAAGACCTAC	toll like receptor 2
TLR4	NM_138554.2	toll-like receptor 4	ACTCAGAAAAGCCCTGCTGGATGGTAAATCATGGAATCCAGAAGGAACAGTGGGTACAGGATGCAATTGGCAGGAAGCAACATCTATCTGAAGAGGAAAA	toll like receptor 4
TLR7	NM_016562.3	toll-like receptor 7	TGTGGGCACCACACAGGTGGTTGCTGCTTCAGTGCTTCCTGCTCTTTTTCCTTGGGCCTGCTTCTGGGTTCCATAGGGAAACAGTAAGAAAGAAAGACAC	toll like receptor 7
TNF	NM_000594.2	TNFA;tumor necrosis factor (TNF superfamily, member 2)	AGCAACAAGACCACCACTTCGAAACCTGGGATTCAGGAATGTGTGGCCTGCACAGTGAAGTGCTGGCAACCACTAAGAATTCAAACTGGGGCCTCCAGAA	tumor necrosis factor
TNFRSF17	NM_001192.2	BCMA;tumor necrosis factor receptor superfamily, member 17	TCTGACCATTGCTTTCCACTCCCAGCTATGGAGGAAGGCGCAACCATTCTTGTCACCACGAAAACGAATGACTATTGCAAGAGCCTGCCAGCTGCTTTGA	TNF receptor superfamily member 17
TNFRSF4	NM_003327.3	TXGP1L;tumor necrosis factor receptor superfamily, member 4	CAACTCTGCACCGTTCTAGGTGCCGATGGCTGCCTCCGGCTCTCTGCTTACGTATGCCATGCATACCTCCTGCCCCGCGGGACCACAATAAAAACCTTGG	TNF receptor superfamily member 4
TP53	NM_000546.2		GGGGAGCAGGGCTCACTCCAGCCACCTGAAGTCCAAAAAGGGTCAGTCTACCTCCCGCCATAAAAAACTCATGTTCAAGACAGAAGGGCCTGACTCAGAC	tumor protein p53
TP63	NM_003722.4	TP73L,TP53L,TP53CP;tumor protein p73-like,tumor protein p53-like,tumor protein p53-competing protein	TTACCAGTGAGGGGCCGTGAGACTTATGAAATGCTGTTGAAGATCAAAGAGTCCCTGGAACTCATGCAGTACCTTCCTCAGCACACAATTGAAACGTACA	tumor protein p63
TPH1	NM_004179.1	TPRH,TPH;tryptophan hydroxylase (tryptophan 5-monooxygenase)	TTCTGACCTGGACCATTGTGCCAACAGAGTTCTGATGTATGGATCTGAACTAGATGCAGACCATCCTGGCTTCAAAGACAATGTCTACCGTAAACGTCGA	tryptophan hydroxylase 1
TPR	NM_003292.2	translocated promoter region (to activated MET oncogene)	TCTAGTCACTCTGATCTTGGCCAGCTTGCTTCTCAAGGAGGTTTAGGAATGTATGAAACACCCCTGTTCCTAGCTCATGAAGAAGAGTCAGGTGGCCGAA	translocated promoter region, nuclear basket protein
TPSAB1/B2	NM_003294.3	TPSB1,TPS1,TPS2;tryptase beta 1	GCAGGTGAAGGTCCCCATAATGGAAAACCACATTTGTGACGCAAAATACCACCTTGGCGCCTACACGGGAGACGACGTCCGCATCGTCCGTGACGACATG	tryptase alpha/beta 1
TPX2	NM_012112.4	C20orf2,C20orf1;chromosome 20 open reading frame 1,TPX2, microtubule-associated, homolog (Xenopus laevis),TPX2, microtubule-associated	TGGGACCTGCTCTTAACCTCAAACCTAGGACCGTCTTGCTTTGTCATTGGGCATGGAGAGAACCCATTTCTCCAGACTTTTACCTACCCGTGCCTGAGAA	TPX2 microtubule nucleation factor
TRAF1	NM_005658.3		CGAGTGATGGGTCTAGGCCCTGAAACTGATGTCCTAGCAATAACCTCTTGATCCCTACTCACCGAGTGTTGAGCCCAAGGGGGGATTTGTAGAACAAGCC	TNF receptor associated factor 1
TRAF6	NM_145803.2	TNF receptor-associated factor 6, E3 ubiquitin protein ligase	TTGCAAAACGTGAGATTCTTTCTCTGATGGTGAAATGTCCAAATGAAGGTTGTTTGCACAAGATGGAACTGAGACATCTTGAGGATCATCAAGCACATTG	TNF receptor associated factor 6
TRAT1	NM_016388.2	TCRIM;TCRIM	ACAGAGGACACAGAAGGACTTGGCAGCAGGGTGATGACCTGATCATTTGTTGATGGGATGGTGGCTTACCTCTTATTCACAGCTTACACTTATGCATGCC	T cell receptor associated transmembrane adaptor 1
TTPA	NM_000370.3	AVED;ataxia (Friedreich-like) with vitamin E deficiency,tocopherol (alpha) transfer protein	ATTACAGTCGTGAGCCATCGCGCCTGGCCGTGATAGAAACTTTCAGCTGAGGAGTCTATATGCCATACTACTCTATGTGGCATCTTTAGGTCTCTGTGAA	alpha tocopherol transfer protein
TTR	NM_000371.3	PALB,CTS1;prealbumin, amyloidosis type I,carpal tunnel syndrome 1	CCTACGGGCACCGGTGAATCCAAGTGTCCTCTGATGGTCAAAGTTCTAGATGCTGTCCGAGGCAGTCCTGCCATCAATGTGGCCGTGCATGTGTTCAGAA	transthyretin
TXN	NM_003329.2		CAGCCAAGATGGTGAAGCAGATCGAGAGCAAGACTGCTTTTCAGGAAGCCTTGGACGCTGCAGGTGATAAACTTGTAGTAGTTGACTTCTCAGCCACGTG	thioredoxin
TXN2	NM_012473.3		CTGGTGGCCTGACTGTAACACCCAACCCAGCCCGGACAATATACACCACGAGGATCTCCTTGACAACCTTTAATATCCAGGATGGACCTGACTTTCAAGA	thioredoxin 2
TXNRD1	NM_001093771.1		AGTGATGATCTTTTCTCCTTGCCTTACTGCCCGGGTAAGACCCTGGTTGTTGGAGCATCCTATGTCGCTTTGGAGTGCGCTGGATTTCTTGCTGGTATTG	thioredoxin reductase 1
TYMP	NM_001953.3	MNGIE,ECGF1;endothelial cell growth factor 1 (platelet-derived)	GCTGGACCAGGCGGGCTGCTGTATCGTGGGTCAGAGTGAGCAGCTGGTTCCTGCGGACGGAATCCTATATGCAGCCAGAGATGTGACAGCCACCGTGGAC	thymidine phosphorylase
TYMS	NM_001071.2	TS	GTCAGTCTTTAGGGGTTGGGCTGGATGCCGAGGTAAAAGTTCTTTTTGCTCTAAAAGAAAAAGGAACTAGGTCAAAAATCTGTCCGTGACCTATCAGTTA	thymidylate synthetase	ENOSF1 (NM_017512)
UBE2C	NM_007019.2	ubiquitin-conjugating enzyme E2C	CTTTTAAGAAGTACCTGCAAGAAACCTACTCAAAGCAGGTCACCAGCCAGGAGCCCTGACCCAGGCTGCCCAGCCTGTCCTTGTGTCGTCTTTTTAATTT	ubiquitin conjugating enzyme E2 C
UBE2T	NM_014176.3	ubiquitin-conjugating enzyme E2T	AAACAAAAGGCTGATGAGGAAGAGATGCTTGATAATCTACCAGAGGCTGGTGACTCCAGAGTACACAACTCAACACAGAAAAGGAAGGCCAGTCAGCTAG	ubiquitin conjugating enzyme E2 T
UCK1	NM_031432.3		GGAGTTGCTGGGACAGAACGAGGTGGAACAGCGGCAGCGGAAGGTGGTCATCCTGAGCCAGGACAGGTTCTACAAGGTCCTGACGGCAGAGCAGAAGGCC	uridine-cytidine kinase 1
UCK2	NM_012474.3	UMPK;uridine monophosphate kinase	CAGTACATTACGTTCGTCAAGCCTGCCTTTGAGGAATTCTGCTTGCCAACAAAGAAGTATGCTGATGTGATCATCCCTAGAGGTGCAGATAATCTGGTGG	uridine-cytidine kinase 2
UCKL1	NM_001193379.1	URKL1;uridine kinase-like 1,uridine-cytidine kinase 1-like 1	GGGAAGAGTGTCAAGGTGCCCATTTATGACTTCACCACGCACAGCCGGAAGAAGGACTGGAAAACACTGTATGGTGCAAACGTCATCATCTTTGAGGGCA	uridine-cytidine kinase 1 like 1
UMPS	NM_000373.2		ACCGGAGTTGGGGTTTGGGCTCATTTTTTCCCCTAGCCAGCAATTATGGACCAGTAGTAACACAAGTGACAGCTTCCTGTGACTGACTTCACAATTAGGA	uridine monophosphate synthetase
UPP1	NM_003364.2	UP;uridine phosphorylase	TCATAACAGAGCAGGCAGTGGATACCTGCTTCAAGGCAGAGTTTGAGCAGATTGTCCTGGGGAAGCGGGTCATCCGGAAAACGGACCTTAACAAGAAGCT	uridine phosphorylase 1
UPP2	NM_001135098.1		CACGGTGCTGCGATGTCACCATTATTAGAATCGGTACATCAGGGGGAATAGGGATTGCACCAGGGACTGTTGTAATAACGGATATAGCTGTAGACTCCTT	uridine phosphorylase 2
UQCR10	NM_001003684.1		CGACGTTGACTTCGAAATTGTACTCCCTGCTGTTCCGCAGGACCTCCACCTTCGCCCTCACCATCATCGTGGGCGTCATGTTCTTCGAGCGCGCCTTCGA	ubiquinol-cytochrome c reductase, complex III subunit X
UQCR11	NM_006830.2	UQCR;ubiquinol-cytochrome c reductase, 6.4kDa subunit	CACGTTGCATTAAACCTCACTGAAACCTGCTCCGTGCCCGGATGTTGATCATGCTGGTGGCTTGGTTACTGTGACTGTAGCTGGAGTGGCACAGGTGACC	ubiquinol-cytochrome c reductase, complex III subunit XI
UQCRQ	NM_014402.4	ubiquinol-cytochrome c reductase, complex III subunit VII, 9.5kDa	AGGAATCCCCAATGTTCTGCGCCGCATTCGGGAGTCTTTCTTTCGCGTGGTGCCGCAGTTTGTAGTGTTTTATCTTATCTACACATGGGGGACTGAAGAG	ubiquinol-cytochrome c reductase complex III subunit VII
USP8	NM_001128610.1	ubiquitin specific protease 8	CGGAGTCTGAAAGATGCACTTTTCAAGTGGGAAAGTAAAACTGTCCTGCGCAATGAGCCTTTGGTTTTAGAGGGAGGCTATGAAAACTGGCTCCTTTGTT	ubiquitin specific peptidase 8
VEGFA	NM_001025366.1	VEGF;vascular endothelial growth factor	GAGTCCAACATCACCATGCAGATTATGCGGATCAAACCTCACCAAGGCCAGCACATAGGAGAGATGAGCTTCCTACAGCACAACAAATGTGAATGCAGAC	vascular endothelial growth factor A
VHL	NM_000551.2	von Hippel-Lindau syndrome,von Hippel-Lindau tumor suppressor, E3 ubiquitin protein ligase	GGAAGACTGAGGCATCCGTGAGGCAGGGACAAGTCTTTCTCCTCTTTGAGACCCCAGTGCCTGCACATCATGAGCCTTCAGTCAGGGTTTGTCAGAGGAA	von Hippel-Lindau tumor suppressor
VPS28	NM_016208.3	vacuolar protein sorting 28 (yeast),vacuolar protein sorting 28 homolog (S. cerevisiae),VPS28, ESCRT-I subunit	GCCCGCTGGCCATGGAGCGGATCAAGGAGGACCGGCCCATCACCATCAAGGACGACAAGGGCAACCTCAACCGCTGCATCGCAGACGTGGTCTCGCTCTT	VPS28 subunit of ESCRT-I
WASHC4	NM_015275.1	KIAA1033;KIAA1033	CCAATGACCAAAACCTCAGTTAAGGCATTGTGCAGGCTTGTTGAACTTCTCAAGGCAATAGAGCATATGTTCTACAGGAGAAGCATGGTTGTGGCTGATT	WASH complex subunit 4
WDR45	NM_007075.3	WDRX1;WD repeat domain, X-linked 1	TCCAAGAACGTCAACTCTGTCATTGCCATCTGCGTAGATGGGACCTTCCACAAATATGTCTTCACTCCTGATGGAAACTGCAACAGAGAGGCTTTCGACG	WD repeat domain 45
WNT1	NM_005430.2	INT1;wingless-type MMTV integration site family, member 1	GAGTCTGCAACTGGTACTCGAGCCCAGTCTGCAGCTGTTGAGCCGCAAACAGCGGCGTCTGATACGCCAAAATCCGGGGATCCTGCACAGCGTGAGTGGG	Wnt family member 1
WNT2	NM_003391.2	INT1L1;wingless-type MMTV integration site family member 2	GATGTAACAAGGTGGGGACGTGTGTCCTTTGGTACTATGGTGTGTTGTATCTTTGTAAGAGCAAAAGCCTCAGAAAGGGATTGCTTTGCATTACTGTCCC	Wnt family member 2
WRN	NM_000553.4	Werner syndrome	TCTGAGAAATCCTCAGATCACCTGTACTGGTTTTGATCGACCAAACCTGTATTTAGAAGTTAGGCGAAAAACAGGGAATATCCTTCAGGATCTGCAGCCA	Werner syndrome RecQ like helicase
XCL1/2	NM_003175.3	LTN,SCYC1;small inducible cytokine subfamily C, member 1 (lymphotactin),chemokine (C motif) ligand 1	GTAGTCTCTGGCACCCTGTCCGTCTCCAGCCAGCCAGCTCATTTCACTTTACACCCTCATGGACTGAGATTATACTCACCTTTTATGAAAGCACTGCATG	X-C motif chemokine ligand 1/2
XDH	NM_000379.3	xanthene dehydrogenase	AGTATTTCTCAGCATTCAAGCAGGCCTCCCGGAGAGAAGATGACATTGCCAAGGTAACCAGTGGCATGAGAGTTTTATTCAAGCCAGGAACCACAGAGGT	xanthine dehydrogenase
XRCC2	NM_005431.1	X-ray repair complementing defective repair in Chinese hamster cells 2	CTCTGAGGAAATGTTCTCAGTGCTTAGAGAAGCTTGTAAATGACTATCGCCTGGTTCTTTTTGCAACGACACAAACTATAATGCAGAAAGCCTCGAGCTC	X-ray repair cross complementing 2
YWHAZ	NM_003406.2	YWHAD;tyrosine 3-monooxygenase/tryptophan 5-monooxygenase activation protein, delta polypeptide,tyrosine 3-monooxygenase/tryptophan 5-monooxygenase activation protein, zeta polypeptide	CTTGGTGGCCATGTACTTGGAAAAAGGCCGCATGATCTTTCTGGCTCCACTCAGTGTCTAAGGCACCCTGCTTCCTTTGCTTGCATCCCACAGACTATTT	tyrosine 3-monooxygenase/tryptophan 5-monooxygenase activation protein zeta
ZAP70	NM_001079.3	SRK;SRK	GGAGCTCAAGGACAAGAAGCTCTTCCTGAAGCGCGATAACCTCCTCATAGCTGACATTGAACTTGGCTGCGGCAACTTTGGCTCAGTGCGCCAGGGCGTG	zeta chain of T cell receptor associated protein kinase 70
ZNF100	NM_173531.3	zinc finger protein 100 (Y1)	CGGGTTTGGCGGGGTCTTTGTCTCTCGCTGTAGCCGGAGCTCCAGGTTTTGCTCTCACTTCTCTGTGTCTTCTGCTCCTAGGGGCCTAGCCTGTGTGGCC	zinc finger protein 100
ZNF136	NM_003437.2	zinc finger protein 136 (clone pHZ-20)	ATCCCTGGAGTGAAACTCTGTGAAAGCATTGTATATGGAGAAGTCAGCATGGGTCAGTCATCCCTTAATAGACACATCAAAGATCACAGTGGACATGAAC	zinc finger protein 136
ZNF253	NM_021047.2	ZNF411;zinc finger protein 411	CAAACATAAAAGAACTCATACTGGAGAGAAACCCTACAAATGTGAAGAATGTGGCAAATCCTTTACTGCATCCTCAACTCTAACTACACATAAGAGAATT	zinc finger protein 253
ZNF254	NM_203282.3	ZNF91L,ZNF539;zinc finger protein 539	GTCCTCAACCCTAACTAAACATAAGAGAATTCATACTGGAGAGCAACCCTACAAATGGGAAAAATTTGGCAAAGCCTTTAATCGGTCCTCGCACCTCACC	zinc finger protein 254
ZNF43	NM_003423.2	ZNF39L1;zinc finger protein 39-like 1 (KOX 27),zinc finger protein 43 (HTF6)	TTTACCAGGCACCTATAATCCCAGCTACTTCAAAGGCTGAAGCAGGAGAATCACTTGAACCTGGAAAGTGGAGGTCTCAGTGAGCCGAAATCATACCATT	zinc finger protein 43
ZNF610	NM_001161427.1		ACTGACTCATCCAGAGCAATTTCTAGTCCTGCAAGCGCCATTCATGGATTGACTTATAAACAGTCATGCTATGTGATGAAGAAGCCCAGAAGAGGAAAGC	zinc finger protein 610
ZNF675	NM_138330.2		TGTGAGAAACTCTACAAATGTCAAGAATGTGACAGAACTTTTAACCAATTCTCAAACCTTACTGAATATAAAAAAGATTATGCTCGAGAGAAACCATACA	zinc finger protein 675
ZNF682	NM_001077349.1		TAAACGGTGCTCACATCTTAATGAACATAAGAGAGTTCAAAGAGGAGAGAAATCCTGCAAGTATAAAAAATGTGGGGAAGCTTTTAATCACTGCTCAAAC	zinc finger protein 682
ZNF708	NM_021269.2	ZNF15,ZNF15L1;ZNF15, ZNF15L1	AGTGATACTGAGAAGATATGGAAAATGTGGATATCAGAAAGGCTGTAAAAGTGTGGATGAGCATAAGTTGCACAAAGGAGGTCACAAGGGACTTAACCGG	zinc finger protein 708
ZNF85	NM_001256171.1	zinc finger protein 85 (HPF4, HTF1)	TGGGTATTACTGTTTCTAAGCCAGACCTGATCACTTGTCTGGAGCAAGGGAAAGAGGCCTGGAGTATGAAGAGACATGAGATCATGGTGGCCAAACCCAC	zinc finger protein 85
ZNF91	NM_003430.2	zinc finger protein 91 (HPF7, HTF10)	AACAAATATAGACAAAAAGCCATTAATACCTGCTCACATCGTACTCAAATTCAGAGCGTTCATACTAAATAAGAAGTGTAATTACTGTCAAACGACTGAT	zinc finger protein 91
ZNF93	NM_031218.3	ZNF505;zinc finger protein 505,zinc finger protein 93 (HTF34)	CACAGTTAACCTGAGGAAATGCTCTCTGGTACTCACTGAAAGCCACACTCATCCACATCCTGATACAAGGCCCACCATATGCAGACCTGACTGCCAAAAC	zinc finger protein 93
Internal Reference Genes
ABCF1	NM_001090.2	ABC50;ATP-binding cassette, sub-family F (GCN20), member 1	TCCCGCCAAGCCATGTTAGAAAATGCATCTGACATCAAGCTGGAGAAGTTCAGCATCTCCGCTCATGGCAAGGAGCTGTTCGTCAATGCAGACCTGTACA	ATP binding cassette subfamily F member 1
AGK	NM_018238.3	MULK;multiple substrate lipid kinase	GATGCTGGCGTCAAAGTTAGCAAGTACTGGTATCTTGGGCCTCTAAAAATCAAAGCAGCCCACTTTTTCAGCACTCTTAAGGAGTGGCCTCAGACTCATC	acylglycerol kinase
COG7	NM_153603.3		TGTGTCTGATTTCACCAGCACTCTCCAGTCCATACGAAAGAAGTGCAAACTGGACCACATTCCTCCCAACTCCCTCTTCCAGGAAGATTGGACGGCTTTT	component of oligomeric golgi complex 7
DHX16	NM_001164239.1	DDX16;DEAD/H (Asp-Glu-Ala-Asp/His) box polypeptide 16,DEAH (Asp-Glu-Ala-His) box polypeptide 16	CCCGTGTCAACTTCTTTCTCCCTGGCGGTGACCACCTGGTTCTGCTAAATGTTTACACACAGTGGGCTGAGAGTGGTTACTCTTCCCAGTGGTGCTATGA	DEAH-box helicase 16
DNAJC14	NM_032364.5	DnaJ (Hsp40) homolog, subfamily C, member 14	TCGTTTTCTTAAGCTGCTGGGTGCTTTGCTGCTCCTGGCTCTGGCCCTCTTTTTGGGCTTTCTACAGTTGGGATGGCGGTTTCTGGTGGGACTAGGTGAC	DnaJ heat shock protein family (Hsp40) member C14
EDC3	NM_001142443.1	YJDC;yjeF domain containing (E.coli),enhancer of mRNA decapping 3 homolog (S. cerevisiae)	AAAGAATGGCCAGATGAAGAATAAAGATGACGAGTGCTTCGGGGATGATATTGAGGAGATCCCAGACACAGATTTTGATTTTGAAGGGAACCTGGCTCTT	enhancer of mRNA decapping 3
FCF1	NM_015962.4	C14orf111;chromosome 14 open reading frame 111,FCF1 small subunit (SSU) processome component homolog (S. cerevisiae)	CAGCTAGAGAAACAGGGTATTTACAATGCCTGGGAAAGGAGGAGAGATAAGGCTCACTAGCCACAGAAAAACAGGCAGTTAATTTTTAAAGGACTCCAGC	FCF1 rRNA-processing protein
G6PD	NM_000402.4		ACATCGCCTGCGTTATCCTCACCTTCAAGGAGCCCTTTGGCACTGAGGGTCGCGGGGGCTATTTCGATGAATTTGGGATCATCCGGGACGTGATGCAGAA	glucose-6-phosphate dehydrogenase
MRPS5	NM_031902.3		ATCCCTACGCCAGCTTGAGCCGTGCACTGCAGACACAATGCTGTATTTCTTCTCCCAGTCACCTGATGAGCCAGCAGTATAGACCATATAGTTTCTTCAC	mitochondrial ribosomal protein S5
NRDE2	NM_017970.3	C14orf102;chromosome 14 open reading frame 102	TGGAGGTCCTATGTACAGATTCAGAATAAGTCCCACAGTGCCAGCAAAACCAGGAGATTTTTTGACACAATCACCAGGTCTGCCAAACCCTTGGAGCCTT	NRDE-2, necessary for RNA interference, domain containing
OAZ1	NM_004152.2	OAZ	GGTGGGCGAGGGAATAGTCAGAGGGATCACAATCTTTCAGCTAACTTATTCTACTCCGATGATCGGCTGAATGTAACAGAGGAACTAACGTCCAACGACA	ornithine decarboxylase antizyme 1
POLR2A	NM_000937.2	POLR2;polymerase (RNA) II (DNA directed) polypeptide A, 220kDa	TTCCAAGAAGCCAAAGACTCCTTCGCTTACTGTCTTCCTGTTGGGCCAGTCCGCTCGAGATGCTGAGAGAGCCAAGGATATTCTGTGCCGTCTGGAGCAT	RNA polymerase II subunit A
SAP130	NM_024545.3	sin3A-associated protein, 130kDa	GATCTCCACCGAATAAACGAACTGATACAGGGAAATATGCAGAGGTGTAAACTTGTGATGGATCAAATCAGTGAAGCCAGAGACTCCATGCTTAAGGTTT	Sin3A associated protein 130
SDHA	NM_004168.3	SDH2;succinate dehydrogenase complex, subunit A, flavoprotein (Fp),succinate dehydrogenase complex subunit A, flavoprotein (Fp)	AGGGGCAGGCTTGCGAGCTGCATTTGGCCTTTCTGAGGCAGGGTTTAATACAGCATGTGTTACCAAGCTGTTTCCTACCAGGTCACACACTGTTGCAGCA	succinate dehydrogenase complex flavoprotein subunit A
STK11IP	NM_052902.2		GCTCTGCTTTCTGCCAACTTCAGCTACAATGCACTGACCGCCTTAGACAGCTCCCTGCGCCTCTTGTCAGCTCTGCGTTTCTTGAACCTAAGCCACAATC	serine/threonine kinase 11 interacting protein
TBC1D10B	NM_015527.3	TBC1 domain family, member 10B	GCGTTGGCCTGGGGTGGGGGTGCTCGCTTTGTCTTCTGTCCTTTGGTTCTCCTTCCATAATGCTCCTGTACCCAGTTTATTTAAGGGGACATGCACTGGA	TBC1 domain family member 10B
TBP	NM_001172085.1	GTF2D1,SCA17	ACAGTGAATCTTGGTTGTAAACTTGACCTAAAGACCATTGCACTTCGTGCCCGAAACGCCGAATATAATCCCAAGCGGTTTGCTGCGGTAATCATGAGGA	TATA-box binding protein
TLK2	XM_011524223.1	tousled-like kinase 2	GCGTCGGATCCTTGAGTGATAAAGAAGTAGAGACTCCCGAGAAAAAGCAGAATGACCAGCGAAATCGGAAAAGAAAAGCTGAACCATATGAAACTAGCCA	tousled like kinase 2
UBB	NM_018955.3		ACCTGGTCCTGCGCCTGAGGGGTGGCTGTTAATTCTTCAGTCATGGCATTCGCAGTGCCCAGTGATGGCATTACTCTGCACTATAGCCATTTGCCCCAAC	ubiquitin B
USP39	NM_001256725.1	ubiquitin specific protease 39	TATGCCAACGCTGTCCTTCAGGCTCTATCTAATGTTCCTCCTCTCCGGAACTACTTTCTGGAAGAAGACAATTATAAGAACATCAAACGTCCTCCAGGGG	ubiquitin specific peptidase 39
© 2019 NanoString Technologies, all rights reserved					LBL-10725-01

## Sheet: Annotations
nCounter® Metabolic Pathways Panel - Annotations
Gene	Cell Type	Internal Reference	AMPK	Amino Acid Synthesis	Amino Acid Transporters	Antigen Presentation	Arginine Metabolism	Autophagy	Cell Cycle	Cytokine & Chemokine Signaling	DNA Damage Repair	Endocytosis	Epigenetic Regulation	Fatty Acid Oxidation	Fatty Acid Synthesis	Glucose Transport	Glutamine Metabolism	Glycolysis	Hypoxia	IDH1/2 Activity	KEAP1/NRF2 Pathway	Lysosomal Degradation	mTOR	MAPK	Mitochondrial Respiration	Myc	NF-κB	Nucleotide Salvage	Nucleotide Synthesis	p53 Pathway	PI3K	Pentose Phosphate Pathway	Reactive Oxygen Response	TCR & Costimulatory Signaling	TLR Signaling	Transcriptional Regulation	Tryptophan/Kynurenine Metabolism	Vitamin & Cofactor Metabolism
A2M		-	-	-	-	-	-	-	-	+	-	-	-	-	-	-	-	-	-	-	-	-	-	-	-	-	-	-	-	-	-	-	-	-	-	-	-	-
AADAT		-	-	+	-	-	-	-	-	-	-	-	-	-	-	-	-	-	-	-	-	-	-	-	-	-	-	-	-	-	-	-	-	-	-	-	+	-
AANAT		-	-	-	-	-	-	-	-	-	-	-	-	-	-	-	-	-	-	-	-	-	-	-	-	-	-	-	-	-	-	-	-	-	-	-	+	-
ABCF1		+	-	-	-	-	-	-	-	-	-	-	-	-	-	-	-	-	-	-	-	-	-	-	-	-	-	-	-	-	-	-	-	-	-	-	-	-
ABL1		-	-	-	-	-	-	-	+	-	+	-	-	-	-	-	-	-	-	+	-	-	-	-	-	-	-	-	-	-	-	-	+	-	-	-	-	-
ACAA2		-	-	+	-	-	-	-	-	-	-	-	-	+	-	-	-	-	-	-	-	-	-	-	-	-	-	-	-	-	-	-	-	-	-	-	-	-
ACACA		-	+	-	-	-	-	-	-	-	-	-	-	-	+	-	-	-	-	-	-	-	-	-	-	-	-	-	-	-	-	-	-	-	-	-	-	+
ACACB		-	+	-	-	-	-	-	-	-	-	-	-	-	+	-	-	-	-	-	-	-	-	-	-	-	-	-	-	-	-	-	-	-	-	-	-	+
ACADL		-	-	-	-	-	-	-	-	-	-	-	-	+	-	-	-	-	-	-	-	-	-	-	-	-	-	-	-	-	-	-	-	-	-	-	-	-
ACAP2		-	-	-	-	-	-	-	-	-	-	+	-	-	-	-	-	-	-	-	-	-	-	-	-	-	-	-	-	-	-	-	-	-	-	-	-	-
ACAT1		-	-	+	-	-	-	-	-	-	-	-	-	+	-	-	-	-	-	-	-	-	-	-	-	-	-	-	-	-	-	-	-	-	-	-	+	-
ACAT2		-	-	+	-	-	-	-	-	-	-	-	-	+	-	-	-	-	-	-	-	-	-	-	-	-	-	-	-	-	-	-	-	-	-	-	+	-
ACMSD		-	-	-	-	-	-	-	-	-	-	-	-	-	-	-	-	-	-	-	-	-	-	-	-	-	-	-	-	-	-	-	-	-	-	-	+	-
ACOT12		-	-	-	-	-	-	-	-	-	-	-	-	+	-	-	-	-	-	-	-	-	-	-	-	-	-	-	-	-	-	-	-	-	-	-	-	-
ACOX1		-	-	-	-	-	-	-	-	-	-	-	-	+	-	-	-	-	-	-	-	-	-	-	-	-	-	-	-	-	-	-	-	-	-	-	-	-
ACSF3		-	-	+	-	-	-	-	-	-	-	-	-	-	+	-	-	-	-	-	-	-	-	-	-	-	-	-	-	-	-	-	-	-	-	-	-	-
ACY1		-	-	-	-	-	+	-	-	-	-	-	-	-	-	-	-	-	-	-	-	-	-	-	-	-	-	-	-	-	-	-	-	-	-	-	-	-
ADA		-	-	-	-	-	-	-	-	-	-	-	-	-	-	-	-	-	-	-	-	-	-	-	-	-	-	+	+	-	-	-	-	-	-	-	-	-
ADAL		-	-	-	-	-	-	-	-	-	-	-	-	-	-	-	-	-	-	-	-	-	-	-	-	-	-	+	-	-	-	-	-	-	-	-	-	-
ADH1A		-	-	+	-	-	-	-	-	-	-	-	-	+	-	-	-	+	-	-	-	-	-	-	-	-	-	-	-	-	-	-	-	-	-	-	-	-
ADH1B		-	-	+	-	-	-	-	-	-	-	-	-	+	-	-	-	+	-	-	-	-	-	-	-	-	-	-	-	-	-	-	-	-	-	-	-	-
ADH1C		-	-	+	-	-	-	-	-	-	-	-	-	+	-	-	-	+	-	-	-	-	-	-	-	-	-	-	-	-	-	-	-	-	-	-	-	-
ADH4		-	-	+	-	-	-	-	-	-	-	-	-	+	-	-	-	+	-	-	-	-	-	-	-	-	-	-	-	-	-	-	-	-	-	-	-	-
ADH6		-	-	+	-	-	-	-	-	-	-	-	-	+	-	-	-	+	-	-	-	-	-	-	-	-	-	-	-	-	-	-	-	-	-	-	-	-
ADH7		-	-	+	-	-	-	-	-	-	-	-	-	+	-	-	-	+	-	-	-	-	-	-	-	-	-	-	-	-	-	-	-	-	-	-	-	-
ADK		-	-	-	-	-	-	-	-	-	-	-	-	-	-	-	-	-	-	-	-	-	-	-	-	-	-	+	+	-	-	-	-	-	-	-	-	-
ADORA2A		-	-	-	-	-	-	-	-	-	-	-	-	-	-	-	-	-	-	-	-	-	-	-	-	-	-	-	-	-	-	-	-	+	-	-	-	-
AFMID		-	-	-	-	-	-	-	-	-	-	-	-	-	-	-	-	-	-	-	-	-	-	-	-	-	-	-	-	-	-	-	-	-	-	-	+	-
AGK		+	-	-	-	-	-	-	-	-	-	-	-	-	-	-	-	-	-	-	-	-	-	-	-	-	-	-	-	-	-	-	-	-	-	-	-	-
AGXT		-	-	+	-	-	-	-	-	-	-	-	-	-	-	-	-	-	-	-	-	-	-	-	-	-	-	-	-	-	-	-	-	-	-	-	-	-
AGXT2		-	-	+	-	-	-	-	-	-	-	-	-	-	-	-	-	-	-	-	-	-	-	-	-	-	-	-	-	-	-	-	-	-	-	-	-	-
AK3		-	-	-	-	-	-	-	-	-	-	-	-	-	-	-	-	-	-	-	-	-	-	-	-	-	-	-	+	-	-	-	-	-	-	-	-	-
AKR1C4		-	-	-	-	-	-	-	-	-	-	-	-	-	-	-	-	-	-	-	-	-	-	-	-	-	-	-	-	-	-	-	-	-	-	-	-	+
AKT1		-	+	-	-	-	-	+	+	+	-	-	-	-	-	-	-	-	-	-	-	-	+	+	-	-	-	-	-	+	+	-	+	+	-	-	-	+
AKT1S1		-	+	-	-	-	-	+	-	-	-	-	-	-	-	-	-	-	-	-	-	-	+	-	-	-	-	-	-	-	-	-	-	-	-	-	-	-
AKT2		-	+	-	-	-	-	+	+	+	-	-	-	-	-	-	-	-	-	-	-	-	+	+	-	-	-	-	-	+	+	-	-	+	-	-	-	-
AKT3		-	+	-	-	-	-	+	+	+	-	-	-	-	-	-	-	-	-	-	-	-	+	+	-	-	-	-	-	+	+	-	-	+	-	-	-	-
ALDH2		-	-	+	-	-	-	-	-	-	-	-	-	+	-	-	-	+	-	-	-	-	-	-	-	-	-	-	-	-	-	-	-	-	-	-	+	-
ALDOA		-	-	-	-	-	-	-	-	-	-	-	-	-	-	-	-	+	-	-	-	-	-	-	-	-	-	-	-	-	-	+	-	-	-	-	-	-
ALDOB		-	-	-	-	-	-	-	-	-	-	-	-	-	-	-	-	+	-	-	-	-	-	-	-	-	-	-	-	-	-	+	-	-	-	-	-	-
ALOX12		-	-	-	-	-	-	-	-	+	-	-	-	-	-	-	-	-	-	-	-	-	-	-	-	-	-	-	-	-	-	-	-	-	-	-	-	-
ALOX15		-	-	-	-	-	-	-	-	+	-	-	-	-	-	-	-	-	-	-	-	-	-	-	-	-	-	-	-	-	-	-	-	-	-	-	-	-
ALOX5		-	-	-	-	-	-	-	-	+	-	-	-	-	-	-	-	-	-	-	-	-	-	-	-	-	-	-	-	-	-	-	-	-	-	-	-	-
AMDHD1		-	-	+	-	-	-	-	-	-	-	-	-	-	-	-	-	-	-	-	-	-	-	-	-	-	-	-	-	-	-	-	-	-	-	-	-	-
AMPD1		-	-	-	-	-	-	-	-	-	-	-	-	-	-	-	-	-	-	-	-	-	-	-	-	-	-	+	+	-	-	-	-	-	-	-	-	-
AMPD2		-	-	-	-	-	-	-	-	-	-	-	-	-	-	-	-	-	-	-	-	-	-	-	-	-	-	+	+	-	-	-	-	-	-	-	-	-
AMPD3		-	-	-	-	-	-	-	-	-	-	-	-	-	-	-	-	-	-	-	-	-	-	-	-	-	-	+	+	-	-	-	-	-	-	-	-	-
AOC1		-	-	+	-	-	-	-	-	-	-	-	-	-	-	-	-	-	-	-	-	-	-	-	-	-	-	-	-	-	-	-	-	-	-	-	+	-
AOC3		-	-	+	-	-	-	-	-	-	-	-	-	-	-	-	-	-	-	-	-	-	-	-	-	-	-	-	-	-	-	-	-	-	-	-	-	-
AOX1		-	-	+	-	-	-	-	-	+	-	-	-	-	-	-	-	-	-	-	-	-	-	-	-	-	-	-	-	-	-	-	-	-	-	-	+	+
AP2S1		-	-	-	-	+	-	-	-	-	-	+	-	-	-	-	-	-	-	-	-	-	-	-	-	-	-	-	-	-	-	-	-	-	-	-	-	-
APOA1		-	-	-	-	-	-	-	-	-	-	-	-	-	-	-	-	-	-	-	-	-	-	-	-	-	-	-	-	-	-	-	-	-	-	-	-	+
APOA2		-	-	-	-	-	-	-	-	-	-	-	-	-	-	-	-	-	-	-	-	-	-	-	-	-	-	-	-	-	-	-	-	-	-	-	-	+
APOA4		-	-	-	-	-	-	-	-	-	-	-	-	-	-	-	-	-	-	-	-	-	-	-	-	-	-	-	-	-	-	-	-	-	-	-	-	+
APOB		-	-	-	-	-	-	-	-	-	-	+	-	-	-	-	-	-	-	-	-	-	-	-	-	-	-	-	-	-	-	-	-	-	+	-	-	+
APOC2		-	-	-	-	-	-	-	-	-	-	-	-	-	-	-	-	-	-	-	-	-	-	-	-	-	-	-	-	-	-	-	-	-	-	-	-	+
APOC3		-	-	-	-	-	-	-	-	-	-	-	-	-	-	-	-	-	-	-	-	-	-	-	-	-	-	-	-	-	-	-	-	-	-	-	-	+
APOE		-	-	-	-	-	-	-	-	-	-	-	-	-	-	-	-	-	-	-	-	-	-	-	-	-	-	-	-	-	-	-	+	-	-	-	-	+
APOM		-	-	-	-	-	-	-	-	-	-	-	-	-	-	-	-	-	-	-	-	-	-	-	-	-	-	-	-	-	-	-	-	-	-	-	-	+
APRT		-	-	-	-	-	-	-	-	-	-	-	-	-	-	-	-	-	-	-	-	-	-	-	-	-	-	+	+	-	-	-	-	-	-	-	-	-
AR		-	-	-	-	-	-	-	-	-	-	-	-	-	-	-	-	-	-	-	-	-	-	-	-	-	-	-	-	-	-	-	-	-	-	+	-	-
ARF5		-	-	-	-	-	-	-	-	-	-	+	-	-	-	-	-	-	-	-	-	-	-	-	-	-	-	-	-	-	-	-	-	-	-	-	-	-
ARG1		-	-	+	-	-	+	-	-	-	-	-	-	-	-	-	-	-	-	-	-	-	-	-	-	-	-	-	-	-	-	-	-	-	-	-	-	-
ARID1A		-	-	-	-	-	-	-	-	-	-	-	+	-	-	-	-	-	-	-	-	-	-	-	-	-	-	-	-	-	-	-	-	-	-	-	-	-
ARID1B		-	-	-	-	-	-	-	-	-	-	-	+	-	-	-	-	-	-	-	-	-	-	-	-	-	-	-	-	-	-	-	-	-	-	-	-	-
ARID2		-	-	-	-	-	-	-	-	-	-	-	+	-	-	-	-	-	-	-	-	-	-	-	-	-	-	-	-	-	-	-	-	-	-	-	-	-
ARPC4		-	-	-	-	-	-	-	-	-	-	+	-	-	-	-	-	-	-	-	-	-	-	-	-	-	-	-	-	-	-	-	-	-	-	-	-	-
ASCL1		-	-	-	-	-	-	-	-	-	-	-	-	-	-	-	-	-	-	-	-	-	-	-	-	-	-	-	-	-	-	-	-	-	-	+	-	-
ASH1L		-	-	+	-	-	-	-	-	-	-	-	+	-	-	-	-	-	-	-	-	-	-	-	-	-	-	-	-	-	-	-	-	-	-	-	-	-
ASL		-	-	+	-	-	+	-	-	-	-	-	-	-	-	-	-	-	-	+	-	-	-	-	-	-	-	-	-	-	-	-	-	-	-	-	-	-
ASMT		-	-	-	-	-	-	-	-	-	-	-	-	-	-	-	-	-	-	-	-	-	-	-	-	-	-	-	-	-	-	-	-	-	-	-	+	-
ASNS		-	-	+	-	-	-	-	-	-	-	-	-	-	-	-	+	-	-	-	-	-	-	-	-	-	-	-	-	-	-	-	-	-	-	-	-	-
ASPA		-	-	+	-	-	-	-	-	-	-	-	-	-	-	-	+	-	-	-	-	-	-	-	-	-	-	-	-	-	-	-	-	-	-	-	-	-
ASPG		-	-	-	-	-	-	-	-	-	-	-	-	-	-	-	+	-	-	-	-	-	-	-	-	-	-	-	-	-	-	-	-	-	-	-	-	-
ASS1		-	-	+	-	-	+	-	-	-	-	-	-	-	-	-	-	-	-	+	-	-	-	-	-	-	-	-	-	-	-	-	-	-	-	-	-	-
ATF4		-	-	-	-	-	-	-	-	-	-	-	-	-	-	-	-	-	-	-	-	-	-	+	-	-	-	-	-	-	+	-	-	-	-	+	-	-
ATF7		-	-	-	-	-	-	-	-	-	-	-	-	-	-	-	-	-	-	-	-	-	-	-	-	-	-	-	-	-	-	-	-	-	-	+	-	-
ATF7IP		-	-	-	-	-	-	-	-	-	-	-	+	-	-	-	-	-	-	-	-	-	-	-	-	-	-	-	-	-	-	-	-	-	-	-	-	-
ATG101		-	-	-	-	-	-	+	-	-	-	-	-	-	-	-	-	-	-	-	-	-	-	-	-	-	-	-	-	-	-	-	-	-	-	-	-	-
ATG2B		-	-	-	-	-	-	+	-	-	-	-	-	-	-	-	-	-	-	-	-	-	-	-	-	-	-	-	-	-	-	-	-	-	-	-	-	-
ATOX1		-	-	-	-	-	-	-	-	-	-	-	-	-	-	-	-	-	-	-	-	-	-	-	-	-	-	-	-	-	-	-	+	-	-	-	-	-
ATP5F1D		-	-	-	-	-	-	-	-	-	-	-	-	-	-	-	-	-	-	-	-	-	-	-	+	-	-	-	-	-	-	-	-	-	-	-	-	-
ATP5ME		-	-	-	-	-	-	-	-	-	-	-	-	-	-	-	-	-	-	-	-	-	-	-	+	-	-	-	-	-	-	-	-	-	-	-	-	-
ATP6V1F		-	-	-	-	-	-	-	-	-	-	-	-	-	-	-	-	-	-	-	-	-	+	-	+	-	-	-	-	-	-	-	-	-	-	-	-	-
ATXN7		-	-	-	-	-	-	-	-	-	-	-	+	-	-	-	-	-	-	-	-	-	-	-	-	-	-	-	-	-	-	-	-	-	-	-	-	-
BAD		-	-	-	-	-	-	+	-	-	-	-	-	-	-	-	-	-	-	-	-	-	-	-	-	-	-	-	-	-	+	-	-	-	-	-	-	-
BCL2		-	-	-	-	-	-	+	-	+	-	-	-	-	-	-	-	-	-	-	-	-	-	-	-	-	+	-	-	-	+	-	+	-	-	-	-	-
BCL2A1		-	-	-	-	-	-	-	-	-	-	-	-	-	-	-	-	-	-	-	-	-	-	-	-	-	+	-	-	-	-	-	-	-	-	-	-	-
BCL2L1		-	-	-	-	-	-	+	-	+	-	-	-	-	-	-	-	-	-	-	-	-	-	-	-	-	+	-	-	-	+	-	-	-	-	-	-	-
BHMT		-	-	+	-	-	-	-	-	-	-	-	-	-	-	-	-	-	-	-	-	-	-	-	-	-	-	-	-	-	-	-	-	-	-	-	-	-
BHMT2		-	-	+	-	-	-	-	-	-	-	-	-	-	-	-	-	-	-	-	-	-	-	-	-	-	-	-	-	-	-	-	-	-	-	-	-	-
BIRC3		-	-	-	-	-	-	-	-	+	-	-	-	-	-	-	-	-	-	-	-	-	-	-	-	-	+	-	-	-	-	-	-	-	+	-	-	-
BLK	B-cells	-	-	-	-	-	-	-	-	-	-	-	-	-	-	-	-	-	-	-	-	-	-	-	-	-	-	-	-	-	-	-	-	-	-	-	-	-
BRAF		-	-	-	-	-	-	-	-	+	-	-	-	-	-	-	-	-	-	-	-	-	+	+	-	-	-	-	-	-	-	-	-	-	-	-	-	-
BRCA1		-	-	-	-	-	-	-	+	-	+	-	-	-	-	-	-	-	-	-	-	-	-	-	-	-	-	-	-	-	+	-	-	-	-	-	-	-
BRCA2		-	-	-	-	-	-	-	+	-	+	-	-	-	-	-	-	-	-	-	-	-	-	-	-	-	-	-	-	-	-	-	-	-	-	-	-	-
BRCC3		-	-	-	-	-	-	-	+	-	+	-	-	-	-	-	-	-	-	-	-	-	-	-	-	-	-	-	-	-	-	-	-	-	-	-	-	-
BRIP1		-	-	-	-	-	-	-	+	-	+	-	-	-	-	-	-	-	-	-	-	-	-	-	-	-	-	-	-	-	-	-	-	-	-	-	-	-
BTK		-	-	-	-	+	-	-	-	-	-	-	-	-	-	-	-	-	-	-	-	-	-	-	-	-	+	-	-	-	-	-	-	-	+	-	-	-
BUB1		-	-	-	-	-	-	-	+	-	-	-	-	-	-	-	-	-	-	-	-	-	-	-	-	-	-	-	-	-	-	-	-	-	-	-	-	-
BUB1B		-	-	-	-	-	-	-	+	-	-	-	-	-	-	-	-	-	-	-	-	-	-	-	-	-	-	-	-	-	-	-	-	-	-	-	-	-
CA12		-	-	-	-	-	-	-	-	-	-	-	-	-	-	-	-	-	-	-	-	-	-	-	-	-	-	-	-	-	-	-	+	-	-	-	-	-
CA9		-	-	-	-	-	-	-	-	-	-	-	-	-	-	-	-	-	+	-	-	-	-	-	-	-	-	-	-	-	-	-	-	-	-	-	-	-
CAB39		-	+	-	-	-	-	-	-	-	-	-	-	-	-	-	-	-	-	-	-	-	+	-	-	-	-	-	-	-	-	-	-	-	-	-	-	-
CACNA1A		-	-	-	-	-	-	-	-	-	-	-	-	-	-	-	-	-	-	-	-	-	-	+	-	-	-	-	-	-	-	-	-	-	-	-	-	-
CACNA1E		-	-	-	-	-	-	-	-	-	-	-	-	-	-	-	-	-	-	-	-	-	-	+	-	-	-	-	-	-	-	-	-	-	-	-	-	-
CACNB4		-	-	-	-	-	-	-	-	-	-	-	-	-	-	-	-	-	-	-	-	-	-	+	-	-	-	-	-	-	-	-	-	-	-	-	-	-
CACNG2		-	-	-	-	-	-	-	-	-	-	-	-	-	-	-	-	-	-	-	-	-	-	+	-	-	-	-	-	-	-	-	-	-	-	-	-	-
CACNG3		-	-	-	-	-	-	-	-	-	-	-	-	-	-	-	-	-	-	-	-	-	-	+	-	-	-	-	-	-	-	-	-	-	-	-	-	-
CACNG7		-	-	-	-	-	-	-	-	-	-	-	-	-	-	-	-	-	-	-	-	-	-	+	-	-	-	-	-	-	-	-	-	-	-	-	-	-
CAD		-	-	+	-	-	-	-	-	-	-	-	-	-	-	-	-	-	-	-	-	-	-	-	-	+	-	-	+	-	-	-	-	-	-	-	-	-
CARD11		-	-	-	-	-	-	-	-	-	-	-	-	-	-	-	-	-	-	-	-	-	-	-	-	-	+	-	-	-	-	-	-	+	-	-	-	-
CAT		-	-	-	-	-	-	-	-	-	-	-	-	-	-	-	-	-	-	-	-	-	-	-	-	-	-	-	-	-	-	-	+	-	-	-	+	-
CBL		-	-	-	-	-	-	-	-	+	-	+	-	-	-	-	-	-	-	-	-	-	-	-	-	-	-	-	-	-	-	-	-	-	-	-	-	-
CBR4		-	-	-	-	-	-	-	-	-	-	-	-	-	+	-	-	-	-	-	-	-	-	-	-	-	-	-	-	-	-	-	-	-	-	-	-	-
CCL13	DC	-	-	-	-	-	-	-	-	+	-	-	-	-	-	-	-	-	-	-	-	-	-	-	-	-	+	-	-	-	-	-	-	-	-	-	-	-
CCL19		-	-	-	-	-	-	-	-	+	-	-	-	-	-	-	-	-	-	-	-	-	-	-	-	-	+	-	-	-	-	-	-	-	-	-	-	-
CCL4		-	-	-	-	-	-	-	-	+	-	-	-	-	-	-	-	-	-	-	-	-	-	-	-	-	+	-	-	-	-	-	-	-	-	-	-	-
CCL5		-	-	-	-	-	-	-	-	+	-	-	-	-	-	-	-	-	-	-	-	-	-	-	-	-	-	-	-	-	-	-	-	-	-	-	-	-
CCNA1		-	+	-	-	-	-	-	+	-	+	-	-	-	-	-	-	-	-	-	-	-	-	-	-	-	-	-	-	-	-	-	-	-	-	-	-	-
CCNA2		-	+	-	-	-	-	-	+	-	+	-	-	-	-	-	-	-	-	-	-	-	-	-	-	+	-	-	-	-	-	-	-	-	-	-	-	-
CCNB2		-	-	-	-	-	-	-	+	-	-	-	-	-	-	-	-	-	-	-	-	-	-	-	-	-	-	-	-	-	-	-	-	-	-	-	-	-
CCND1		-	+	-	-	-	-	-	+	+	-	-	+	-	-	-	-	-	-	-	-	-	-	-	-	-	-	-	-	-	+	-	-	-	-	-	-	-
CD14		-	-	-	-	+	-	-	-	-	-	-	-	-	-	-	-	-	-	-	-	-	-	+	-	-	+	-	-	-	-	-	-	-	+	-	-	-
CD163	Macrophages	-	-	-	-	-	-	-	-	-	-	-	-	-	-	-	-	-	-	-	-	-	-	-	-	-	-	-	-	-	-	-	-	-	-	-	-	-
CD180		-	-	-	-	-	-	-	-	-	-	-	-	-	-	-	-	-	-	-	-	-	-	-	-	-	-	-	-	-	-	-	-	-	+	-	-	-
CD19	B-cells	-	-	-	-	-	-	-	-	-	-	-	-	-	-	-	-	-	-	-	-	-	-	-	-	-	-	-	-	-	+	-	-	-	-	-	-	-
CD209	DC	-	-	-	-	-	-	-	-	-	-	-	-	-	-	-	-	-	-	-	-	-	-	-	-	-	-	-	-	-	-	-	-	-	-	-	-	-
CD244	Exhausted CD8	-	-	-	-	-	-	-	-	-	-	-	-	-	-	-	-	-	-	-	-	-	-	-	-	-	-	-	-	-	-	-	-	-	-	-	-	-
CD247		-	-	-	-	-	-	-	-	-	-	-	-	-	-	-	-	-	-	-	-	-	-	-	-	-	-	-	-	-	-	-	-	+	-	-	-	-
CD27		-	-	-	-	-	-	-	-	+	-	-	-	-	-	-	-	-	-	-	-	-	-	-	-	-	-	-	-	-	-	-	-	+	-	-	-	-
CD274		-	-	-	-	-	-	-	-	-	-	-	-	-	-	-	-	-	-	-	-	-	-	-	-	-	-	-	-	-	-	-	-	+	-	-	-	-
CD276		-	-	-	-	-	-	-	-	-	-	-	-	-	-	-	-	-	-	-	-	-	-	-	-	-	-	-	-	-	-	-	-	+	-	-	-	-
CD28		-	-	-	-	-	-	-	-	-	-	-	-	-	-	-	-	-	-	-	-	-	-	-	-	-	-	-	-	-	-	-	-	+	-	-	-	-
CD36		-	+	-	-	+	-	-	-	+	-	-	-	-	-	-	-	-	-	-	-	-	-	-	-	-	-	-	-	-	-	-	-	-	+	-	-	-
CD3D	T-cells	-	-	-	-	-	-	-	-	-	-	+	-	-	-	-	-	-	-	-	-	-	-	-	-	-	-	-	-	-	-	-	-	+	-	-	-	-
CD3E	T-cells	-	-	-	-	-	-	-	-	-	-	-	-	-	-	-	-	-	-	-	-	-	-	-	-	-	-	-	-	-	-	-	-	+	-	-	-	-
CD3G	T-cells	-	-	-	-	-	-	-	-	-	-	+	-	-	-	-	-	-	-	-	-	-	-	-	-	-	-	-	-	-	-	-	-	+	-	-	-	-
CD4		-	-	-	-	-	-	-	-	+	-	+	-	-	-	-	-	-	-	-	-	-	-	-	-	-	-	-	-	-	-	-	-	+	-	-	-	-
CD40LG		-	-	-	-	-	-	-	-	+	-	-	-	-	-	-	-	-	-	-	-	-	-	-	-	-	+	-	-	-	-	-	-	+	-	-	-	-
CD6	T-cells	-	-	-	-	-	-	-	-	-	-	-	-	-	-	-	-	-	-	-	-	-	-	-	-	-	-	-	-	-	-	-	-	-	-	-	-	-
CD63		-	-	-	-	-	-	-	-	-	-	-	-	-	-	-	-	-	-	-	-	+	-	-	-	-	-	-	-	-	-	-	-	-	-	-	-	-
CD68	Macrophages	-	-	-	-	-	-	-	-	-	-	-	-	-	-	-	-	-	-	-	-	+	-	-	-	-	-	-	-	-	-	-	-	-	-	-	-	-
CD84	Macrophages	-	-	-	-	-	-	-	-	-	-	-	-	-	-	-	-	-	-	-	-	-	-	-	-	-	-	-	-	-	-	-	-	-	-	-	-	-
CD8A	CD8 T cells	-	-	-	-	-	-	-	-	-	-	-	-	-	-	-	-	-	-	-	-	-	-	-	-	-	-	-	-	-	-	-	-	+	-	-	-	-
CD8B	CD8 T cells	-	-	-	-	-	-	-	-	-	-	-	-	-	-	-	-	-	-	-	-	-	-	-	-	-	-	-	-	-	-	-	-	+	-	-	-	-
CDA		-	-	-	-	-	-	-	-	-	-	-	-	-	-	-	-	-	-	-	-	-	-	-	-	-	-	+	+	-	-	-	-	-	-	-	-	-
CDC20		-	-	-	-	+	-	-	+	-	-	-	-	-	-	-	-	-	-	-	-	-	-	-	-	-	-	-	-	-	-	-	-	-	-	-	-	-
CDCA5		-	-	-	-	-	-	-	+	-	-	-	-	-	-	-	-	-	-	-	-	-	-	-	-	-	-	-	-	-	-	-	-	-	-	-	-	-
CDCA8		-	-	-	-	-	-	-	+	-	-	-	-	-	-	-	-	-	-	-	-	-	-	-	-	-	-	-	-	-	-	-	-	-	-	-	-	-
CDK9		-	-	-	-	-	-	-	-	-	-	-	-	-	-	-	-	-	-	-	-	-	-	-	-	-	-	-	+	-	-	-	-	-	-	-	-	-
CEACAM3	Neutrophils	-	-	-	-	-	-	-	-	-	-	-	-	-	-	-	-	-	-	-	-	-	-	-	-	-	-	-	-	-	-	-	-	-	-	-	-	-
CENPA		-	-	-	-	-	-	-	+	-	-	-	-	-	-	-	-	-	-	-	-	-	-	-	-	-	-	-	-	-	-	-	-	-	-	-	-	-
CHMP2A		-	-	-	-	-	-	+	-	-	-	+	-	-	-	-	-	-	-	-	-	-	-	-	-	-	-	-	-	-	-	-	-	-	-	-	-	-
CHMP6		-	-	-	-	-	-	+	-	-	-	+	-	-	-	-	-	-	-	-	-	-	-	-	-	-	-	-	-	-	-	-	-	-	-	-	-	-
CLOCK		-	-	-	-	-	-	-	-	-	-	-	+	-	-	-	-	-	-	-	-	-	-	-	-	-	-	-	-	-	-	-	-	-	-	+	-	-
CLSPN		-	-	-	-	-	-	-	+	-	+	-	-	-	-	-	-	-	-	-	-	-	-	-	-	-	-	-	-	-	-	-	-	-	-	-	-	-
CMKLR1		-	-	-	-	-	-	-	-	-	-	-	-	-	-	-	-	-	-	-	-	-	-	+	-	-	-	-	-	-	+	-	-	-	-	-	-	-
COG7		+	-	-	-	-	-	-	-	-	-	-	-	-	-	-	-	-	-	-	-	-	-	-	-	-	-	-	-	-	-	-	-	-	-	-	-	-
COL4A1		-	-	-	-	-	-	-	-	-	-	-	-	-	-	-	-	-	-	-	-	-	-	-	-	-	-	-	-	-	+	-	-	-	-	-	-	-
COL6A1		-	-	-	-	-	-	-	-	-	-	-	-	-	-	-	-	-	-	-	-	-	-	-	-	-	-	-	-	-	+	-	-	-	-	-	-	-
COL6A3		-	-	-	-	-	-	-	-	-	-	-	-	-	-	-	-	-	-	-	-	-	-	-	-	-	-	-	-	-	+	-	-	-	-	-	-	-
COPS6		-	-	-	-	-	-	-	-	-	+	+	-	-	-	-	-	-	-	-	-	-	-	-	-	-	-	-	-	-	-	-	-	-	-	-	-	-
COX14		-	-	-	-	-	-	-	-	-	-	-	-	-	-	-	-	-	-	-	-	-	-	-	+	-	-	-	-	+	-	-	-	-	-	-	-	-
COX4I1		-	-	-	-	-	-	-	-	-	-	-	-	-	-	-	-	-	-	-	-	-	-	-	+	-	-	-	-	+	-	-	-	-	-	-	-	-
COX5A		-	-	-	-	-	-	-	-	-	-	-	-	-	-	-	-	-	-	-	-	-	-	-	+	-	-	-	-	+	-	-	-	-	-	-	-	-
COX5B		-	-	-	-	-	-	-	-	-	-	-	-	-	-	-	-	-	-	-	-	-	-	-	+	-	-	-	-	+	-	-	-	-	-	-	-	-
COX6A1		-	-	-	-	-	-	-	-	-	-	-	-	-	-	-	-	-	-	-	-	-	-	-	+	-	-	-	-	+	-	-	-	-	-	-	-	-
COX6B1		-	-	-	-	-	-	-	-	-	-	-	-	-	-	-	-	-	-	-	-	-	-	-	+	-	-	-	-	+	-	-	-	-	-	-	-	-
COX7B		-	-	-	-	-	-	-	-	-	-	-	-	-	-	-	-	-	-	-	-	-	-	-	+	-	-	-	-	+	-	-	-	-	-	-	-	-
COX7C		-	-	-	-	-	-	-	-	-	-	-	-	-	-	-	-	-	-	-	-	-	-	-	+	-	-	-	-	+	-	-	-	-	-	-	-	-
COX8A		-	-	-	-	-	-	-	-	-	-	-	-	-	-	-	-	-	-	-	-	-	-	-	+	-	-	-	-	+	-	-	-	-	-	-	-	-
CPA3	Mast cells	-	-	-	-	-	-	-	-	-	-	-	-	-	-	-	-	-	-	-	-	-	-	-	-	-	-	-	-	-	-	-	-	-	-	-	-	-
CPS1		-	-	+	-	-	+	-	-	-	-	-	-	-	-	-	-	-	-	-	-	-	-	-	-	-	-	-	-	-	-	-	-	-	-	-	-	-
CPT1A		-	+	-	-	-	-	-	-	-	-	-	-	+	-	-	-	-	-	-	-	-	-	-	-	-	-	-	-	-	-	-	-	-	-	-	-	-
CREB3L3		-	+	-	-	-	-	-	-	-	-	-	-	-	-	-	-	-	-	-	-	-	-	-	-	-	-	-	-	-	+	-	-	-	-	+	-	-
CS		-	-	-	-	-	-	-	-	-	-	-	-	-	-	-	-	-	-	-	-	-	-	-	+	-	-	-	-	-	-	-	-	-	-	-	-	-
CSF3R	Neutrophils	-	-	-	-	-	-	-	-	+	-	-	-	-	-	-	-	-	-	-	-	-	-	-	-	-	-	-	-	-	+	-	-	-	-	-	-	-
CTCF		-	-	-	-	-	-	-	-	-	-	-	-	-	-	-	-	-	-	+	-	-	-	-	-	-	-	-	-	-	-	-	-	-	-	-	-	-
CTLA4		-	-	-	-	-	-	-	-	-	-	-	-	-	-	-	-	-	-	-	-	-	-	-	-	-	-	-	-	-	-	-	-	+	-	-	-	-
CTPS1		-	-	-	-	-	-	-	-	-	-	-	-	-	-	-	-	-	-	-	-	-	-	-	-	-	-	-	+	-	-	-	-	-	-	-	-	-
CTSA		-	-	-	-	+	-	-	-	-	-	-	-	-	-	-	-	-	-	-	-	+	-	-	-	-	-	-	-	-	-	-	-	-	-	-	-	-
CTSD		-	-	-	-	+	-	+	-	-	-	-	-	-	-	-	-	-	-	-	-	+	-	-	-	-	-	-	-	-	-	-	-	-	-	-	-	-
CTSL		-	-	-	-	+	-	+	-	-	-	-	-	-	-	-	-	-	-	-	-	+	-	-	-	-	-	-	-	-	-	-	-	-	+	-	-	-
CTSS		-	-	-	-	+	-	-	-	-	-	-	-	-	-	-	-	-	-	-	-	+	-	-	-	-	-	-	-	-	-	-	-	-	+	-	-	-
CTSW	Cytotoxic cells	-	-	-	-	-	-	-	-	-	-	-	-	-	-	-	-	-	-	-	-	+	-	-	-	-	-	-	-	-	-	-	-	-	-	-	-	-
CTSZ		-	-	-	-	-	-	-	-	-	-	-	-	-	-	-	-	-	-	-	-	+	-	-	-	-	-	-	-	-	-	-	-	-	-	-	-	-
CXCL9		-	-	-	-	-	-	-	-	+	-	-	-	-	-	-	-	-	-	-	-	-	-	-	-	-	-	-	-	-	-	-	-	-	-	-	-	-
CXCR6		-	-	-	-	-	-	-	-	+	-	-	-	-	-	-	-	-	-	-	-	-	-	-	-	-	-	-	-	-	-	-	-	-	-	-	-	-
CYBB		-	-	-	-	+	-	-	-	-	-	-	-	-	-	-	-	-	-	-	-	-	-	-	-	-	-	-	-	-	-	-	-	-	-	-	-	-
CYP1A1		-	-	-	-	-	-	-	-	-	-	-	-	-	-	-	-	-	-	-	-	-	-	-	-	-	-	-	-	-	-	-	-	-	-	-	+	-
CYP1A2		-	-	-	-	-	-	-	-	-	-	-	-	-	-	-	-	-	-	-	-	-	-	-	-	-	-	-	-	-	-	-	-	-	-	-	+	-
CYP1B1		-	-	-	-	-	-	-	-	-	-	-	-	-	-	-	-	-	-	-	-	-	-	-	-	-	-	-	-	-	-	-	-	-	-	-	+	-
CYP4A11		-	-	-	-	-	-	-	-	-	-	-	-	+	-	-	-	-	-	-	-	-	-	-	-	-	-	-	-	-	-	-	-	-	-	-	-	-
CYP4A22		-	-	-	-	-	-	-	-	-	-	-	-	+	-	-	-	-	-	-	-	-	-	-	-	-	-	-	-	-	-	-	-	-	-	-	-	-
CYP8B1		-	-	-	-	-	-	-	-	-	-	-	-	-	-	-	-	-	-	-	-	-	-	-	-	-	-	-	-	-	-	-	-	-	-	-	-	+
D2HGDH		-	-	-	-	-	-	-	-	-	-	-	-	-	-	-	-	-	-	+	-	-	-	-	+	-	-	-	-	-	-	-	-	-	-	-	-	-
DAO		-	-	+	-	-	-	-	-	-	-	-	-	-	-	-	-	-	-	-	-	-	-	-	-	-	-	-	-	-	-	-	-	-	-	-	-	-
DCK		-	-	-	-	-	-	-	-	-	-	-	-	-	-	-	-	-	-	-	-	-	-	-	-	-	-	+	+	-	-	-	-	-	-	-	-	-
DDC		-	-	+	-	-	-	-	-	-	-	-	-	-	-	-	-	-	-	-	-	-	-	-	-	-	-	-	-	-	-	-	-	-	-	-	+	-
DEPTOR		-	-	-	-	-	-	+	-	-	-	-	-	-	-	-	-	-	-	-	-	-	+	-	-	-	-	-	-	-	-	-	-	-	-	-	-	-
DERA		-	-	-	-	-	-	-	-	-	-	-	-	-	-	-	-	-	-	-	-	-	-	-	-	-	-	-	-	-	-	+	-	-	-	-	-	-
DGLUCY		-	-	-	-	-	-	-	-	-	-	-	-	-	-	-	+	-	-	-	-	-	-	-	-	-	-	-	-	-	-	-	-	-	-	-	-	-
DGUOK		-	-	-	-	-	-	-	-	-	-	-	-	-	-	-	-	-	-	-	-	-	-	-	-	-	-	+	+	-	-	-	-	-	-	-	-	-
DHX16		+	-	-	-	-	-	-	-	-	-	-	-	-	-	-	-	-	-	-	-	-	-	-	-	-	-	-	-	-	-	-	-	-	-	-	-	-
DMGDH		-	-	+	-	-	-	-	-	-	-	-	-	-	-	-	-	-	-	-	-	-	-	-	-	-	-	-	-	-	-	-	-	-	-	-	-	-
DNAJC14		+	-	-	-	-	-	-	-	-	-	-	-	-	-	-	-	-	-	-	-	-	-	-	-	-	-	-	-	-	-	-	-	-	-	-	-	-
DTL		-	-	-	-	-	-	-	-	-	+	-	-	-	-	-	-	-	-	-	-	-	-	-	-	-	-	-	-	-	-	-	-	-	-	-	-	-
DUOX1		-	-	-	-	-	-	-	-	-	-	-	-	-	-	-	-	-	-	-	-	-	-	-	-	-	-	-	-	-	-	-	+	-	-	-	-	-
DUOX2		-	-	-	-	-	-	-	-	-	-	-	-	-	-	-	-	-	-	-	-	-	-	-	-	-	-	-	-	-	-	-	+	-	-	-	-	-
ECHS1		-	-	+	-	-	-	-	-	-	-	-	-	+	-	-	-	-	-	-	-	-	-	-	-	-	-	-	-	-	-	-	-	-	-	-	+	-
EDC3		+	-	-	-	-	-	-	-	-	-	-	-	-	-	-	-	-	-	-	-	-	-	-	-	-	-	-	-	-	-	-	-	-	-	-	-	-
EEA1		-	-	-	-	-	-	-	-	-	-	+	-	-	-	-	-	-	-	-	-	-	-	-	-	-	-	-	-	-	-	-	-	-	+	-	-	-
EFNA4		-	-	-	-	-	-	-	-	-	-	-	-	-	-	-	-	-	-	-	-	-	-	+	-	-	-	-	-	-	+	-	-	-	-	-	-	-
EGFR		-	-	-	-	-	-	-	-	+	-	+	-	-	-	-	-	-	-	-	-	-	-	+	-	-	-	-	-	-	+	-	+	-	-	-	-	-
EHHADH		-	-	+	-	-	-	-	-	-	-	-	-	+	-	-	-	-	-	-	-	-	-	-	-	-	-	-	-	-	-	-	-	-	-	-	+	-
EME1		-	-	-	-	-	-	-	-	-	+	-	-	-	-	-	-	-	-	-	-	-	-	-	-	-	-	-	-	-	-	-	-	-	-	-	-	-
ENO1		-	-	-	-	-	-	-	-	-	-	-	-	-	-	-	-	+	-	-	-	-	-	-	-	+	-	-	-	-	-	-	-	-	-	-	-	-
ENO3		-	-	-	-	-	-	-	-	-	-	-	-	-	-	-	-	+	-	-	-	-	-	-	-	-	-	-	-	-	-	-	-	-	-	-	-	-
EOMES	Exhausted CD8	-	-	-	-	-	-	-	-	-	-	-	-	-	-	-	-	-	-	-	-	-	-	-	-	-	-	-	-	-	-	-	-	-	-	+	-	-
EPC1		-	-	-	-	-	-	-	-	-	-	-	+	-	-	-	-	-	-	-	-	-	-	-	-	-	-	-	-	-	-	-	-	-	-	-	-	-
ERCC6		-	-	-	-	-	-	-	-	-	+	-	-	-	-	-	-	-	-	-	-	-	-	-	-	-	-	-	-	-	-	-	+	-	-	-	-	-
ERN1		-	-	-	-	-	-	+	-	-	-	-	-	-	-	-	-	-	-	-	-	-	-	-	-	-	-	-	-	-	-	-	-	-	-	-	-	-
EXO1		-	-	-	-	-	-	-	+	-	+	-	-	-	-	-	-	-	-	-	-	-	-	-	-	-	-	-	-	-	-	-	-	-	-	-	-	-
EZH2		-	-	+	-	-	-	-	-	-	-	-	+	-	-	-	-	-	-	-	-	-	-	-	-	-	-	-	-	-	-	-	-	-	-	-	-	-
FABP5		-	-	-	-	-	-	-	-	-	-	-	-	-	+	-	-	-	-	-	-	-	-	-	-	-	-	-	-	-	-	-	-	-	-	-	-	-
FAH		-	-	+	-	-	-	-	-	-	-	-	-	-	-	-	-	-	-	-	-	-	-	-	-	-	-	-	-	-	-	-	-	-	-	-	-	-
FAHD1		-	-	+	-	-	-	-	-	-	-	-	-	-	-	-	-	-	-	-	-	-	-	-	+	-	-	-	-	-	-	-	-	-	-	-	-	-
FAM30A	B-cells	-	-	-	-	-	-	-	-	-	-	-	-	-	-	-	-	-	-	-	-	-	-	-	-	-	-	-	-	-	-	-	-	-	-	-	-	-
FANCA		-	-	-	-	-	-	-	-	-	+	-	-	-	-	-	-	-	-	-	-	-	-	-	-	-	-	-	-	-	-	-	-	-	-	-	-	-
FANCD2		-	-	-	-	-	-	-	-	-	+	-	-	-	-	-	-	-	-	-	-	-	-	-	-	-	-	-	-	-	-	-	-	-	-	-	-	-
FANCI		-	-	-	-	-	-	-	-	-	+	-	-	-	-	-	-	-	-	-	-	-	-	-	-	-	-	-	-	-	-	-	-	-	-	-	-	-
FASLG		-	-	-	-	-	-	-	-	+	-	-	-	-	-	-	-	-	-	-	-	-	-	+	-	+	-	-	-	-	+	-	-	-	-	-	-	-
FASN		-	+	-	-	-	-	-	-	-	-	-	-	-	+	-	-	-	-	-	-	-	-	-	-	+	-	-	-	-	-	-	-	-	-	-	-	+
FBP1		-	+	-	-	-	-	-	-	-	-	-	-	-	-	-	-	+	-	-	-	-	-	-	-	-	-	-	-	-	-	+	-	-	-	-	-	-
FCAR	Neutrophils	-	-	-	-	-	-	-	-	-	-	-	-	-	-	-	-	-	-	-	-	-	-	-	-	-	-	-	-	-	-	-	-	-	-	-	-	-
FCF1		+	-	-	-	-	-	-	-	-	-	-	-	-	-	-	-	-	-	-	-	-	-	-	-	-	-	-	-	-	-	-	-	-	-	-	-	-
FCRL2	B-cells	-	-	-	-	-	-	-	-	-	-	-	-	-	-	-	-	-	-	-	-	-	-	-	-	-	-	-	-	-	-	-	-	-	-	-	-	-
FDX1		-	-	-	-	-	-	-	-	-	-	-	-	-	-	-	-	-	-	-	+	-	-	-	-	-	-	-	-	-	-	-	+	-	-	-	-	-
FDXR		-	-	-	-	-	-	-	-	-	-	-	-	-	-	-	-	-	-	-	+	-	-	-	-	-	-	-	-	-	-	-	+	-	-	-	-	-
FGF1		-	-	-	-	-	-	-	-	-	-	-	-	-	-	-	-	-	-	-	-	-	-	+	-	-	-	-	-	-	+	-	-	-	-	-	-	-
FH		-	-	-	-	-	-	-	-	-	-	-	-	-	-	-	-	-	-	+	-	-	-	-	+	-	-	-	-	-	-	-	-	-	-	-	-	-
FLT1		-	-	-	-	-	-	-	-	+	-	-	-	-	-	-	-	-	-	-	-	-	-	+	-	-	-	-	-	-	+	-	-	-	-	-	-	-
FLT3		-	-	-	-	-	-	-	-	+	-	-	-	-	-	-	-	-	-	-	-	-	-	+	-	-	-	-	-	-	+	-	-	-	-	-	-	-
FNIP1		-	-	-	-	-	-	-	-	-	-	-	-	-	-	-	-	-	-	-	-	-	+	-	-	-	-	-	-	-	-	-	-	-	-	-	-	-
FNIP2		-	-	-	-	-	-	-	-	-	-	-	-	-	-	-	-	-	-	-	-	-	+	-	-	-	-	-	-	-	-	-	-	-	-	-	-	-
FOLH1		-	-	+	-	-	-	-	-	-	-	-	-	-	-	-	+	-	-	-	-	-	-	-	-	-	-	-	-	-	-	-	-	-	-	-	-	-
FOLH1B		-	-	-	-	-	-	-	-	-	-	-	-	-	-	-	+	-	-	-	-	-	-	-	-	-	-	-	-	-	-	-	-	-	-	-	-	-
FOLR1		-	-	-	-	-	-	-	-	-	-	+	-	-	-	-	-	-	-	-	-	-	-	-	-	-	-	-	-	-	-	-	-	-	-	-	-	-
FOLR3		-	-	-	-	-	-	-	-	-	-	+	-	-	-	-	-	-	-	-	-	-	-	-	-	-	-	-	-	-	-	-	-	-	-	-	-	-
FOXM1		-	-	-	-	-	-	-	+	-	-	-	-	-	-	-	-	-	-	-	-	-	-	-	-	-	-	-	-	-	-	-	-	-	-	+	-	-
FOXP3	Treg	-	-	-	-	-	-	-	-	-	-	-	-	-	-	-	-	-	-	-	-	-	-	-	-	-	-	-	-	-	-	-	-	-	-	+	-	-
FPR1	Neutrophils	-	-	-	-	-	-	-	-	+	-	-	-	-	-	-	-	-	-	-	-	-	-	-	-	-	-	-	-	-	-	-	-	-	-	-	-	-
FTCD		-	-	+	-	-	-	-	-	-	-	-	-	-	-	-	-	-	-	-	-	-	-	-	-	-	-	-	-	-	-	-	-	-	-	-	-	-
G6PC		-	+	-	-	-	-	-	-	-	-	-	-	-	-	-	-	+	-	-	-	-	-	-	-	-	-	-	-	-	+	-	-	-	-	-	-	-
G6PD		+	-	-	-	-	-	-	-	-	-	-	-	-	-	-	-	-	-	-	-	-	-	-	-	-	-	-	-	+	-	+	-	-	-	-	-	-
GABARAP		-	-	-	-	-	-	+	-	-	-	-	-	-	-	-	-	-	-	-	-	-	-	-	-	-	-	-	-	-	-	-	-	-	-	-	-	-
GAD1		-	-	+	-	-	-	-	-	-	-	-	-	-	-	-	-	-	-	-	-	-	-	-	-	-	-	-	-	-	-	-	-	-	-	-	-	-
GADL1		-	-	-	-	-	-	-	-	-	-	-	-	-	-	-	+	-	-	-	-	-	-	-	-	-	-	-	-	-	-	-	-	-	-	-	-	-
GAPDH		-	-	-	-	-	-	-	-	-	-	-	-	-	-	-	-	+	-	-	-	-	-	-	-	-	-	-	-	-	-	-	-	-	-	-	-	-
GAPDHS		-	-	-	-	-	-	-	-	-	-	-	-	-	-	-	-	+	-	-	-	-	-	-	-	-	-	-	-	-	-	-	-	-	-	-	-	-
GAPVD1		-	-	-	-	-	-	-	-	-	-	+	-	-	-	-	-	-	-	-	-	-	-	-	-	-	-	-	-	-	-	-	-	-	-	-	-	-
GART		-	-	-	-	-	-	-	-	-	-	-	-	-	-	-	-	-	-	-	-	-	-	-	-	-	-	-	+	-	-	-	-	-	-	-	-	-
GATM		-	-	+	-	-	-	-	-	-	-	-	-	-	-	-	-	-	-	-	-	-	-	-	-	-	-	-	-	-	-	-	-	-	-	-	-	-
GBA		-	-	-	-	-	-	-	-	-	-	-	-	-	-	-	-	-	-	-	-	+	-	-	-	-	-	-	-	-	-	-	-	-	-	-	-	-
GCDH		-	-	+	-	-	-	-	-	-	-	-	-	+	-	-	-	-	-	-	-	-	-	-	-	-	-	-	-	-	-	-	-	-	-	-	+	-
GCK		-	-	-	-	-	-	-	-	-	-	-	-	-	-	-	-	+	-	-	-	-	-	-	-	-	-	-	-	-	-	-	-	-	-	-	-	-
GCLC		-	-	+	-	-	-	-	-	-	-	-	-	-	-	-	-	-	-	-	-	-	-	-	-	-	-	-	-	-	-	-	+	-	-	-	-	-
GDA		-	-	-	-	-	-	-	-	-	-	-	-	-	-	-	-	-	-	-	-	-	-	-	-	-	-	-	+	-	-	-	-	-	-	-	-	-
GLRX		-	-	-	-	-	-	-	-	-	-	-	-	-	-	-	+	-	-	-	-	-	-	-	-	-	-	-	-	-	-	-	-	-	-	-	-	-
GLS		-	-	+	-	-	+	-	-	-	-	-	-	-	-	-	+	-	-	-	-	-	-	-	-	-	-	-	-	+	-	-	-	-	-	-	-	-
GLS2		-	-	+	-	-	+	-	-	-	-	-	-	-	-	-	+	-	-	-	-	-	-	-	-	-	-	-	-	+	-	-	-	-	-	-	-	-
GLUD1		-	-	+	-	-	+	-	-	-	-	-	-	-	-	-	+	-	-	-	-	-	-	-	+	-	-	-	-	-	-	-	-	-	-	-	-	-
GLUL		-	-	+	-	-	+	-	-	-	-	-	-	-	-	-	+	-	-	-	-	-	-	-	-	-	-	-	-	-	-	-	-	-	-	-	-	-
GLYAT		-	-	+	-	-	-	-	-	-	-	-	-	-	-	-	-	-	-	-	-	-	-	-	-	-	-	-	-	-	-	-	-	-	-	-	-	-
GLYCTK		-	-	+	-	-	-	-	-	-	-	-	-	-	-	-	-	-	-	-	-	-	-	-	-	-	-	-	-	-	-	+	-	-	-	-	-	-
GMPR		-	-	-	-	-	-	-	-	-	-	-	-	-	-	-	-	-	-	-	-	-	-	-	-	-	-	+	+	-	-	-	-	-	-	-	-	-
GMPR2		-	-	-	-	-	-	-	-	-	-	-	-	-	-	-	-	-	-	-	-	-	-	-	-	-	-	+	+	-	-	-	-	-	-	-	-	-
GMPS		-	-	-	-	-	-	-	-	-	-	-	-	-	-	-	-	-	-	-	-	-	-	-	-	-	-	-	+	-	-	-	-	-	-	-	-	-
GNG12		-	-	-	-	-	-	-	-	+	-	-	-	-	-	-	-	-	-	-	-	-	-	+	-	-	-	-	-	-	+	-	-	-	-	-	-	-
GNLY	Cytotoxic cells	-	-	-	-	-	-	-	-	-	-	-	-	-	-	-	-	-	-	-	-	-	-	-	-	-	-	-	-	-	-	-	-	-	-	-	-	-
GNS		-	-	-	-	-	-	-	-	-	-	-	-	-	-	-	-	-	-	-	-	+	-	-	-	-	-	-	-	-	-	-	-	-	-	-	-	-
GOT1		-	-	+	-	-	+	-	-	-	-	-	-	-	-	-	+	-	-	-	-	-	-	-	-	-	-	-	-	-	-	-	-	-	-	-	-	-
GOT2		-	-	+	-	-	+	-	-	-	-	-	-	-	-	-	+	-	-	-	-	-	-	-	-	-	-	-	-	-	-	-	-	-	-	-	-	-
GPI		-	-	-	-	-	-	-	-	-	-	-	-	-	-	-	-	+	-	-	-	-	-	-	-	-	-	-	-	+	-	+	-	-	-	-	-	-
GPS1		-	-	-	-	-	-	-	-	-	+	+	-	-	-	-	-	-	-	-	-	-	-	-	-	-	-	-	-	-	-	-	-	-	-	-	-	-
GPT		-	-	+	-	-	+	-	-	-	-	-	-	-	-	-	+	-	-	-	-	-	-	-	-	-	-	-	-	-	-	-	-	-	-	-	-	-
GPX1		-	-	-	-	-	-	-	-	-	-	-	-	-	-	-	-	-	-	-	-	-	-	-	-	-	-	-	-	-	-	-	+	-	-	-	-	-
GPX4		-	-	-	-	-	-	-	-	-	-	-	-	-	-	-	-	-	-	-	-	-	-	-	-	-	-	-	-	-	-	-	+	-	-	-	-	-
GRAP2		-	-	-	-	-	-	-	-	-	-	-	-	-	-	-	-	-	-	-	-	-	-	-	-	-	-	-	-	-	-	-	-	+	-	-	-	-
GRIN1		-	-	-	-	-	-	-	-	-	-	-	-	-	-	-	+	-	-	-	-	-	-	-	-	-	-	-	-	-	-	-	-	-	-	-	-	-
GSK3B		-	-	-	-	-	-	-	+	+	-	-	-	-	-	-	-	-	-	-	-	-	+	-	-	-	-	-	-	-	+	-	-	+	-	-	-	-
GTSE1		-	-	-	-	-	-	-	+	-	-	-	-	-	-	-	-	-	-	-	-	-	-	-	-	-	-	-	-	-	-	-	-	-	-	-	-	-
GUSB		-	-	-	-	-	-	-	-	-	-	-	-	-	-	-	-	-	-	-	-	+	-	-	-	-	-	-	-	-	-	-	-	-	-	-	-	-
GYS2		-	+	-	-	-	-	-	-	-	-	-	-	-	-	-	-	-	-	-	-	-	-	-	-	-	-	-	-	-	+	-	-	-	-	-	-	-
GZMA	Cytotoxic cells	-	-	-	-	-	-	-	-	-	-	-	-	-	-	-	-	-	-	-	-	-	-	-	-	-	-	-	-	-	-	-	-	-	-	-	-	-
GZMB	Cytotoxic cells	-	-	-	-	-	-	-	-	-	-	-	-	-	-	-	-	-	-	-	-	-	-	-	-	-	-	-	-	-	-	-	-	-	-	-	-	-
GZMH	Cytotoxic cells	-	-	-	-	-	-	-	-	-	-	-	-	-	-	-	-	-	-	-	-	-	-	-	-	-	-	-	-	-	-	-	-	-	-	-	-	-
H6PD		-	-	-	-	-	-	-	-	-	-	-	-	-	-	-	-	-	-	-	-	-	-	-	-	-	-	-	-	-	-	+	-	-	-	-	-	-
HAAO		-	-	-	-	-	-	-	-	-	-	-	-	-	-	-	-	-	-	-	-	-	-	-	-	-	-	-	-	-	-	-	-	-	-	-	+	-
HACD2		-	-	-	-	-	-	-	-	-	-	-	-	-	+	-	-	-	-	-	-	-	-	-	-	-	-	-	-	-	-	-	-	-	-	-	-	-
HADH		-	-	+	-	-	-	-	-	-	-	-	-	+	-	-	-	-	-	-	-	-	-	-	-	-	-	-	-	-	-	-	-	-	-	-	+	-
HDC	Mast cells	-	-	+	-	-	-	-	-	-	-	-	-	-	-	-	-	-	-	-	-	-	-	-	-	-	-	-	-	-	-	-	-	-	-	-	-	-
HERC1		-	-	-	-	+	-	-	-	-	-	-	-	-	-	-	-	-	-	-	-	-	-	-	-	+	-	-	-	-	-	-	-	-	-	-	-	-
HEXA		-	-	-	-	-	-	-	-	-	-	-	-	-	-	-	-	-	-	-	-	+	-	-	-	-	-	-	-	-	-	-	-	-	-	-	-	-
HEXB		-	-	-	-	-	-	-	-	-	-	-	-	-	-	-	-	-	-	-	-	+	-	-	-	-	-	-	-	-	-	-	-	-	-	-	-	-
HIF1A		-	-	-	-	-	-	+	-	+	-	-	-	-	-	-	-	-	+	-	-	-	-	-	-	-	-	-	-	-	-	-	-	-	-	+	-	-
HIF3A		-	-	-	-	-	-	-	-	-	-	-	-	-	-	-	-	-	+	-	-	-	-	-	-	-	-	-	-	-	-	-	-	-	-	+	-	-
HJURP		-	-	-	-	-	-	-	+	-	-	-	-	-	-	-	-	-	-	-	-	-	-	-	-	-	-	-	-	-	-	-	-	-	-	-	-	-
HK1		-	-	-	-	-	-	-	-	-	-	-	-	-	-	-	-	+	-	-	-	-	-	-	-	-	-	-	-	-	-	-	-	-	-	-	-	-
HK2		-	-	-	-	-	-	-	-	-	-	-	-	-	-	-	-	+	-	-	-	-	-	-	-	-	-	-	-	-	-	-	-	-	-	-	-	-
HK3		-	-	-	-	-	-	-	-	-	-	-	-	-	-	-	-	+	-	-	-	-	-	-	-	-	-	-	-	-	-	-	-	-	-	-	-	-
HLA-A		-	-	-	-	+	-	-	-	+	-	+	-	-	-	-	-	-	-	-	-	-	-	-	-	-	-	-	-	-	-	-	-	-	-	-	-	-
HLA-C		-	-	-	-	+	-	-	-	+	-	+	-	-	-	-	-	-	-	-	-	-	-	-	-	-	-	-	-	-	-	-	-	-	-	-	-	-
HLA-DQA1		-	-	-	-	+	-	-	-	+	-	-	-	-	-	-	-	-	-	-	-	-	-	-	-	-	-	-	-	-	-	-	-	-	-	-	-	-
HLA-DRB1		-	-	-	-	+	-	-	-	+	-	-	-	-	-	-	-	-	-	-	-	-	-	-	-	-	-	-	-	-	-	-	-	-	-	-	-	-
HLA-E		-	-	-	-	+	-	-	-	+	-	+	-	-	-	-	-	-	-	-	-	-	-	-	-	-	-	-	-	-	-	-	-	-	-	-	-	-
HMOX1		-	-	-	-	-	-	-	-	+	-	-	-	-	-	-	-	-	-	-	+	-	-	-	-	-	-	-	-	-	-	-	+	-	-	-	-	-
HNF4A		-	+	-	-	-	-	-	-	-	-	-	-	-	-	-	-	-	-	-	-	-	-	-	-	-	-	-	-	-	-	-	-	-	-	+	-	-
HPD		-	-	+	-	-	-	-	-	-	-	-	-	-	-	-	-	-	-	-	-	-	-	-	-	-	-	-	-	-	-	-	-	-	-	-	-	-
HPRT1		-	-	-	-	-	-	-	-	-	-	-	-	-	-	-	-	-	-	-	-	-	-	-	-	-	-	+	+	-	-	-	-	-	-	-	-	-
HRAS		-	-	-	-	-	-	+	-	+	-	+	-	-	-	-	-	-	-	-	-	-	+	+	-	-	-	-	-	-	+	-	-	+	-	-	-	-
HSD11B1	DC	-	-	-	-	-	-	-	-	-	-	-	-	-	-	-	-	-	-	-	-	-	-	-	-	-	-	-	-	-	-	-	-	-	-	-	-	-
HSD17B8		-	-	-	-	-	-	-	-	-	-	-	-	-	+	-	-	-	-	-	-	-	-	-	-	-	-	-	-	-	-	-	-	-	-	-	-	-
HSF1		-	-	-	-	-	-	-	-	-	-	-	-	-	-	-	-	-	-	-	-	-	-	-	-	-	-	-	-	-	-	-	-	-	-	+	-	-
HSF2		-	-	-	-	-	-	-	-	-	-	-	-	-	-	-	-	-	-	-	-	-	-	-	-	-	-	-	-	-	-	-	-	-	-	+	-	-
HSPA2		-	-	-	-	-	-	-	+	-	-	+	-	-	-	-	-	-	-	-	-	-	-	+	-	-	-	-	-	-	-	-	-	-	-	-	-	-
HSPA4		-	-	-	-	-	-	-	-	-	-	-	-	-	-	-	-	-	-	-	-	-	-	-	-	+	-	-	-	-	-	-	-	-	-	-	-	-
HSPE1		-	-	-	-	-	-	-	-	-	-	-	-	-	-	-	-	-	-	-	-	-	-	-	-	+	-	-	-	-	-	-	-	-	-	-	-	-
ICOS		-	-	-	-	-	-	-	-	-	-	-	-	-	-	-	-	-	-	-	-	-	-	-	-	-	-	-	-	-	-	-	-	+	-	-	-	-
IDH1		-	-	-	-	-	-	-	-	-	-	-	-	-	-	-	-	-	-	+	-	-	-	-	-	-	-	-	-	-	-	-	+	-	-	-	-	+
IDH2		-	-	-	-	-	-	-	-	-	-	-	-	-	-	-	-	-	-	+	-	-	-	-	+	-	-	-	-	-	-	-	-	-	-	-	-	-
IDH3A		-	-	-	-	-	-	-	-	-	-	-	-	-	-	-	-	-	-	-	-	-	-	-	+	-	-	-	-	-	-	-	-	-	-	-	-	-
IDH3B		-	-	-	-	-	-	-	-	-	-	-	-	-	-	-	-	-	-	-	-	-	-	-	+	-	-	-	-	-	-	-	-	-	-	-	-	-
IDH3G		-	-	-	-	-	-	-	-	-	-	-	-	-	-	-	-	-	-	-	-	-	-	-	+	-	-	-	-	-	-	-	-	-	-	-	-	-
IDNK		-	-	-	-	-	-	-	-	-	-	-	-	-	-	-	-	-	-	-	-	-	-	-	-	-	-	-	-	-	-	+	-	-	-	-	-	-
IDO1		-	-	-	-	-	-	-	-	-	-	-	-	-	-	-	-	-	-	-	-	-	-	-	-	-	-	-	-	-	-	-	-	-	-	-	+	-
IDO2		-	-	-	-	-	-	-	-	-	-	-	-	-	-	-	-	-	-	-	-	-	-	-	-	-	-	-	-	-	-	-	-	-	-	-	+	-
IFNG		-	-	-	-	-	-	-	-	+	-	-	-	-	-	-	-	-	-	-	-	-	-	-	-	-	-	-	-	-	-	-	-	+	-	-	-	-
IL10		-	-	-	-	-	-	-	-	+	-	-	-	-	-	-	-	-	-	-	-	-	-	-	-	-	-	-	-	-	-	-	-	+	-	-	-	-
IL2		-	-	-	-	-	-	-	-	+	-	-	-	-	-	-	-	-	-	-	-	-	-	-	-	-	-	-	-	-	+	-	-	+	-	-	-	-
IL21R	NK CD56dim cells	-	-	-	-	-	-	-	-	+	-	-	-	-	-	-	-	-	-	-	-	-	-	-	-	-	-	-	-	-	-	-	-	-	-	-	-	-
IL2RA		-	-	-	-	-	-	-	-	+	-	+	-	-	-	-	-	-	-	-	-	-	-	-	-	-	-	-	-	-	+	-	-	-	-	-	-	-
IL4		-	-	-	-	-	-	-	-	+	-	-	-	-	-	-	-	-	-	-	-	-	-	-	-	-	-	-	-	-	+	-	-	+	-	-	-	-
IL4I1		-	-	+	-	-	-	-	-	-	-	-	-	-	-	-	-	-	-	-	-	-	-	-	-	-	-	-	-	-	-	-	-	-	-	-	+	-
IL6		-	-	-	-	-	-	-	-	+	-	-	-	-	-	-	-	-	-	-	-	-	-	-	-	-	-	-	-	-	+	-	-	-	-	-	-	-
IL7		-	-	-	-	-	-	-	-	+	-	-	-	-	-	-	-	-	-	-	-	-	-	-	-	-	-	-	-	-	+	-	-	-	-	-	-	-
IMPDH1		-	-	-	-	-	-	-	-	-	-	-	-	-	-	-	-	-	-	-	-	-	-	-	-	-	-	-	+	-	-	-	-	-	-	-	-	-
IMPDH2		-	-	-	-	-	-	-	-	-	-	-	-	-	-	-	-	-	-	-	-	-	-	-	-	-	-	-	+	-	-	-	-	-	-	-	-	-
INMT		-	-	-	-	-	-	-	-	-	-	-	-	-	-	-	-	-	-	-	-	-	-	-	-	-	-	-	-	-	-	-	-	-	-	-	+	-
INSR		-	+	-	-	-	-	-	-	-	-	-	-	-	-	-	-	-	-	-	-	-	+	+	-	-	-	-	-	-	+	-	-	-	-	-	-	-
IRF1		-	-	-	-	-	-	-	-	+	-	-	-	-	-	-	-	-	-	-	-	-	-	-	-	-	-	-	-	-	-	-	-	-	-	+	-	-
IRF4		-	-	-	-	-	-	-	-	+	-	-	-	-	-	-	-	-	-	-	-	-	-	-	-	-	-	-	-	-	-	-	-	-	-	+	-	-
ITCH		-	-	-	-	+	-	-	-	-	-	+	-	-	-	-	-	-	-	-	-	-	-	-	-	-	-	-	-	-	-	-	-	-	-	-	-	-
ITGA1		-	-	-	-	-	-	-	-	-	-	-	-	-	-	-	-	-	-	-	-	-	-	-	-	-	-	-	-	-	+	-	-	-	-	-	-	-
ITGA11		-	-	-	-	-	-	-	-	-	-	-	-	-	-	-	-	-	-	-	-	-	-	-	-	-	-	-	-	-	+	-	-	-	-	-	-	-
ITGAM		-	-	-	-	-	-	-	-	+	-	-	-	-	-	-	-	-	-	-	-	-	-	-	-	-	-	-	-	-	-	-	-	-	+	-	-	-
ITGB1		-	-	-	-	-	-	-	-	+	-	-	-	-	-	-	-	-	-	-	-	-	-	-	-	-	-	-	-	-	+	-	-	-	-	-	-	-
ITGB2		-	-	-	-	-	-	-	-	+	-	-	-	-	-	-	-	-	-	-	-	-	-	-	-	-	-	-	-	-	-	-	-	-	+	-	-	-
ITGB5		-	-	-	-	+	-	-	-	-	-	-	-	-	-	-	-	-	-	-	-	-	-	-	-	-	-	-	-	-	+	-	-	-	-	-	-	-
ITK		-	-	-	-	-	-	-	-	+	-	-	-	-	-	-	-	-	-	-	-	-	-	-	-	-	-	-	-	-	-	-	-	+	-	-	-	-
JAK2		-	-	-	-	-	-	-	+	+	-	-	+	-	-	-	-	-	-	-	-	-	-	-	-	-	-	-	-	-	+	-	+	-	-	-	-	-
KANSL1		-	-	-	-	-	-	-	-	-	-	-	+	-	-	-	-	-	-	-	-	-	-	-	-	-	-	-	-	-	-	-	-	-	-	-	-	-
KAT6A		-	-	-	-	-	-	-	-	-	-	-	+	-	-	-	-	-	-	-	-	-	-	-	-	-	-	-	-	-	-	-	-	-	-	-	-	-
KDM3B		-	-	-	-	-	-	-	-	-	-	-	+	-	-	-	-	-	-	-	-	-	-	-	-	-	-	-	-	-	-	-	-	-	-	-	-	-
KEAP1		-	-	-	-	+	-	-	-	-	-	-	-	-	-	-	-	-	-	+	+	-	-	-	-	-	-	-	-	-	-	-	-	-	-	-	-	-
KIF2C		-	-	-	-	+	-	-	+	-	-	-	-	-	-	-	-	-	-	-	-	-	-	-	-	-	-	-	-	-	-	-	-	-	-	-	-	-
KIR3DL1/2	NK CD56dim cells	-	-	-	-	-	-	-	-	-	-	-	-	-	-	-	-	-	-	-	-	-	-	-	-	-	-	-	-	-	-	-	-	-	-	-	-	-
KIR3DL3		-	-	-	-	-	-	-	-	-	-	-	-	-	-	-	-	-	-	-	-	-	-	-	-	-	-	-	-	-	-	-	-	+	-	-	-	-
KLRB1	Cytotoxic cells	-	-	-	-	-	-	-	-	-	-	-	-	-	-	-	-	-	-	-	-	-	-	-	-	-	-	-	-	-	-	-	-	-	-	-	-	-
KLRD1	Cytotoxic cells	-	-	-	-	-	-	-	-	-	-	-	-	-	-	-	-	-	-	-	-	-	-	-	-	-	-	-	-	-	-	-	-	-	-	-	-	-
KLRK1	Cytotoxic cells	-	-	-	-	-	-	-	-	-	-	-	-	-	-	-	-	-	-	-	-	-	-	-	-	-	-	-	-	-	-	-	-	-	-	-	-	-
KMO		-	-	-	-	-	-	-	-	-	-	-	-	-	-	-	-	-	-	-	-	-	-	-	-	-	-	-	-	-	-	-	-	-	-	-	+	-
KMT2A		-	-	+	-	-	-	-	-	-	-	-	+	-	-	-	-	-	-	-	-	-	-	-	-	-	-	-	-	-	-	-	-	-	-	+	-	-
KMT2D		-	-	+	-	-	-	-	-	-	-	-	+	-	-	-	-	-	-	-	-	-	-	-	-	-	-	-	-	-	-	-	-	-	-	+	-	-
KMT2E		-	-	+	-	-	-	-	-	-	-	-	+	-	-	-	-	-	-	-	-	-	-	-	-	-	-	-	-	-	-	-	-	-	-	+	-	-
KPNA2		-	-	-	-	-	-	-	-	+	+	-	-	-	-	-	-	-	-	-	-	-	-	-	-	-	-	-	-	-	-	-	-	-	-	-	-	-
KRAS		-	-	-	-	-	-	+	-	+	-	-	-	-	-	-	-	-	-	-	-	-	+	+	-	-	-	-	-	-	+	-	-	+	-	-	-	-
KRT1		-	-	-	-	-	-	-	-	-	-	-	-	-	-	-	-	-	-	-	-	-	-	-	-	-	-	-	-	-	-	-	+	-	-	-	-	-
KYAT1		-	-	+	-	-	-	-	-	-	-	-	-	-	-	-	+	-	-	-	-	-	-	-	-	-	-	-	-	-	-	-	-	-	-	-	+	-
KYAT3		-	-	+	-	-	-	-	-	-	-	-	-	-	-	-	-	-	-	-	-	-	-	-	-	-	-	-	-	-	-	-	-	-	-	-	+	-
KYNU		-	-	-	-	-	-	-	-	-	-	-	-	-	-	-	-	-	-	-	-	-	-	-	-	-	-	-	-	-	-	-	-	-	-	-	+	-
L2HGDH		-	-	-	-	-	-	-	-	-	-	-	-	-	-	-	-	-	-	+	-	-	-	-	+	-	-	-	-	-	-	-	-	-	-	-	-	-
LAG3	Exhausted CD8	-	-	-	-	+	-	-	-	-	-	-	-	-	-	-	-	-	-	-	-	-	-	-	-	-	-	-	-	-	-	-	-	+	-	-	-	-
LAMA4		-	-	-	-	-	-	-	-	-	-	-	-	-	-	-	-	-	-	-	-	-	-	-	-	-	-	-	-	-	+	-	-	-	-	-	-	-
LAMB1		-	-	-	-	-	-	-	-	-	-	-	-	-	-	-	-	-	-	-	-	-	-	-	-	-	-	-	-	-	+	-	-	-	-	-	-	-
LAMC1		-	-	-	-	-	-	-	-	-	-	-	-	-	-	-	-	-	-	-	-	-	-	-	-	-	-	-	-	-	+	-	-	-	-	-	-	-
LAMTOR2		-	-	-	-	-	-	+	-	-	-	-	-	-	-	-	-	-	-	-	-	-	+	-	-	-	-	-	-	+	-	-	-	-	-	-	-	-
LAMTOR4		-	-	-	-	-	-	+	-	-	-	-	-	-	-	-	-	-	-	-	-	-	+	-	-	-	-	-	-	+	-	-	-	-	-	-	-	-
LAMTOR5		-	-	-	-	-	-	+	-	-	-	-	-	-	-	-	-	-	-	-	-	-	+	-	-	-	-	-	-	+	-	-	-	-	-	-	-	-
LAT		-	-	-	-	-	-	-	-	-	-	-	-	-	-	-	-	-	-	-	-	-	-	-	-	-	+	-	-	-	-	-	-	+	-	-	-	-
LCK		-	-	-	-	-	-	-	-	+	-	-	-	-	-	-	-	-	-	-	-	-	-	-	-	-	+	-	-	-	-	-	-	+	-	-	-	-
LDHA		-	-	+	-	-	-	-	-	-	-	-	-	-	-	-	-	+	-	-	-	-	-	-	+	+	-	-	-	-	-	-	-	-	-	-	-	-
LDHB		-	-	+	-	-	-	-	-	-	-	-	-	-	-	-	-	+	-	-	-	-	-	-	+	-	-	-	-	-	-	-	-	-	-	-	-	-
LDHC		-	-	+	-	-	-	-	-	-	-	-	-	-	-	-	-	+	-	-	-	-	-	-	+	-	-	-	-	-	-	-	-	-	-	-	-	-
LEPR		-	+	-	-	-	-	-	-	+	-	-	-	-	-	-	-	-	-	-	-	-	-	-	-	-	-	-	-	-	-	-	-	-	-	-	-	-
LTA		-	-	-	-	-	-	-	-	+	-	-	-	-	-	-	-	-	-	-	-	-	-	-	-	-	+	-	-	-	-	-	-	-	-	-	-	-
LTA4H		-	-	+	-	-	-	-	-	-	-	-	-	-	-	-	-	-	-	-	-	-	-	-	-	-	-	-	-	-	-	-	-	-	-	-	-	-
LTB		-	-	-	-	-	-	-	-	+	-	-	-	-	-	-	-	-	-	-	-	-	-	-	-	-	+	-	-	-	-	-	-	-	-	-	-	-
LTC4S		-	-	-	-	-	-	-	-	-	-	-	-	-	-	-	+	-	-	-	-	-	-	-	-	-	-	-	-	-	-	-	-	-	-	-	-	-
LY86		-	-	-	-	-	-	-	-	-	-	-	-	-	-	-	-	-	-	-	-	-	-	-	-	-	-	-	-	-	-	-	-	-	+	-	-	-
LY96		-	-	-	-	+	-	-	-	-	-	-	-	-	-	-	-	-	-	-	-	-	-	-	-	-	+	-	-	-	-	-	-	-	+	-	-	-
MAP1LC3B		-	-	-	-	-	-	+	-	-	-	-	-	-	-	-	-	-	-	-	-	-	-	-	-	-	-	-	-	-	-	-	-	-	-	-	-	-
MAP2K1		-	-	-	-	-	-	+	-	+	-	-	-	-	-	-	-	-	-	-	-	-	+	+	-	-	-	-	-	-	+	-	-	+	+	-	-	-
MAP2K2		-	-	-	-	-	-	+	-	-	-	-	-	-	-	-	-	-	-	-	-	-	+	+	-	-	-	-	-	-	+	-	-	+	-	-	-	-
MAP2K3		-	-	-	-	-	-	-	-	+	-	-	-	-	-	-	-	-	-	-	-	-	-	+	-	-	-	-	-	-	-	-	-	-	+	-	-	-
MAP3K12		-	-	-	-	-	-	-	-	-	-	-	-	-	-	-	-	-	-	-	-	-	-	+	-	-	-	-	-	-	-	-	-	-	-	-	-	-
MAPK1		-	-	-	-	-	-	+	+	+	-	-	-	-	-	-	-	-	-	-	-	-	+	+	-	-	-	-	-	-	+	-	-	+	+	-	-	-
MAPK8		-	-	-	-	-	-	+	-	+	+	-	-	-	-	-	-	-	-	-	-	-	-	+	-	-	-	-	-	-	-	-	-	-	+	-	-	-
MAPK8IP1		-	-	-	-	-	-	-	-	-	-	-	-	-	-	-	-	-	-	-	-	-	-	+	-	-	-	-	-	-	-	-	-	-	-	-	-	-
MAPKAP1		-	-	-	-	-	-	-	-	-	-	-	-	-	-	-	-	-	-	-	-	-	+	-	-	-	-	-	-	-	-	-	-	-	-	-	-	-
MAPT		-	-	-	-	-	-	-	-	-	-	-	-	-	-	-	-	-	-	-	-	-	-	+	-	-	-	-	-	-	-	-	-	-	-	-	-	-
MAT1A		-	-	+	-	-	-	-	-	-	-	-	-	-	-	-	-	-	-	-	-	-	-	-	-	-	-	-	-	-	-	-	-	-	-	-	-	-
MAT2A		-	-	+	-	-	-	-	-	-	-	-	-	-	-	-	-	-	-	-	-	-	-	-	-	-	-	-	-	-	-	-	-	-	-	-	-	-
MCAT		-	-	-	-	-	-	-	-	-	-	-	-	+	+	-	-	-	-	-	-	-	-	-	-	-	-	-	-	-	-	-	-	-	-	-	-	-
ME2		-	-	-	-	-	-	-	-	-	-	-	-	-	-	-	-	-	-	-	-	-	-	-	+	-	-	-	-	-	-	-	-	-	-	-	-	-
MGST3		-	-	-	-	-	-	-	-	-	-	-	-	-	-	-	-	-	-	-	+	-	-	-	-	-	-	-	-	-	-	-	-	-	-	-	-	-
MKI67		-	-	-	-	-	-	-	+	-	-	-	-	-	-	-	-	-	-	-	-	-	-	-	-	-	-	-	-	-	-	-	-	-	-	-	-	-
MLST8		-	-	-	-	-	-	+	-	-	-	-	-	-	-	-	-	-	-	-	-	-	+	-	-	-	-	-	-	+	+	-	-	-	-	-	-	-
MLYCD		-	+	-	-	-	-	-	-	-	-	-	-	-	-	-	-	-	-	-	-	-	-	-	-	-	-	-	-	-	-	-	-	-	-	-	-	-
MPC1		-	-	-	-	-	-	-	-	-	-	-	-	-	-	-	-	-	-	-	-	-	-	-	+	-	-	-	-	-	-	-	-	-	-	-	-	-
MPC2		-	-	-	-	-	-	-	-	-	-	-	-	-	-	-	-	-	-	-	-	-	-	-	+	-	-	-	-	-	-	-	-	-	-	-	-	-
MPO		-	-	-	-	-	-	-	-	-	-	-	-	-	-	-	-	-	-	-	-	-	-	-	-	-	-	-	-	-	-	-	+	-	-	-	-	-
MRAS		-	-	-	-	-	-	+	-	-	-	-	-	-	-	-	-	-	-	-	-	-	-	+	-	-	-	-	-	-	-	-	-	-	-	-	-	-
MRPS5		+	-	-	-	-	-	-	-	-	-	-	-	-	-	-	-	-	-	-	-	-	-	-	-	-	-	-	-	-	-	-	-	-	-	-	-	-
MS4A1	B-cells	-	-	-	-	-	-	-	-	-	-	-	-	-	-	-	-	-	-	-	-	-	-	-	-	-	-	-	-	-	-	-	-	-	-	-	-	-
MS4A2	Mast cells	-	-	-	-	-	-	-	-	-	-	-	-	-	-	-	-	-	-	-	-	-	-	-	-	-	-	-	-	-	-	-	-	-	-	-	-	-
MS4A4A	Macrophages	-	-	-	-	-	-	-	-	-	-	-	-	-	-	-	-	-	-	-	-	-	-	-	-	-	-	-	-	-	-	-	-	-	-	-	-	-
MSH2		-	-	-	-	-	-	-	-	-	+	-	-	-	-	-	-	-	-	-	-	-	-	-	-	-	-	-	-	-	-	-	-	-	-	-	-	-
MSRB2		-	-	-	-	-	-	-	-	-	-	-	-	-	-	-	-	-	-	-	-	-	-	-	-	-	-	-	-	-	-	-	+	-	-	-	-	-
MTF1		-	-	-	-	-	-	-	-	-	-	-	-	-	-	-	-	-	-	-	-	-	-	-	-	-	-	-	-	-	-	-	+	-	-	-	-	-
MTOR		-	+	-	-	-	-	+	-	+	-	-	-	-	-	-	-	-	-	-	-	-	+	-	-	-	-	-	-	+	+	-	-	-	-	-	-	-
MYB		-	-	-	-	-	-	-	-	-	-	-	-	-	-	-	-	-	-	-	-	-	-	-	-	-	-	-	-	-	+	-	-	-	-	+	-	-
MYBL1		-	-	-	-	-	-	-	-	-	-	-	-	-	-	-	-	-	-	-	-	-	-	-	-	-	-	-	-	-	-	-	-	-	-	+	-	-
MYBL2		-	-	-	-	-	-	-	+	-	-	-	-	-	-	-	-	-	-	-	-	-	-	-	-	-	-	-	-	-	-	-	-	-	-	+	-	-
MYC		-	-	-	-	-	-	-	+	+	-	-	-	-	-	-	-	-	-	-	-	-	-	+	-	+	-	-	-	-	+	-	-	-	-	+	-	-
MYCL		-	-	-	-	-	-	-	-	-	-	-	-	-	-	-	-	-	-	-	-	-	-	-	-	-	-	-	-	-	-	-	-	-	-	+	-	-
MYCN		-	-	-	-	-	-	-	-	-	-	-	-	-	-	-	-	-	-	-	-	-	-	-	-	-	-	-	-	-	-	-	-	-	-	+	-	-
MYD88		-	-	-	-	+	-	-	-	+	-	-	-	-	-	-	-	-	-	-	-	-	-	+	-	-	+	-	-	-	-	-	-	-	+	-	-	-
NAALAD2		-	-	-	-	-	-	-	-	-	-	-	-	-	-	-	+	-	-	-	-	-	-	-	-	-	-	-	-	-	-	-	-	-	-	-	-	-
NADK		-	-	-	-	-	-	-	-	-	-	-	-	-	-	-	-	-	-	-	-	-	-	-	-	-	-	-	-	-	-	-	-	-	-	-	-	+
NADK2		-	-	-	-	-	-	-	-	-	-	-	-	-	-	-	-	-	-	-	-	-	-	-	-	-	-	-	-	-	-	-	-	-	-	-	-	+
NAGLU		-	-	-	-	-	-	-	-	-	-	-	-	-	-	-	-	-	-	-	-	+	-	-	-	-	-	-	-	-	-	-	-	-	-	-	-	-
NAT8L		-	-	+	-	-	-	-	-	-	-	-	-	-	-	-	+	-	-	-	-	-	-	-	-	-	-	-	-	-	-	-	-	-	-	-	-	-
NCAPH		-	-	-	-	-	-	-	+	-	-	-	-	-	-	-	-	-	-	-	-	-	-	-	-	-	-	-	-	-	-	-	-	-	-	-	-	-
NCOA2		-	-	-	-	-	-	-	-	-	-	-	+	-	-	-	-	-	-	-	-	-	-	-	+	-	-	-	-	-	-	-	-	-	-	-	-	-
NCOR1		-	-	-	-	-	-	-	-	-	-	-	+	-	-	-	-	-	-	-	-	-	-	-	+	-	-	-	-	-	-	-	-	-	-	-	-	-
NCR1	NK cells	-	-	-	-	-	-	-	-	-	-	-	-	-	-	-	-	-	-	-	-	-	-	-	-	-	-	-	-	-	-	-	-	-	-	-	-	-
NDC1		-	-	-	-	-	-	-	+	+	-	-	-	-	-	-	-	+	-	-	-	-	-	-	-	-	-	-	-	-	-	-	-	-	-	-	-	-
NDUFA1		-	-	-	-	-	-	-	-	-	-	-	-	-	-	-	-	-	-	-	-	-	-	-	+	-	-	-	-	-	-	-	-	-	-	-	-	-
NDUFA11		-	-	-	-	-	-	-	-	-	-	-	-	-	-	-	-	-	-	-	-	-	-	-	+	-	-	-	-	-	-	-	-	-	-	-	-	-
NDUFA12		-	-	-	-	-	-	-	-	-	-	-	-	-	-	-	-	-	-	-	-	-	-	-	+	-	-	-	-	-	-	-	+	-	-	-	-	-
NDUFA13		-	-	-	-	-	-	-	-	-	-	-	-	-	-	-	-	-	-	-	-	-	-	-	+	-	-	-	-	-	-	-	-	-	-	-	-	-
NDUFA2		-	-	-	-	-	-	-	-	-	-	-	-	-	-	-	-	-	-	-	-	-	-	-	+	-	-	-	-	-	-	-	-	-	-	-	-	-
NDUFA3		-	-	-	-	-	-	-	-	-	-	-	-	-	-	-	-	-	-	-	-	-	-	-	+	-	-	-	-	-	-	-	-	-	-	-	-	-
NDUFA4		-	-	-	-	-	-	-	-	-	-	-	-	-	-	-	-	-	-	-	-	-	-	-	+	-	-	-	-	+	-	-	-	-	-	-	-	-
NDUFA6		-	-	-	-	-	-	-	-	-	-	-	-	-	-	-	-	-	-	-	-	-	-	-	+	-	-	-	-	-	-	-	+	-	-	-	-	-
NDUFA7		-	-	-	-	-	-	-	-	-	-	-	-	-	-	-	-	-	-	-	-	-	-	-	+	-	-	-	-	-	-	-	-	-	-	-	-	-
NDUFB1		-	-	-	-	-	-	-	-	-	-	-	-	-	-	-	-	-	-	-	-	-	-	-	+	-	-	-	-	-	-	-	-	-	-	-	-	-
NDUFB10		-	-	-	-	-	-	-	-	-	-	-	-	-	-	-	-	-	-	-	-	-	-	-	+	-	-	-	-	-	-	-	-	-	-	-	-	-
NDUFB11		-	-	-	-	-	-	-	-	-	-	-	-	-	-	-	-	-	-	-	-	-	-	-	+	-	-	-	-	-	-	-	-	-	-	-	-	-
NDUFB2		-	-	-	-	-	-	-	-	-	-	-	-	-	-	-	-	-	-	-	-	-	-	-	+	-	-	-	-	-	-	-	-	-	-	-	-	-
NDUFB4		-	-	-	-	-	-	-	-	-	-	-	-	-	-	-	-	-	-	-	-	-	-	-	+	-	-	-	-	-	-	-	+	-	-	-	-	-
NDUFB7		-	-	-	-	-	-	-	-	-	-	-	-	-	-	-	-	-	-	-	-	-	-	-	+	-	-	-	-	-	-	-	-	-	-	-	-	-
NDUFB8		-	-	-	-	-	-	-	-	-	-	-	-	-	-	-	-	-	-	-	-	-	-	-	+	-	-	-	-	-	-	-	-	-	-	-	-	-
NDUFS7		-	-	-	-	-	-	-	-	-	-	-	-	-	-	-	-	-	-	-	-	-	-	-	+	-	-	-	-	-	-	-	-	-	-	-	-	-
NDUFS8		-	-	-	-	-	-	-	-	-	-	-	-	-	-	-	-	-	-	-	-	-	-	-	+	-	-	-	-	-	-	-	+	-	-	-	-	-
NEDD8		-	-	-	-	-	-	-	-	-	-	+	-	-	-	-	-	-	-	-	-	-	-	-	-	-	-	-	-	-	-	-	-	-	-	-	-	-
NEU1		-	-	-	-	-	-	-	-	-	-	-	-	-	-	-	-	-	-	-	-	+	-	-	-	-	-	-	-	-	-	-	-	-	-	-	-	-
NFAT5		-	-	-	-	-	-	-	-	-	-	-	-	-	-	-	-	-	-	-	-	-	-	-	-	-	-	-	-	-	-	-	-	-	-	+	-	-
NFE2L2		-	-	-	-	-	-	-	-	-	-	-	-	-	-	-	-	-	-	+	+	-	-	-	-	-	-	-	-	-	-	-	-	-	-	+	-	-
NFKB1		-	-	-	-	-	-	-	-	+	-	-	+	-	-	-	-	-	-	-	-	-	-	+	-	-	+	-	-	-	+	-	-	+	+	+	-	-
NFKB2		-	-	-	-	-	-	-	-	+	-	-	+	-	-	-	-	-	-	-	-	-	-	+	-	-	+	-	-	-	-	-	-	-	+	+	-	-
NFS1		-	-	+	-	-	-	-	-	-	-	-	-	-	-	-	-	-	-	-	-	-	-	-	-	-	-	-	-	-	-	-	-	-	-	-	-	-
NGFR		-	-	-	-	-	-	-	-	+	-	-	-	-	-	-	-	-	-	-	-	-	-	+	-	-	-	-	-	-	+	-	-	-	-	-	-	-
NKG7	Cytotoxic cells	-	-	-	-	-	-	-	-	-	-	-	-	-	-	-	-	-	-	-	-	-	-	-	-	-	-	-	-	-	-	-	-	-	-	-	-	-
NME1		-	-	-	-	-	-	-	-	-	-	-	-	-	-	-	-	-	-	-	-	-	-	-	-	+	-	-	+	-	-	-	-	-	-	-	-	-
NME2		-	-	-	-	-	-	-	-	-	-	-	-	-	-	-	-	-	-	-	-	-	-	-	-	+	-	-	+	-	-	-	-	-	-	-	-	-
NOD2		-	-	-	-	-	-	-	-	+	-	-	-	-	-	-	-	-	-	-	-	-	-	-	-	-	-	-	-	-	-	-	-	-	+	-	-	-
NOS1		-	-	+	-	-	+	-	-	-	-	-	-	-	-	-	-	-	-	-	-	-	-	-	-	-	-	-	-	-	-	-	-	-	-	-	-	-
NOS2		-	-	+	-	-	+	-	-	+	-	-	-	-	-	-	-	-	-	-	-	-	-	-	-	-	-	-	-	-	-	-	-	-	-	-	-	-
NOS3		-	-	+	-	-	+	-	-	-	-	-	-	-	-	-	-	-	-	-	-	-	-	-	-	-	-	-	-	-	+	-	-	-	-	-	-	+
NOX1		-	-	-	-	-	-	-	-	-	-	-	-	-	-	-	-	-	-	-	-	-	-	-	-	-	-	-	-	-	-	-	+	-	-	-	-	-
NOX3		-	-	-	-	-	-	-	-	-	-	-	-	-	-	-	-	-	-	-	-	-	-	-	-	-	-	-	-	-	-	-	+	-	-	-	-	-
NOX4		-	-	-	-	-	-	-	-	-	-	-	-	-	-	-	-	-	-	-	-	-	-	-	-	-	-	-	-	-	-	-	+	-	-	-	-	-
NPM1		-	-	-	-	-	-	-	+	-	-	-	-	-	-	-	-	-	-	-	-	-	-	-	-	+	-	-	-	-	-	-	-	-	-	-	-	-
NPR1		-	-	-	-	-	-	-	-	-	-	-	-	-	-	-	-	-	-	-	-	-	-	-	-	-	-	-	+	-	-	-	-	-	-	-	-	-
NPR2		-	-	-	-	-	-	-	-	-	-	-	-	-	-	-	-	-	-	-	-	-	-	-	-	-	-	-	+	-	-	-	-	-	-	-	-	-
NQO1		-	-	-	-	-	-	-	-	-	-	-	-	-	-	-	-	-	-	-	+	-	-	-	-	-	-	-	-	-	-	-	+	-	-	-	-	-
NR2F1		-	-	-	-	-	-	-	-	-	-	-	-	-	-	-	-	-	-	-	-	-	-	-	-	-	-	-	-	-	-	-	-	-	-	+	-	-
NRAS		-	-	-	-	-	-	+	-	+	-	-	-	-	-	-	-	-	-	-	-	-	+	+	-	-	-	-	-	-	+	-	-	+	-	-	-	-
NRDE2		+	-	-	-	-	-	-	-	-	-	-	-	-	-	-	-	-	-	-	-	-	-	-	-	-	-	-	-	-	-	-	-	-	-	-	-	-
NRF1		-	-	-	-	-	-	-	-	-	-	-	-	-	-	-	-	-	-	-	-	-	-	-	+	-	-	-	-	-	-	-	-	-	-	-	-	-
NSD1		-	-	+	-	-	-	-	-	-	-	-	+	-	-	-	-	-	-	-	-	-	-	-	-	-	-	-	-	-	-	-	-	-	-	-	-	-
NT5E		-	-	-	-	-	-	-	-	-	-	-	-	-	-	-	-	-	-	-	-	-	-	-	-	-	-	-	+	-	-	-	-	-	-	-	-	+
NUP205		-	-	-	-	-	-	-	+	+	-	-	-	-	-	-	-	+	-	-	-	-	-	-	-	-	-	-	-	-	-	-	-	-	-	-	-	-
NUP62		-	-	-	-	-	-	-	+	+	-	-	-	-	-	-	-	+	-	-	-	-	-	-	-	-	-	-	-	-	-	-	-	-	-	-	-	-
OAT		-	-	+	-	-	-	-	-	-	-	-	-	-	-	-	+	-	-	-	-	-	-	-	-	-	-	-	-	-	-	-	-	-	-	-	-	-
OAZ1		+	-	-	-	-	-	-	-	-	-	-	-	-	-	-	-	-	-	-	-	-	-	-	-	-	-	-	-	-	-	-	-	-	-	-	-	-
ODC1		-	-	+	-	-	-	-	-	-	-	-	-	-	-	-	-	-	-	-	-	-	-	-	-	+	-	-	-	-	-	-	-	-	-	-	-	-
OGDH		-	-	+	-	-	-	-	-	-	-	-	-	-	-	-	-	-	-	-	-	-	-	-	+	-	-	-	-	-	-	-	-	-	-	-	+	-
OGDHL		-	-	+	-	-	-	-	-	-	-	-	-	-	-	-	-	-	-	-	-	-	-	-	-	-	-	-	-	-	-	-	-	-	-	-	+	-
OTC		-	-	-	-	-	+	-	-	-	-	-	-	-	-	-	-	-	-	-	-	-	-	-	-	-	-	-	-	-	-	-	-	-	-	-	-	-
PAH		-	-	+	-	-	-	-	-	-	-	-	-	-	-	-	-	-	-	-	-	-	-	-	-	-	-	-	-	-	-	-	-	-	-	-	-	-
PCK1		-	+	-	-	-	-	-	-	-	-	-	-	-	-	-	-	+	-	-	-	-	-	-	-	-	-	-	-	-	+	-	-	-	-	-	-	-
PCK2		-	+	-	-	-	-	-	-	-	-	-	-	-	-	-	-	+	-	-	-	-	-	-	-	-	-	-	-	-	+	-	-	-	-	-	-	-
PCLAF		-	-	-	-	-	-	-	-	-	+	-	-	-	-	-	-	-	-	-	-	-	-	-	-	-	-	-	-	-	-	-	-	-	-	-	-	-
PDCD1		-	-	-	-	-	-	-	-	-	-	-	-	-	-	-	-	-	-	-	-	-	-	-	-	-	-	-	-	-	-	-	-	+	-	-	-	-
PDCD1LG2		-	-	-	-	-	-	-	-	-	-	-	-	-	-	-	-	-	-	-	-	-	-	-	-	-	-	-	-	-	-	-	-	+	-	-	-	-
PDGFB		-	-	-	-	-	-	-	-	+	-	-	-	-	-	-	-	-	-	-	-	-	-	+	-	-	-	-	-	-	+	-	-	-	-	-	-	-
PDGFRB		-	-	-	-	-	-	-	-	+	-	-	-	-	-	-	-	-	-	-	-	-	-	+	-	-	-	-	-	-	+	-	-	-	-	-	-	-
PDHA1		-	-	-	-	-	-	-	-	-	-	-	-	-	-	-	-	+	-	-	-	-	-	-	+	-	-	-	-	-	-	-	-	-	-	-	-	-
PDK1		-	-	-	-	-	-	-	-	-	-	-	-	-	-	-	-	-	-	-	-	-	-	-	+	-	-	-	-	-	-	-	-	-	-	-	-	-
PDK2		-	-	-	-	-	-	-	-	-	-	-	-	-	-	-	-	-	-	-	-	-	-	-	+	-	-	-	-	-	-	-	-	-	-	-	-	-
PDK3		-	-	-	-	-	-	-	-	-	-	-	-	-	-	-	-	-	-	-	-	-	-	-	+	-	-	-	-	-	-	-	-	-	-	-	-	-
PDK4		-	-	-	-	-	-	-	-	-	-	-	-	-	-	-	-	-	-	-	-	-	-	-	+	-	-	-	-	-	-	-	-	-	-	-	-	-
PDP1		-	-	-	-	-	-	-	-	-	-	-	-	-	-	-	-	-	-	-	-	-	-	-	+	-	-	-	-	-	-	-	-	-	-	-	-	-
PDPK1		-	+	-	-	-	-	+	-	-	-	-	-	-	-	-	-	-	-	-	-	-	+	-	-	-	-	-	-	-	+	-	-	+	-	-	-	-
PEBP1		-	-	-	-	-	-	-	-	-	-	-	-	-	-	-	-	-	-	-	-	-	-	-	-	-	-	-	-	-	-	-	+	-	-	-	-	-
PEMT		-	-	-	-	-	-	-	-	-	-	-	-	-	-	-	-	-	-	-	-	-	-	-	+	-	-	-	-	-	-	-	-	-	-	-	-	-
PFKFB1		-	+	-	-	-	-	-	-	-	-	-	-	-	-	-	-	+	-	-	-	-	-	-	-	-	-	-	-	-	-	-	-	-	-	-	-	-
PFKL		-	+	-	-	-	-	-	-	-	-	-	-	-	-	-	-	+	-	-	-	-	-	-	-	-	-	-	-	-	-	+	-	-	-	-	-	-
PFKM		-	+	-	-	-	-	-	-	-	-	-	-	-	-	-	-	+	-	-	-	-	-	-	-	-	-	-	-	-	-	+	-	-	-	-	-	-
PGAM2		-	-	+	-	-	-	-	-	-	-	-	-	-	-	-	-	+	-	-	-	-	-	-	-	-	-	-	-	-	-	-	-	-	-	-	-	-
PGD		-	-	-	-	-	-	-	-	-	-	-	-	-	-	-	-	-	-	-	-	-	-	-	-	-	-	-	-	-	-	+	-	-	-	-	-	-
PGK1		-	-	-	-	-	-	-	-	-	-	-	-	-	-	-	-	+	-	-	-	-	-	-	-	-	-	-	-	-	-	-	-	-	-	-	-	-
PGM2		-	-	-	-	-	-	-	-	-	-	-	-	-	-	-	-	+	-	-	-	-	-	-	-	-	-	-	+	-	-	+	-	-	-	-	-	-
PHGDH		-	-	+	-	-	-	-	-	-	-	-	-	-	-	-	+	-	-	-	-	-	-	-	-	-	-	-	-	-	-	-	-	-	-	-	-	-
PIK3C2A		-	-	-	-	-	-	-	-	-	-	+	-	-	-	-	-	-	-	-	-	-	-	-	-	-	-	-	-	-	-	-	-	-	-	-	-	-
PIK3CA		-	+	-	-	-	-	+	-	+	-	-	-	-	-	-	-	-	-	-	-	-	+	-	-	-	-	-	-	-	+	-	-	+	-	-	-	-
PIK3CB		-	+	-	-	-	-	+	-	+	-	-	-	-	-	-	-	-	-	-	-	-	+	-	-	-	-	-	-	-	+	-	-	+	-	-	-	-
PIK3CD		-	+	-	-	-	-	+	-	+	-	-	-	-	-	-	-	-	-	-	-	-	+	-	-	-	-	-	-	-	+	-	-	+	-	-	-	-
PIK3R1		-	+	-	-	-	-	+	-	+	-	-	-	-	-	-	-	-	-	-	-	-	+	-	-	-	-	-	-	-	+	-	-	+	-	-	-	-
PIK3R2		-	+	-	-	-	-	+	-	+	-	-	-	-	-	-	-	-	-	-	-	-	+	-	-	-	-	-	-	-	+	-	-	+	-	-	-	-
PIK3R3		-	+	-	-	-	-	+	-	+	-	-	-	-	-	-	-	-	-	-	-	-	+	-	-	-	-	-	-	-	+	-	-	+	-	-	-	-
PIK3R4		-	-	-	-	-	-	+	-	-	-	-	-	-	-	-	-	-	-	-	-	-	-	-	-	-	-	-	-	-	-	-	-	-	+	-	-	-
PKLR		-	-	-	-	-	-	-	-	-	-	-	-	-	-	-	-	+	-	-	-	-	-	-	-	-	-	-	+	-	-	-	-	-	-	-	-	-
PKM		-	-	-	-	-	-	-	-	-	-	-	-	-	-	-	-	+	-	-	-	-	-	-	-	-	-	-	+	-	-	-	-	-	-	-	-	-
PLA2G15		-	-	-	-	-	-	-	-	-	-	-	-	-	-	-	-	-	-	-	-	+	-	-	-	-	-	-	-	-	-	-	-	-	-	-	-	-
PLCG1		-	-	-	-	-	-	-	-	+	-	-	-	-	-	-	-	-	-	-	-	-	-	-	-	-	+	-	-	-	-	-	-	+	-	-	-	-
PLK1		-	-	-	-	-	-	-	+	-	-	-	-	-	-	-	-	-	-	-	-	-	-	-	-	-	-	-	-	-	-	-	-	-	-	-	-	-
PNOC	B-cells	-	-	-	-	-	-	-	-	-	-	-	-	-	-	-	-	-	-	-	-	-	-	-	-	-	-	-	-	-	-	-	-	-	-	-	-	-
PNP		-	-	-	-	-	-	-	-	-	-	-	-	-	-	-	-	-	-	-	-	-	-	-	-	-	-	+	+	-	-	-	-	-	-	-	-	-
POLE		-	-	-	-	-	-	-	+	-	+	-	-	-	-	-	-	-	-	-	-	-	-	-	-	-	-	-	+	-	-	-	-	-	-	-	-	-
POLR2A		+	-	-	-	-	-	-	-	-	+	-	-	-	-	-	-	-	-	-	-	-	-	-	-	-	-	-	+	-	-	-	-	-	-	-	-	-
PPARG		-	+	-	-	-	-	-	-	-	-	-	-	-	-	-	-	-	-	-	-	-	-	-	-	-	-	-	-	-	-	-	-	-	-	+	-	-
PPARGC1A		-	+	-	-	-	-	-	-	-	-	-	-	-	-	-	-	-	-	-	-	-	-	-	+	-	-	-	-	-	-	-	-	-	-	-	-	-
PPAT		-	-	+	-	-	-	-	-	-	-	-	-	-	-	-	-	-	-	-	-	-	-	-	-	+	-	-	+	-	-	-	-	-	-	-	-	-
PPM1A		-	-	-	-	-	-	-	-	-	-	-	-	-	-	-	-	-	-	-	-	-	+	+	-	-	-	-	-	-	-	-	-	-	-	-	-	-
PRDX1		-	-	-	-	-	-	-	-	-	-	-	-	-	-	-	-	-	-	-	-	-	-	-	-	-	-	-	-	+	-	-	+	-	-	-	-	-
PRDX5		-	-	-	-	-	-	-	-	-	-	-	-	-	-	-	-	-	-	-	-	-	-	-	-	-	-	-	-	-	-	-	+	-	-	-	-	-
PRF1	Cytotoxic cells	-	-	-	-	-	-	-	-	-	-	-	-	-	-	-	-	-	-	-	-	-	-	-	-	-	-	-	-	-	-	-	-	-	-	-	-	-
PRIM1		-	-	-	-	-	-	-	+	-	-	-	-	-	-	-	-	-	-	-	-	-	-	-	-	-	-	-	+	-	-	-	-	-	-	-	-	-
PRIM2		-	-	-	-	-	-	-	+	-	-	-	-	-	-	-	-	-	-	-	-	-	-	-	-	-	-	-	+	-	-	-	-	-	-	-	-	-
PRKAA1		-	+	-	-	-	-	+	-	-	-	-	-	-	-	-	-	-	-	-	-	-	+	-	-	-	-	-	-	+	+	-	-	-	-	-	-	-
PRKAA2		-	+	-	-	-	-	+	-	-	-	-	-	+	-	-	-	-	-	-	-	-	+	-	+	-	-	-	-	+	+	-	-	-	-	-	-	-
PRKAB1		-	+	-	-	-	-	+	-	-	-	-	-	-	-	-	-	-	-	-	-	-	+	-	+	-	-	-	-	+	-	-	-	-	-	-	-	-
PRKAB2		-	+	-	-	-	-	+	-	-	-	-	-	+	-	-	-	-	-	-	-	-	+	-	+	-	-	-	-	+	-	-	-	-	-	-	-	-
PRKAG1		-	+	-	-	-	-	+	-	-	-	-	-	-	-	-	-	-	-	-	-	-	+	-	+	-	-	-	-	+	-	-	-	-	-	-	-	-
PRKAG2		-	+	-	-	-	-	+	-	-	-	-	-	+	-	-	-	-	-	-	-	-	+	-	+	-	-	-	-	+	-	-	-	-	-	-	-	-
PRKCG		-	-	-	-	-	-	-	-	-	-	-	-	-	-	-	-	-	-	-	-	-	+	+	-	-	-	-	-	-	-	-	-	-	-	-	-	-
PRKN		-	-	-	-	-	-	-	-	-	-	-	-	-	-	-	-	-	-	-	-	-	-	-	-	-	-	-	-	-	-	-	+	-	-	-	-	-
PRODH2		-	-	+	-	-	-	-	-	-	-	-	-	-	-	-	-	-	-	-	-	-	-	-	-	-	-	-	-	-	-	-	-	-	-	-	-	-
PRPS1		-	-	-	-	-	-	-	-	-	-	-	-	-	-	-	-	-	-	-	-	-	-	-	-	-	-	-	+	-	-	+	-	-	-	-	-	-
PRR5		-	-	-	-	-	-	-	-	-	-	-	-	-	-	-	-	-	-	-	-	-	+	-	-	-	-	-	-	-	-	-	-	-	-	-	-	-
PSAT1		-	-	+	-	-	-	-	-	-	-	-	-	-	-	-	+	-	-	-	-	-	-	-	-	-	-	-	-	-	-	-	-	-	-	-	-	-
PSMA3		-	-	-	-	+	-	-	+	+	-	-	-	-	-	-	-	-	+	-	-	-	-	-	-	-	-	-	-	-	-	-	-	-	-	-	-	-
PSMA7		-	-	-	-	+	-	-	+	+	-	-	-	-	-	-	-	-	+	-	-	-	-	-	-	-	-	-	-	-	-	-	-	-	-	-	-	-
PSMB1		-	-	-	-	+	-	-	+	+	-	-	-	-	-	-	-	-	+	-	-	-	-	-	-	-	-	-	-	-	-	-	-	-	-	-	-	-
PSMB10		-	-	-	-	+	-	-	+	+	-	-	-	-	-	-	-	-	+	-	-	-	-	-	-	-	-	-	-	-	-	-	-	-	-	-	-	-
PSMB3		-	-	-	-	+	-	-	+	+	-	-	-	-	-	-	-	-	+	-	-	-	-	-	-	-	-	-	-	-	-	-	-	-	-	-	-	-
PSMC1		-	-	-	-	+	-	-	+	+	-	-	-	-	-	-	-	-	+	-	-	-	-	-	-	-	-	-	-	-	-	-	-	-	-	-	-	-
PSMD13		-	-	-	-	+	-	-	+	+	-	-	-	-	-	-	-	-	+	-	-	-	-	-	-	-	-	-	-	-	-	-	-	-	-	-	-	-
PSME2		-	-	-	-	+	-	-	+	+	-	-	-	-	-	-	-	-	+	-	-	-	-	-	-	-	-	-	-	-	-	-	-	-	-	-	-	-
PSPH		-	-	+	-	-	-	-	-	-	-	-	-	-	-	-	+	-	-	-	-	-	-	-	-	-	-	-	-	-	-	-	-	-	-	-	-	-
PTEN		-	-	-	-	-	-	+	-	-	-	-	-	-	-	-	-	-	-	-	-	-	+	-	-	-	-	-	-	+	+	-	-	-	-	-	-	-
PTGER4	Exhausted CD8	-	-	-	-	-	-	-	-	-	-	-	-	-	-	-	-	-	-	-	-	-	-	-	-	-	-	-	-	-	-	-	-	-	-	-	-	-
PTGES		-	-	-	-	-	-	-	-	-	-	-	-	-	-	-	+	-	-	-	-	-	-	-	-	-	-	-	-	-	-	-	-	-	-	-	-	-
PTGS1		-	-	-	-	-	-	-	-	-	-	-	-	-	-	-	-	-	-	-	-	-	-	-	-	-	-	-	-	-	-	-	+	-	-	-	-	-
PTGS2		-	-	-	-	-	-	-	-	+	-	-	-	-	-	-	-	-	-	-	-	-	-	-	-	-	+	-	-	-	-	-	+	-	-	-	-	+
PTK2		-	-	-	-	-	-	-	-	+	-	-	-	-	-	-	-	-	-	-	-	-	-	-	-	-	-	-	-	-	+	-	-	-	-	-	-	-
PTK6		-	-	-	-	-	-	-	+	-	-	-	-	-	-	-	-	-	-	-	-	-	-	-	-	-	-	-	-	-	-	-	-	-	-	-	-	-
PTPN5		-	-	-	-	-	-	-	-	+	-	-	-	-	-	-	-	-	-	-	-	-	-	+	-	-	-	-	-	-	-	-	-	-	-	-	-	-
PTPRC	CD45	-	-	-	-	-	-	-	-	-	-	-	-	-	-	-	-	-	-	-	-	-	-	-	-	-	-	-	-	-	-	-	-	+	-	-	-	-
PUDP		-	-	-	-	-	-	-	-	-	-	-	-	-	-	-	-	-	-	-	-	-	-	-	-	-	-	+	-	-	-	-	-	-	-	-	-	-
PYCR1		-	-	+	-	-	-	-	-	-	-	-	-	-	-	-	+	-	-	-	-	-	-	-	-	-	-	-	-	-	-	-	-	-	-	-	-	-
PYCR2		-	-	+	-	-	-	-	-	-	-	-	-	-	-	-	+	-	-	-	-	-	-	-	-	-	-	-	-	-	-	-	-	-	-	-	-	-
PYCR3		-	-	+	-	-	-	-	-	-	-	-	-	-	-	-	+	-	-	-	-	-	-	-	-	-	-	-	-	-	-	-	-	-	-	-	-	-
RAD51		-	-	-	-	-	-	-	+	-	+	-	-	-	-	-	-	-	-	-	-	-	-	-	-	-	-	-	-	-	-	-	-	-	-	-	-	-
RAD51AP1		-	-	-	-	-	-	-	-	-	+	-	-	-	-	-	-	-	-	-	-	-	-	-	-	-	-	-	-	-	-	-	-	-	-	-	-	-
RANBP2		-	-	-	-	-	-	-	+	+	-	-	-	-	-	-	-	+	-	-	-	-	-	-	-	-	-	-	-	-	-	-	-	-	-	-	-	-
RB1CC1		-	-	-	-	-	-	+	-	-	-	-	-	-	-	-	-	-	-	-	-	-	-	-	-	-	-	-	-	-	-	-	-	-	-	-	-	-
RBBP5		-	-	-	-	-	-	-	-	-	-	-	+	-	-	-	-	-	-	-	-	-	-	-	-	-	-	-	-	-	-	-	-	-	-	-	-	-
RBKS		-	-	-	-	-	-	-	-	-	-	-	-	-	-	-	-	-	-	-	-	-	-	-	-	-	-	-	-	-	-	+	-	-	-	-	-	-
RBP4		-	-	-	-	-	-	-	-	-	-	-	-	-	-	-	-	-	-	-	-	-	-	-	-	-	-	-	-	-	-	-	-	-	-	-	-	+
RELA		-	-	-	-	-	-	-	-	+	-	-	+	-	-	-	-	-	-	-	-	-	-	+	-	-	+	-	-	-	+	-	-	+	+	+	-	-
REST		-	-	-	-	-	-	-	-	-	-	-	+	-	-	-	-	-	-	-	-	-	-	-	-	-	-	-	-	-	-	-	-	-	-	+	-	-
RGN		-	-	-	-	-	-	-	-	-	-	-	-	-	-	-	-	-	-	-	-	-	-	-	-	-	-	-	-	-	-	+	-	-	-	-	-	-
RICTOR		-	-	-	-	-	-	-	-	-	-	-	-	-	-	-	-	-	-	-	-	-	+	-	-	-	-	-	-	-	-	-	-	-	-	-	-	-
RIMKLA		-	-	+	-	-	-	-	-	-	-	-	-	-	-	-	+	-	-	-	-	-	-	-	-	-	-	-	-	-	-	-	-	-	-	-	-	-
RIMKLB		-	-	+	-	-	-	-	-	-	-	-	-	-	-	-	+	-	-	-	-	-	-	-	-	-	-	-	-	-	-	-	-	-	-	-	-	-
RPIA		-	-	-	-	-	-	-	-	-	-	-	-	-	-	-	-	-	-	-	-	-	-	-	-	-	-	-	-	-	-	+	-	-	-	-	-	-
RPL23		-	-	-	-	-	-	-	-	-	-	-	-	-	-	-	-	-	-	-	-	-	-	-	-	+	-	-	-	-	-	-	-	-	-	-	-	-
RPLP0		-	-	-	-	-	-	-	-	+	-	-	-	-	-	-	-	-	-	-	-	-	-	-	-	-	-	-	-	-	-	-	-	-	-	-	-	-
RPS6KA1		-	-	-	-	-	-	-	-	+	-	-	-	-	-	-	-	-	-	-	-	-	+	+	-	-	-	-	-	-	-	-	-	-	+	-	-	-
RPS6KB1		-	+	-	-	-	-	+	-	-	-	-	-	-	-	-	-	-	-	-	-	-	+	-	-	-	-	-	-	-	+	-	-	-	-	-	-	-
RPS6KB2		-	+	-	-	-	-	+	-	-	-	-	-	-	-	-	-	-	-	-	-	-	+	-	-	-	-	-	-	-	+	-	-	-	-	-	-	-
RPTOR		-	+	-	-	-	-	+	-	-	-	-	-	-	-	-	-	-	-	-	-	-	+	-	-	-	-	-	-	+	+	-	-	-	-	-	-	-
RRAGC		-	-	-	-	-	-	+	-	-	-	-	-	-	-	-	-	-	-	-	-	-	+	-	-	-	-	-	-	+	-	-	-	-	-	-	-	-
RRM1		-	-	-	-	-	-	-	-	-	-	-	-	-	-	-	-	-	-	-	-	-	-	-	-	-	-	-	+	-	-	-	-	-	-	-	-	-
RRM2		-	-	-	-	-	-	-	+	-	-	-	-	-	-	-	-	-	-	-	-	-	-	-	-	-	-	-	+	-	-	-	-	-	-	-	-	-
RUNX1		-	-	-	-	-	-	-	-	-	-	-	-	-	-	-	-	-	-	-	-	-	-	-	-	-	-	-	-	-	-	-	-	-	-	+	-	-
RUNX2		-	-	-	-	-	-	-	-	-	-	-	-	-	-	-	-	-	-	-	-	-	-	-	-	-	-	-	-	-	-	-	-	-	-	+	-	-
S100A1		-	-	-	-	-	-	-	-	-	-	-	-	-	-	-	-	-	-	-	-	-	-	-	-	-	-	-	-	-	-	-	-	-	+	-	-	-
S100A12	Neutrophils	-	-	-	-	-	-	-	-	+	-	-	-	-	-	-	-	-	-	-	-	-	-	-	-	-	-	-	-	-	-	-	-	-	+	-	-	-
SAP130		+	-	-	-	-	-	-	-	-	-	-	+	-	-	-	-	-	-	-	-	-	-	-	-	-	-	-	-	-	-	-	-	-	-	-	-	-
SCD		-	+	-	-	-	-	-	-	-	-	-	-	-	+	-	-	-	-	-	-	-	-	-	-	-	-	-	-	-	-	-	-	-	-	-	-	-
SDHA		+	-	-	-	-	-	-	-	-	-	-	-	-	-	-	-	-	-	+	-	-	-	-	+	-	-	-	-	-	-	-	-	-	-	-	-	-
SDHB		-	-	-	-	-	-	-	-	-	-	-	-	-	-	-	-	-	-	+	-	-	-	-	+	-	-	-	-	-	-	-	-	-	-	-	-	-
SDHC		-	-	-	-	-	-	-	-	-	-	-	-	-	-	-	-	-	-	+	-	-	-	-	+	-	-	-	-	-	-	-	-	-	-	-	-	-
SDS		-	-	+	-	-	-	-	-	-	-	-	-	-	-	-	-	-	-	-	-	-	-	-	-	-	-	-	-	-	-	-	-	-	-	-	-	-
SDSL		-	-	+	-	-	-	-	-	-	-	-	-	-	-	-	-	-	-	-	-	-	-	-	-	-	-	-	-	-	-	-	-	-	-	-	-	-
SEC13		-	-	-	-	+	-	-	+	-	-	-	-	-	-	-	-	+	-	-	-	-	+	-	-	-	-	-	-	-	-	-	-	-	-	-	-	-
SELENOK		-	-	-	-	-	-	-	-	-	-	-	-	-	-	-	-	-	-	-	-	-	-	-	-	-	-	-	-	-	-	-	+	-	-	-	-	-
SEM1		-	-	-	-	-	-	-	+	-	-	-	-	-	-	-	-	-	+	-	-	-	-	-	-	-	-	-	-	-	-	-	-	-	-	-	-	-
SERINC1		-	-	-	-	-	-	-	-	-	-	-	-	-	-	-	+	-	-	-	-	-	-	-	-	-	-	-	-	-	-	-	-	-	-	-	-	-
SERINC2		-	-	-	-	-	-	-	-	-	-	-	-	-	-	-	+	-	-	-	-	-	-	-	-	-	-	-	-	-	-	-	-	-	-	-	-	-
SERINC3		-	-	-	-	-	-	-	-	-	-	-	-	-	-	-	+	-	-	-	-	-	-	-	-	-	-	-	-	-	-	-	-	-	-	-	-	-
SERINC5		-	-	-	-	-	-	-	-	-	-	-	-	-	-	-	+	-	-	-	-	-	-	-	-	-	-	-	-	-	-	-	-	-	-	-	-	-
SH2D1A	T-cells	-	-	-	-	-	-	-	-	-	-	-	-	-	-	-	-	-	-	-	-	-	-	-	-	-	-	-	-	-	-	-	-	-	-	-	-	-
SHMT1		-	-	+	-	-	-	-	-	-	-	-	-	-	-	-	-	-	-	-	-	-	-	-	-	-	-	-	-	-	-	-	-	-	-	-	-	+
SHMT2		-	-	+	-	-	-	-	-	-	-	-	-	-	-	-	-	-	-	-	-	-	-	-	-	-	-	-	-	-	-	-	-	-	-	-	-	+
SIGLEC5	Neutrophils	-	-	-	-	-	-	-	-	-	-	-	-	-	-	-	-	-	-	-	-	-	-	-	-	-	-	-	-	-	-	-	-	-	-	-	-	-
SLC16A1		-	-	-	-	-	-	-	-	-	-	-	-	-	-	-	-	-	-	-	-	-	-	-	+	-	-	-	-	-	-	-	-	-	-	-	-	-
SLC16A11		-	-	-	+	-	-	-	-	-	-	-	-	-	-	-	-	-	-	-	-	-	-	-	-	-	-	-	-	-	-	-	-	-	-	-	-	-
SLC16A13		-	-	-	+	-	-	-	-	-	-	-	-	-	-	-	-	-	-	-	-	-	-	-	-	-	-	-	-	-	-	-	-	-	-	-	-	-
SLC16A2		-	-	-	+	-	-	-	-	-	-	-	-	-	-	-	-	-	-	-	-	-	-	-	-	-	-	-	-	-	-	-	-	-	-	-	-	-
SLC16A3		-	-	-	-	-	-	-	-	-	-	-	-	-	-	-	-	-	-	-	-	-	-	-	+	-	-	-	-	-	-	-	-	-	-	-	-	-
SLC16A6		-	-	-	+	-	-	-	-	-	-	-	-	-	-	-	-	-	-	-	-	-	-	-	-	-	-	-	-	-	-	-	-	-	-	-	-	-
SLC16A7		-	-	-	+	-	-	-	-	-	-	-	-	-	-	-	-	-	-	-	-	-	-	-	-	-	-	-	-	-	-	-	-	-	-	-	-	-
SLC16A8		-	-	-	-	-	-	-	-	-	-	-	-	-	-	-	-	-	-	-	-	-	-	-	+	-	-	-	-	-	-	-	-	-	-	-	-	-
SLC1A5		-	-	-	+	-	-	-	-	-	-	-	-	-	-	-	-	-	-	-	-	-	-	-	-	-	-	-	-	-	-	-	-	-	-	-	-	-
SLC25A1		-	-	-	-	-	-	-	-	-	-	-	-	-	+	-	-	-	-	-	-	-	-	-	-	-	-	-	-	-	-	-	-	-	-	-	-	-
SLC27A1		-	-	-	+	-	-	-	-	-	-	-	-	-	-	-	-	-	-	-	-	-	-	-	-	-	-	-	-	-	-	-	-	-	-	-	-	-
SLC2A1		-	-	-	-	-	-	-	-	-	-	-	-	-	-	+	-	-	-	-	-	-	-	-	-	-	-	-	-	-	-	-	-	-	-	-	-	+
SLC2A14		-	-	-	-	-	-	-	-	-	-	-	-	-	-	+	-	-	-	-	-	-	-	-	-	-	-	-	-	-	-	-	-	-	-	-	-	-
SLC2A3		-	-	-	-	-	-	-	-	-	-	-	-	-	-	+	-	-	-	-	-	-	-	-	-	-	-	-	-	-	-	-	-	-	-	-	-	+
SLC2A5		-	-	-	-	-	-	-	-	-	-	-	-	-	-	+	-	-	-	-	-	-	-	-	-	-	-	-	-	-	-	-	-	-	-	-	-	-
SLC2A6		-	-	-	-	-	-	-	-	-	-	-	-	-	-	+	-	-	-	-	-	-	-	-	-	-	-	-	-	-	-	-	-	-	-	-	-	-
SLC2A8		-	-	-	-	-	-	-	-	-	-	+	-	-	-	+	-	-	-	-	-	-	-	-	-	-	-	-	-	-	-	-	-	-	-	-	-	-
SLC3A1		-	-	-	+	-	-	-	-	-	-	-	-	-	-	-	-	-	-	-	-	-	-	-	-	-	-	-	-	-	-	-	-	-	-	-	-	-
SLC3A2		-	-	-	+	-	-	-	-	-	-	-	-	-	-	-	-	-	-	-	-	-	+	-	-	-	-	-	-	-	-	-	-	-	-	-	-	-
SLC6A12		-	-	-	+	-	-	-	-	-	-	-	-	-	-	-	-	-	-	-	-	-	-	-	-	-	-	-	-	-	-	-	-	-	-	-	-	-
SLC6A18		-	-	-	+	-	-	-	-	-	-	-	-	-	-	-	-	-	-	-	-	-	-	-	-	-	-	-	-	-	-	-	-	-	-	-	-	-
SLC6A19		-	-	-	+	-	-	-	-	-	-	-	-	-	-	-	-	-	-	-	-	-	-	-	-	-	-	-	-	-	-	-	-	-	-	-	-	-
SLC7A11		-	-	-	+	-	-	-	-	-	-	-	-	-	-	-	-	-	-	-	-	-	-	-	-	-	-	-	-	-	-	-	+	-	-	-	-	-
SLC7A5		-	-	-	+	-	-	-	-	-	-	-	-	-	-	-	-	-	-	-	-	-	+	-	-	-	-	-	-	-	-	-	-	-	-	-	-	-
SLC7A9		-	-	-	+	-	-	-	-	-	-	-	-	-	-	-	-	-	-	-	-	-	-	-	-	-	-	-	-	-	-	-	-	-	-	-	-	-
SMAD2		-	-	-	-	-	-	-	+	-	-	+	-	-	-	-	-	-	-	-	-	-	-	-	-	-	-	-	-	-	-	-	-	-	-	-	-	-
SMAD3		-	-	-	-	-	-	-	+	+	-	+	-	-	-	-	-	-	-	-	-	-	-	-	-	-	-	-	-	-	-	-	-	-	-	-	-	-
SMAD4		-	-	-	-	-	-	-	+	-	-	-	-	-	-	-	-	-	-	-	-	-	-	-	-	-	-	-	-	-	-	-	-	-	-	-	-	-
SNF8		-	-	-	-	-	-	-	-	-	-	+	-	-	-	-	-	-	-	-	-	-	-	-	-	-	-	-	-	-	-	-	-	-	-	-	-	-
SOD1		-	-	-	-	-	-	-	-	+	-	-	-	-	-	-	-	-	-	-	-	-	-	-	-	-	-	-	-	-	-	-	+	-	-	-	-	-
SOD2		-	-	-	-	-	-	-	-	+	-	-	-	-	-	-	-	-	-	-	-	-	-	-	+	-	-	-	-	-	-	-	-	-	-	-	-	-
SOD3		-	-	-	-	-	-	-	-	-	-	-	-	-	-	-	-	-	-	-	-	-	-	-	-	-	-	-	-	-	-	-	+	-	-	-	-	-
SOS1		-	-	-	-	-	-	-	-	+	-	-	-	-	-	-	-	-	-	-	-	-	+	+	-	-	-	-	-	-	+	-	-	+	-	-	-	-
SOS2		-	-	-	-	-	-	-	-	+	-	-	-	-	-	-	-	-	-	-	-	-	+	+	-	-	-	-	-	-	+	-	-	+	-	-	-	-
SOX2		-	-	-	-	-	-	-	-	+	-	-	-	-	-	-	-	-	-	-	-	-	-	-	-	-	-	-	-	-	-	-	-	-	-	+	-	-
SPIB	B-cells	-	-	-	-	-	-	-	-	-	-	-	-	-	-	-	-	-	-	-	-	-	-	-	-	-	-	-	-	-	-	-	-	-	-	+	-	-
SQSTM1		-	-	-	-	-	-	-	-	+	-	-	-	-	-	-	-	-	-	-	-	-	-	-	-	-	-	-	-	-	-	-	-	-	-	-	-	-
SREBF1		-	+	-	-	-	-	-	-	-	-	-	-	-	-	-	-	-	-	-	-	-	-	-	-	-	-	-	-	-	-	-	-	-	-	+	-	-
SREBF2		-	-	-	-	-	-	-	-	-	-	-	-	-	-	-	-	-	-	-	-	-	-	-	-	-	-	-	-	-	-	-	-	-	-	+	-	-
SRM		-	-	+	-	-	-	-	-	-	-	-	-	-	-	-	-	-	-	-	-	-	-	-	-	+	-	-	-	-	-	-	-	-	-	-	-	-
SRR		-	-	+	-	-	-	-	-	-	-	-	-	-	-	-	+	-	-	-	-	-	-	-	-	-	-	-	-	-	-	-	-	-	-	-	-	-
STAM2		-	-	-	-	-	-	-	-	+	-	+	-	-	-	-	-	-	-	-	-	-	-	-	-	-	-	-	-	-	-	-	-	-	-	-	-	-
STAT1		-	-	-	-	-	-	-	-	+	-	-	-	-	-	-	-	-	-	-	-	-	-	-	-	-	-	-	-	-	-	-	-	-	-	+	-	-
STAT3		-	-	-	-	-	-	-	-	+	-	-	-	-	-	-	-	-	-	-	-	-	-	-	-	-	-	-	-	-	-	-	-	-	-	+	-	-
STAT5A		-	-	-	-	-	-	-	-	+	-	-	-	-	-	-	-	-	-	-	-	-	-	-	-	-	-	-	-	-	-	-	-	-	-	+	-	-
STAT6		-	-	-	-	-	-	-	-	+	-	-	-	-	-	-	-	-	-	-	-	-	-	-	-	-	-	-	-	-	-	-	-	-	-	+	-	-
STK11		-	+	-	-	-	-	+	-	-	-	-	-	-	-	-	-	-	-	-	-	-	+	-	-	-	-	-	-	-	+	-	-	-	-	-	-	-
STK11IP		+	-	-	-	-	-	-	-	-	-	-	-	-	-	-	-	-	-	-	-	-	-	-	-	-	-	-	-	-	-	-	-	-	-	-	-	-
STK3		-	-	-	-	-	-	-	-	-	-	-	-	-	-	-	-	-	-	-	-	-	-	+	-	-	-	-	-	-	-	-	-	-	-	-	-	-
TALDO1		-	-	-	-	-	-	-	-	+	-	-	-	-	-	-	-	-	-	-	-	-	-	-	-	-	-	-	-	-	-	+	-	-	-	-	-	-
TBC1D10B		+	-	-	-	-	-	-	-	-	-	-	-	-	-	-	-	-	-	-	-	-	-	-	-	-	-	-	-	-	-	-	-	-	-	-	-	-
TBK1		-	-	-	-	-	-	-	-	+	-	-	-	-	-	-	-	-	-	-	-	-	-	-	-	-	-	-	-	-	-	-	-	-	+	-	-	-
TBP		+	-	-	-	-	-	-	-	-	-	-	-	-	-	-	-	-	-	-	-	-	-	-	-	-	-	-	-	-	-	-	-	-	-	+	-	-
TBX21	Th1 cells	-	-	-	-	-	-	-	-	-	-	-	-	-	-	-	-	-	-	-	-	-	-	-	-	-	-	-	-	-	-	-	-	-	-	+	-	-
TBXAS1		-	-	-	-	-	-	-	-	-	-	-	-	-	+	-	-	-	-	-	-	-	-	-	-	-	-	-	-	-	-	-	-	-	-	-	-	-
TCL1A	B-cells	-	-	-	-	-	-	-	-	-	-	-	-	-	-	-	-	-	-	-	-	-	-	-	-	-	-	-	-	-	+	-	-	-	-	-	-	-
TDO2		-	-	-	-	-	-	-	-	-	-	-	-	-	-	-	-	-	-	-	-	-	-	-	-	-	-	-	-	-	-	-	-	-	-	-	+	-
TECR		-	-	-	-	-	-	-	-	-	-	-	-	-	+	-	-	-	-	-	-	-	-	-	-	-	-	-	-	-	-	-	-	-	-	-	-	-
TELO2		-	-	-	-	-	-	-	-	-	-	-	-	-	-	-	-	-	-	-	-	-	+	-	-	-	-	-	-	-	-	-	-	-	-	-	-	-
TET2		-	-	-	-	-	-	-	-	-	-	-	-	-	-	-	-	-	-	+	-	-	-	-	-	-	-	-	-	-	-	-	-	-	-	-	-	-
TF		-	-	-	-	-	-	-	-	-	-	+	-	-	-	-	-	-	-	-	-	-	-	-	-	-	-	-	-	-	-	-	-	-	-	-	-	-
TFAM		-	-	-	-	-	-	-	-	-	-	-	-	-	-	-	-	-	-	-	-	-	-	-	+	-	-	-	-	-	-	-	-	-	-	-	-	-
TFRC		-	-	-	-	-	-	-	-	-	-	+	-	-	-	-	-	-	-	-	-	-	-	-	-	+	-	-	-	-	-	-	-	-	-	-	-	-
TH		-	-	+	-	-	-	-	-	-	-	-	-	-	-	-	-	-	-	-	-	-	-	-	-	-	-	-	-	-	-	-	-	-	-	-	-	-
THBS1		-	-	-	-	-	-	-	-	-	-	-	-	-	-	-	-	-	-	-	-	-	-	-	-	+	-	-	-	-	+	-	-	-	-	-	-	-
THBS2		-	-	-	-	-	-	-	-	-	-	-	-	-	-	-	-	-	-	-	-	-	-	-	-	-	-	-	-	-	+	-	-	-	-	-	-	-
TIGAR		-	-	-	-	-	-	-	-	-	-	-	-	-	-	-	-	-	-	-	-	-	-	-	-	-	-	-	-	+	-	-	-	-	-	-	-	-
TIGIT		-	-	-	-	-	-	-	-	-	-	-	-	-	-	-	-	-	-	-	-	-	-	-	-	-	-	-	-	-	-	-	-	+	-	-	-	-
TIMELESS		-	-	-	-	-	-	-	-	-	+	-	-	-	-	-	-	-	-	-	-	-	-	-	-	-	-	-	-	-	-	-	-	-	-	-	-	-
TK1		-	-	-	-	-	-	-	+	-	-	-	-	-	-	-	-	-	-	-	-	-	-	-	-	-	-	+	+	-	-	-	-	-	-	-	-	-
TK2		-	-	-	-	-	-	-	-	-	-	-	-	-	-	-	-	-	-	-	-	-	-	-	-	-	-	+	+	-	-	-	-	-	-	-	-	-
TKT		-	-	-	-	-	-	-	-	-	-	-	-	-	-	-	-	-	-	-	-	-	-	-	-	-	-	-	-	-	-	+	-	-	-	-	-	-
TLK2		+	-	-	-	-	-	-	-	-	-	-	-	-	-	-	-	-	-	-	-	-	-	-	-	-	-	-	-	-	-	-	-	-	-	-	-	-
TLR10		-	-	-	-	-	-	-	-	-	-	-	-	-	-	-	-	-	-	-	-	-	-	-	-	-	-	-	-	-	-	-	-	-	+	-	-	-
TLR2		-	-	-	-	+	-	-	-	-	-	-	-	-	-	-	-	-	-	-	-	-	-	-	-	-	-	-	-	-	+	-	-	-	+	-	-	-
TLR4		-	-	-	-	+	-	-	-	-	-	-	-	-	-	-	-	-	-	-	-	-	-	-	-	-	+	-	-	-	+	-	-	-	+	-	-	-
TLR7		-	-	-	-	-	-	-	-	-	-	-	-	-	-	-	-	-	-	-	-	-	-	-	-	-	-	-	-	-	-	-	-	-	+	-	-	-
TNF		-	-	-	-	-	-	-	-	+	-	-	-	-	-	-	-	-	-	-	-	-	+	+	-	-	+	-	-	-	-	-	-	+	-	-	-	-
TNFRSF17	B-cells	-	-	-	-	-	-	-	-	+	-	-	-	-	-	-	-	-	-	-	-	-	-	-	-	-	-	-	-	-	-	-	-	-	-	-	-	-
TNFRSF4		-	-	-	-	-	-	-	-	+	-	-	-	-	-	-	-	-	-	-	-	-	-	-	-	-	-	-	-	-	-	-	-	+	-	-	-	-
TP53		-	-	-	-	-	-	-	+	+	+	-	-	-	-	-	-	-	-	-	-	-	-	+	-	+	-	-	-	+	+	-	-	-	-	+	-	-
TP63		-	-	-	-	-	-	-	-	-	-	-	-	-	-	-	-	-	-	-	-	-	-	-	-	-	-	-	-	+	-	-	-	-	-	+	-	-
TPH1		-	-	-	-	-	-	-	-	-	-	-	-	-	-	-	-	-	-	-	-	-	-	-	-	-	-	-	-	-	-	-	-	-	-	-	+	-
TPR		-	-	-	-	-	-	-	+	+	-	-	-	-	-	-	-	+	-	-	-	-	-	-	-	-	-	-	-	-	-	-	-	-	-	-	-	-
TPSAB1/B2	Mast cells	-	-	-	-	-	-	-	-	-	-	-	-	-	-	-	-	-	-	-	-	-	-	-	-	-	-	-	-	-	-	-	-	-	-	-	-	-
TPX2		-	-	-	-	-	-	-	+	-	-	-	-	-	-	-	-	-	-	-	-	-	-	-	-	-	-	-	-	-	-	-	-	-	-	-	-	-
TRAF1		-	-	-	-	-	-	-	-	-	-	-	-	-	-	-	-	-	-	-	-	-	-	-	-	-	+	-	-	-	-	-	-	-	-	-	-	-
TRAF6		-	-	-	-	-	-	+	-	+	-	+	-	-	-	-	-	-	-	-	-	-	-	+	-	-	+	-	-	-	-	-	-	-	+	-	-	-
TRAT1	T-cells	-	-	-	-	-	-	-	-	-	-	-	-	-	-	-	-	-	-	-	-	-	-	-	-	-	-	-	-	-	-	-	-	-	-	-	-	-
TTPA		-	-	-	-	-	-	-	-	-	-	-	-	-	-	-	-	-	-	-	-	-	-	-	-	-	-	-	-	-	-	-	-	-	-	-	-	+
TTR		-	-	-	-	-	-	-	-	-	-	-	-	-	-	-	-	-	-	-	-	-	-	-	-	-	-	-	-	-	-	-	-	-	-	-	-	+
TXN		-	-	-	-	-	-	-	-	-	-	-	-	-	-	-	-	-	-	-	-	-	-	-	-	-	-	-	-	+	-	-	-	-	-	-	-	-
TXN2		-	-	-	-	-	-	-	-	-	-	-	-	-	-	-	-	-	-	-	-	-	-	-	-	-	-	-	-	-	-	-	+	-	-	-	-	-
TXNRD1		-	-	-	-	-	-	-	-	-	-	-	-	-	-	-	-	-	-	-	-	-	-	-	-	-	-	-	-	+	-	-	-	-	-	-	-	-
TYMP		-	-	-	-	-	-	-	-	-	-	-	-	-	-	-	-	-	-	-	-	-	-	-	-	-	-	+	+	-	-	-	-	-	-	-	-	-
TYMS		-	-	-	-	-	-	-	+	-	-	-	-	-	-	-	-	-	-	-	-	-	-	-	-	-	-	-	+	-	-	-	-	-	-	-	-	-
UBB		+	-	-	-	-	-	-	+	-	+	+	-	-	-	-	-	-	+	-	-	-	-	-	-	-	-	-	-	-	-	-	-	-	+	-	-	-
UBE2C		-	-	-	-	+	-	-	+	-	-	-	-	-	-	-	-	-	-	-	-	-	-	-	-	-	-	-	-	-	-	-	-	-	-	-	-	-
UBE2T		-	-	-	-	-	-	-	-	-	+	-	-	-	-	-	-	-	-	-	-	-	-	-	-	-	-	-	-	-	-	-	-	-	-	-	-	-
UCK1		-	-	-	-	-	-	-	-	-	-	-	-	-	-	-	-	-	-	-	-	-	-	-	-	-	-	+	+	-	-	-	-	-	-	-	-	-
UCK2		-	-	-	-	-	-	-	-	-	-	-	-	-	-	-	-	-	-	-	-	-	-	-	-	-	-	+	+	-	-	-	-	-	-	-	-	-
UCKL1		-	-	-	-	-	-	-	-	-	-	-	-	-	-	-	-	-	-	-	-	-	-	-	-	-	-	+	+	-	-	-	-	-	-	-	-	-
UMPS		-	-	-	-	-	-	-	-	-	-	-	-	-	-	-	-	-	-	-	-	-	-	-	-	-	-	-	+	-	-	-	-	-	-	-	-	-
UPP1		-	-	-	-	-	-	-	-	-	-	-	-	-	-	-	-	-	-	-	-	-	-	-	-	-	-	+	+	-	-	-	-	-	-	-	-	-
UPP2		-	-	-	-	-	-	-	-	-	-	-	-	-	-	-	-	-	-	-	-	-	-	-	-	-	-	+	+	-	-	-	-	-	-	-	-	-
UQCR10		-	-	-	-	-	-	-	-	-	-	-	-	-	-	-	-	-	-	-	-	-	-	-	+	-	-	-	-	-	-	-	-	-	-	-	-	-
UQCR11		-	-	-	-	-	-	-	-	-	-	-	-	-	-	-	-	-	-	-	-	-	-	-	+	-	-	-	-	-	-	-	-	-	-	-	-	-
UQCRQ		-	-	-	-	-	-	-	-	-	-	-	-	-	-	-	-	-	-	-	-	-	-	-	+	-	-	-	-	-	-	-	-	-	-	-	-	-
USP39		+	-	-	-	-	-	-	-	-	-	-	-	-	-	-	-	-	-	-	-	-	-	-	-	-	-	-	-	-	-	-	-	-	-	-	-	-
USP8		-	-	-	-	-	-	-	-	-	-	+	-	-	-	-	-	-	-	-	-	-	-	-	-	-	-	-	-	-	-	-	-	-	-	-	-	-
VEGFA		-	-	-	-	-	-	-	-	+	-	-	-	-	-	-	-	-	+	-	-	-	-	+	-	-	-	-	-	-	+	-	-	-	-	-	-	-
VHL		-	-	-	-	+	-	-	-	-	-	-	-	-	-	-	-	-	+	-	-	-	-	-	-	-	-	-	-	-	-	-	-	-	-	-	-	-
VPS28		-	-	-	-	-	-	-	-	-	-	+	-	-	-	-	-	-	-	-	-	-	-	-	-	-	-	-	-	-	-	-	-	-	-	-	-	-
WASHC4		-	-	-	-	-	-	-	-	-	-	+	-	-	-	-	-	-	-	-	-	-	-	-	-	-	-	-	-	-	-	-	-	-	-	-	-	-
WDR45		-	-	-	-	-	-	+	-	-	-	-	-	-	-	-	-	-	-	-	-	-	-	-	-	-	-	-	-	-	-	-	-	-	-	-	-	-
WNT1		-	-	-	-	-	-	-	-	-	-	-	-	-	-	-	-	-	-	-	-	-	+	-	-	-	-	-	-	-	-	-	-	-	-	-	-	-
WNT2		-	-	-	-	-	-	-	-	-	-	-	-	-	-	-	-	-	-	-	-	-	+	-	-	-	-	-	-	-	-	-	-	-	-	-	-	-
WRN		-	-	-	-	-	-	-	+	-	+	-	-	-	-	-	-	-	-	-	-	-	-	-	-	-	-	-	-	-	-	-	+	-	-	-	-	-
XCL1/2	NK cells	-	-	-	-	-	-	-	-	-	-	-	-	-	-	-	-	-	-	-	-	-	-	-	-	-	-	-	-	-	-	-	-	-	-	-	-	-
XDH		-	-	-	-	-	-	-	-	-	-	-	-	-	-	-	-	-	-	-	-	-	-	-	-	-	-	-	+	-	-	-	-	-	-	-	-	-
XRCC2		-	-	-	-	-	-	-	-	-	+	-	-	-	-	-	-	-	-	-	-	-	-	-	-	-	-	-	-	-	-	-	-	-	-	-	-	-
YWHAZ		-	-	-	-	-	-	-	+	+	-	-	-	-	-	-	-	-	-	-	-	-	-	-	-	-	-	-	-	+	+	-	-	-	-	-	-	-
ZAP70		-	-	-	-	-	-	-	-	-	-	-	-	-	-	-	-	-	-	-	-	-	-	-	-	-	+	-	-	-	-	-	-	+	-	-	-	-
ZNF100		-	-	-	-	-	-	-	-	-	-	-	-	-	-	-	-	-	-	-	-	-	-	-	-	-	-	-	-	-	-	-	-	-	-	+	-	-
ZNF136		-	-	-	-	-	-	-	-	-	-	-	-	-	-	-	-	-	-	-	-	-	-	-	-	-	-	-	-	-	-	-	-	-	-	+	-	-
ZNF253		-	-	-	-	-	-	-	-	-	-	-	-	-	-	-	-	-	-	-	-	-	-	-	-	-	-	-	-	-	-	-	-	-	-	+	-	-
ZNF254		-	-	-	-	-	-	-	-	-	-	-	-	-	-	-	-	-	-	-	-	-	-	-	-	-	-	-	-	-	-	-	-	-	-	+	-	-
ZNF43		-	-	-	-	-	-	-	-	-	-	-	-	-	-	-	-	-	-	-	-	-	-	-	-	-	-	-	-	-	-	-	-	-	-	+	-	-
ZNF610		-	-	-	-	-	-	-	-	-	-	-	-	-	-	-	-	-	-	-	-	-	-	-	-	-	-	-	-	-	-	-	-	-	-	+	-	-
ZNF675		-	-	-	-	-	-	-	-	-	-	-	-	-	-	-	-	-	-	-	-	-	-	-	-	-	-	-	-	-	-	-	-	-	-	+	-	-
ZNF682		-	-	-	-	-	-	-	-	-	-	-	-	-	-	-	-	-	-	-	-	-	-	-	-	-	-	-	-	-	-	-	-	-	-	+	-	-
ZNF708		-	-	-	-	-	-	-	-	-	-	-	-	-	-	-	-	-	-	-	-	-	-	-	-	-	-	-	-	-	-	-	-	-	-	+	-	-
ZNF85		-	-	-	-	-	-	-	-	-	-	-	-	-	-	-	-	-	-	-	-	-	-	-	-	-	-	-	-	-	-	-	-	-	-	+	-	-
ZNF91		-	-	-	-	-	-	-	-	-	-	-	-	-	-	-	-	-	-	-	-	-	-	-	-	-	-	-	-	-	-	-	-	-	-	+	-	-
ZNF93		-	-	-	-	-	-	-	-	-	-	-	-	-	-	-	-	-	-	-	-	-	-	-	-	-	-	-	-	-	-	-	-	-	-	+	-	-
© 2019 NanoString Technologies, all rights reserved																																						LBL-10725-01

## Sheet: Metabolism Themes
nCounter® Metabolic Pathways Panel - Themes
Gene	Biosynthesis and Anabolic Pathways	Cell Stress	Nutrient Capture and Catabolic Pathways	Signaling Effecting Cellular Metabolism	Transcription Regulation
A2M	-	-	-	+	-
AADAT	+	-	-	-	-
AANAT	+	-	-	-	-
ABCF1	-	-	-	-	-
ABL1	+	+	-	-	-
ACAA2	+	-	+	-	-
ACACA	+	-	-	+	-
ACACB	+	-	-	+	-
ACADL	-	-	+	-	-
ACAP2	-	-	+	-	-
ACAT1	+	-	+	-	-
ACAT2	+	-	+	-	-
ACMSD	+	-	-	-	-
ACOT12	-	-	+	-	-
ACOX1	-	-	+	-	-
ACSF3	+	-	-	-	-
ACY1	+	-	-	-	-
ADA	+	-	+	-	-
ADAL	-	-	+	-	-
ADH1A	+	-	+	-	-
ADH1B	+	-	+	-	-
ADH1C	+	-	+	-	-
ADH4	+	-	+	-	-
ADH6	+	-	+	-	-
ADH7	+	-	+	-	-
ADK	+	-	+	-	-
ADORA2A	-	-	-	+	-
AFMID	+	-	-	-	-
AGK	-	-	-	-	-
AGXT	+	-	-	-	-
AGXT2	+	-	-	-	-
AK3	+	-	-	-	-
AKR1C4	+	-	-	-	-
AKT1	+	+	+	+	-
AKT1S1	-	-	+	+	-
AKT2	+	-	+	+	-
AKT3	+	-	+	+	-
ALDH2	+	-	+	-	-
ALDOA	+	-	-	-	-
ALDOB	+	-	-	-	-
ALOX12	+	-	-	+	-
ALOX15	+	-	-	+	-
ALOX5	+	-	-	+	-
AMDHD1	+	-	-	-	-
AMPD1	+	-	+	-	-
AMPD2	+	-	+	-	-
AMPD3	+	-	+	-	-
AOC1	+	-	-	-	-
AOC3	+	-	-	-	-
AOX1	+	-	-	+	-
AP2S1	-	-	+	+	-
APOA1	+	-	-	-	-
APOA2	+	-	-	-	-
APOA4	+	-	-	-	-
APOB	+	-	+	+	-
APOC2	+	-	-	-	-
APOC3	+	-	-	-	-
APOE	+	+	-	-	-
APOM	+	-	-	-	-
APRT	+	-	+	-	-
AR	-	-	-	-	+
ARF5	-	-	+	-	-
ARG1	+	-	-	-	-
ARID1A	-	-	-	-	+
ARID1B	-	-	-	-	+
ARID2	-	-	-	-	+
ARPC4	-	-	+	-	-
ASCL1	-	-	-	-	+
ASH1L	+	-	-	-	+
ASL	+	-	-	-	-
ASMT	+	-	-	-	-
ASNS	+	-	-	-	-
ASPA	+	-	-	-	-
ASPG	+	-	-	-	-
ASS1	+	-	-	-	-
ATF4	-	-	-	+	+
ATF7	-	-	-	-	+
ATF7IP	-	-	-	-	+
ATG101	-	-	+	-	-
ATG2B	-	-	+	-	-
ATOX1	-	+	-	-	-
ATP5F1D	+	-	-	-	-
ATP5ME	+	-	-	-	-
ATP6V1F	+	-	-	+	-
ATXN7	-	-	-	-	+
BAD	-	-	+	+	-
BCL2	-	+	+	+	-
BCL2A1	-	-	-	+	-
BCL2L1	-	-	+	+	-
BHMT	+	-	-	-	-
BHMT2	+	-	-	-	-
BIRC3	-	-	-	+	-
BLK	-	-	-	-	-
BRAF	-	-	-	+	-
BRCA1	+	+	-	+	-
BRCA2	+	+	-	-	-
BRCC3	+	+	-	-	-
BRIP1	+	+	-	-	-
BTK	-	-	-	+	-
BUB1	+	-	-	-	-
BUB1B	+	-	-	-	-
CA12	-	+	-	-	-
CA9	-	+	-	-	-
CAB39	-	-	-	+	-
CACNA1A	-	-	-	+	-
CACNA1E	-	-	-	+	-
CACNB4	-	-	-	+	-
CACNG2	-	-	-	+	-
CACNG3	-	-	-	+	-
CACNG7	-	-	-	+	-
CAD	+	-	-	+	-
CARD11	-	-	-	+	-
CAT	+	+	-	-	-
CBL	-	-	+	+	-
CBR4	+	-	-	-	-
CCL13	-	-	-	+	-
CCL19	-	-	-	+	-
CCL4	-	-	-	+	-
CCL5	-	-	-	+	-
CCNA1	+	+	-	+	-
CCNA2	+	+	-	+	-
CCNB2	+	-	-	-	-
CCND1	+	-	-	+	+
CD14	-	-	-	+	-
CD163	-	-	-	-	-
CD180	-	-	-	+	-
CD19	-	-	-	+	-
CD209	-	-	-	-	-
CD244	-	-	-	-	-
CD247	-	-	-	+	-
CD27	-	-	-	+	-
CD274	-	-	-	+	-
CD276	-	-	-	+	-
CD28	-	-	-	+	-
CD36	-	-	-	+	-
CD3D	-	-	+	+	-
CD3E	-	-	-	+	-
CD3G	-	-	+	+	-
CD4	-	-	+	+	-
CD40LG	-	-	-	+	-
CD6	-	-	-	-	-
CD63	-	-	+	-	-
CD68	-	-	+	-	-
CD84	-	-	-	-	-
CD8A	-	-	-	+	-
CD8B	-	-	-	+	-
CDA	+	-	+	-	-
CDC20	+	-	-	+	-
CDCA5	+	-	-	-	-
CDCA8	+	-	-	-	-
CDK9	+	-	-	-	-
CEACAM3	-	-	-	-	-
CENPA	+	-	-	-	-
CHMP2A	-	-	+	-	-
CHMP6	-	-	+	-	-
CLOCK	-	-	-	-	+
CLSPN	+	+	-	-	-
CMKLR1	-	-	-	+	-
COG7	-	-	-	-	-
COL4A1	-	-	-	+	-
COL6A1	-	-	-	+	-
COL6A3	-	-	-	+	-
COPS6	-	+	+	-	-
COX14	+	-	-	+	-
COX4I1	+	-	-	+	-
COX5A	+	-	-	+	-
COX5B	+	-	-	+	-
COX6A1	+	-	-	+	-
COX6B1	+	-	-	+	-
COX7B	+	-	-	+	-
COX7C	+	-	-	+	-
COX8A	+	-	-	+	-
CPA3	-	-	-	-	-
CPS1	+	-	-	-	-
CPT1A	-	-	+	+	-
CREB3L3	-	-	-	+	+
CS	+	-	-	-	-
CSF3R	-	-	-	+	-
CTCF	+	-	-	-	-
CTLA4	-	-	-	+	-
CTPS1	+	-	-	-	-
CTSA	-	-	+	+	-
CTSD	-	-	+	+	-
CTSL	-	-	+	+	-
CTSS	-	-	+	+	-
CTSW	-	-	+	-	-
CTSZ	-	-	+	-	-
CXCL9	-	-	-	+	-
CXCR6	-	-	-	+	-
CYBB	-	+	-	+	-
CYP1A1	+	-	-	-	-
CYP1A2	+	-	-	-	-
CYP1B1	+	-	-	-	-
CYP4A11	-	-	+	-	-
CYP4A22	-	-	+	-	-
CYP8B1	+	-	-	-	-
D2HGDH	+	-	-	-	-
DAO	+	-	-	-	-
DCK	+	-	+	-	-
DDC	+	-	-	-	-
DEPTOR	-	-	+	+	-
DERA	+	-	-	-	-
DGLUCY	+	-	-	-	-
DGUOK	+	-	+	-	-
DHX16	-	-	-	-	-
DMGDH	+	-	-	-	-
DNAJC14	-	-	-	-	-
DTL	-	+	-	-	-
DUOX1	-	+	-	-	-
DUOX2	-	+	-	-	-
ECHS1	+	-	+	-	-
EDC3	-	-	-	-	-
EEA1	-	-	+	+	-
EFNA4	-	-	-	+	-
EGFR	-	+	+	+	-
EHHADH	+	-	+	-	-
EME1	-	+	-	-	-
ENO1	+	-	-	+	-
ENO3	+	-	-	-	-
EOMES	-	-	-	-	+
EPC1	-	-	-	-	+
ERCC6	-	+	-	-	-
ERN1	-	-	+	-	-
EXO1	+	+	-	-	-
EZH2	+	-	-	-	+
FABP5	+	-	-	-	-
FAH	+	-	-	-	-
FAHD1	+	-	-	-	-
FAM30A	-	-	-	-	-
FANCA	-	+	-	-	-
FANCD2	-	+	-	-	-
FANCI	-	+	-	-	-
FASLG	-	-	-	+	-
FASN	+	-	-	+	-
FBP1	+	-	-	+	-
FCAR	-	-	-	-	-
FCF1	-	-	-	-	-
FCRL2	-	-	-	-	-
FDX1	-	+	-	-	-
FDXR	-	+	-	-	-
FGF1	-	-	-	+	-
FH	+	-	-	-	-
FLT1	-	-	-	+	-
FLT3	-	-	-	+	-
FNIP1	-	-	-	+	-
FNIP2	-	-	-	+	-
FOLH1	+	-	-	-	-
FOLH1B	+	-	-	-	-
FOLR1	-	-	+	-	-
FOLR3	-	-	+	-	-
FOXM1	+	-	-	-	+
FOXP3	-	-	-	-	+
FPR1	-	-	-	+	-
FTCD	+	-	-	-	-
G6PC	+	-	-	+	-
G6PD	+	-	-	+	-
GABARAP	-	-	+	-	-
GAD1	+	-	-	-	-
GADL1	+	-	-	-	-
GAPDH	+	-	-	-	-
GAPDHS	+	-	-	-	-
GAPVD1	-	-	+	-	-
GART	+	-	-	-	-
GATM	+	-	-	-	-
GBA	-	-	+	-	-
GCDH	+	-	+	-	-
GCK	+	-	-	-	-
GCLC	+	+	-	-	-
GDA	+	-	-	-	-
GLRX	+	-	-	-	-
GLS	+	-	-	+	-
GLS2	+	-	-	+	-
GLUD1	+	-	-	-	-
GLUL	+	-	-	-	-
GLYAT	+	-	-	-	-
GLYCTK	+	-	-	-	-
GMPR	+	-	+	-	-
GMPR2	+	-	+	-	-
GMPS	+	-	-	-	-
GNG12	-	-	-	+	-
GNLY	-	-	-	-	-
GNS	-	-	+	-	-
GOT1	+	-	-	-	-
GOT2	+	-	-	-	-
GPI	+	-	-	+	-
GPS1	-	+	+	-	-
GPT	+	-	-	-	-
GPX1	-	+	-	-	-
GPX4	-	+	-	-	-
GRAP2	-	-	-	+	-
GRIN1	+	-	-	-	-
GSK3B	+	-	-	+	-
GTSE1	+	-	-	-	-
GUSB	-	-	+	-	-
GYS2	-	-	-	+	-
GZMA	-	-	-	-	-
GZMB	-	-	-	-	-
GZMH	-	-	-	-	-
H6PD	+	-	-	-	-
HAAO	+	-	-	-	-
HACD2	+	-	-	-	-
HADH	+	-	+	-	-
HDC	+	-	-	-	-
HERC1	-	-	-	+	-
HEXA	-	-	+	-	-
HEXB	-	-	+	-	-
HIF1A	-	+	+	+	+
HIF3A	-	+	-	-	+
HJURP	+	-	-	-	-
HK1	+	-	-	-	-
HK2	+	-	-	-	-
HK3	+	-	-	-	-
HLA-A	-	-	+	+	-
HLA-C	-	-	+	+	-
HLA-DQA1	-	-	-	+	-
HLA-DRB1	-	-	-	+	-
HLA-E	-	-	+	+	-
HMOX1	-	+	-	+	-
HNF4A	-	-	-	+	+
HPD	+	-	-	-	-
HPRT1	+	-	+	-	-
HRAS	-	-	+	+	-
HSD11B1	-	-	-	-	-
HSD17B8	+	-	-	-	-
HSF1	-	-	-	-	+
HSF2	-	-	-	-	+
HSPA2	+	-	+	+	-
HSPA4	-	-	-	+	-
HSPE1	-	-	-	+	-
ICOS	-	-	-	+	-
IDH1	+	+	-	-	-
IDH2	+	-	-	-	-
IDH3A	+	-	-	-	-
IDH3B	+	-	-	-	-
IDH3G	+	-	-	-	-
IDNK	+	-	-	-	-
IDO1	+	-	-	-	-
IDO2	+	-	-	-	-
IFNG	-	-	-	+	-
IL10	-	-	-	+	-
IL2	-	-	-	+	-
IL21R	-	-	-	+	-
IL2RA	-	-	+	+	-
IL4	-	-	-	+	-
IL4I1	+	-	-	-	-
IL6	-	-	-	+	-
IL7	-	-	-	+	-
IMPDH1	+	-	-	-	-
IMPDH2	+	-	-	-	-
INMT	+	-	-	-	-
INSR	-	-	-	+	-
IRF1	-	-	-	+	+
IRF4	-	-	-	+	+
ITCH	-	-	+	+	-
ITGA1	-	-	-	+	-
ITGA11	-	-	-	+	-
ITGAM	-	-	-	+	-
ITGB1	-	-	-	+	-
ITGB2	-	-	-	+	-
ITGB5	-	-	-	+	-
ITK	-	-	-	+	-
JAK2	+	+	-	+	+
KANSL1	-	-	-	-	+
KAT6A	-	-	-	-	+
KDM3B	-	-	-	-	+
KEAP1	+	+	-	+	-
KIF2C	+	-	-	+	-
KIR3DL1/2	-	-	-	-	-
KIR3DL3	-	-	-	-	-
KLRB1	-	-	-	-	-
KLRD1	-	-	-	-	-
KLRK1	-	-	-	-	-
KMO	+	-	-	-	-
KMT2A	+	-	-	-	+
KMT2D	+	-	-	-	+
KMT2E	+	-	-	-	+
KPNA2	-	+	-	+	-
KRAS	-	-	+	+	-
KRT1	-	+	-	-	-
KYAT1	+	-	-	-	-
KYAT3	+	-	-	-	-
KYNU	+	-	-	-	-
L2HGDH	+	-	-	-	-
LAG3	-	-	-	+	-
LAMA4	-	-	-	+	-
LAMB1	-	-	-	+	-
LAMC1	-	-	-	+	-
LAMTOR2	-	-	+	+	-
LAMTOR4	-	-	+	+	-
LAMTOR5	-	-	+	+	-
LAT	-	-	-	+	-
LCK	-	-	-	+	-
LDHA	+	-	-	+	-
LDHB	+	-	-	-	-
LDHC	+	-	-	-	-
LEPR	-	-	-	+	-
LTA	-	-	-	+	-
LTA4H	+	-	-	-	-
LTB	-	-	-	+	-
LTC4S	+	-	-	-	-
LY86	-	-	-	+	-
LY96	-	-	-	+	-
MAP1LC3B	-	-	+	-	-
MAP2K1	-	-	+	+	-
MAP2K2	-	-	+	+	-
MAP2K3	-	-	-	+	-
MAP3K12	-	-	-	+	-
MAPK1	+	-	+	+	-
MAPK8	-	+	+	+	-
MAPK8IP1	-	-	-	+	-
MAPKAP1	-	-	-	+	-
MAPT	-	-	-	+	-
MAT1A	+	-	-	-	-
MAT2A	+	-	-	-	-
MCAT	+	-	+	-	-
ME2	+	-	-	-	-
MGST3	-	+	-	-	-
MKI67	+	-	-	-	-
MLST8	-	-	+	+	-
MLYCD	-	-	-	+	-
MPC1	+	-	-	-	-
MPC2	+	-	-	-	-
MPO	-	+	-	-	-
MRAS	-	-	+	+	-
MRPS5	-	-	-	-	-
MS4A1	-	-	-	-	-
MS4A2	-	-	-	-	-
MS4A4A	-	-	-	-	-
MSH2	-	+	-	-	-
MSRB2	-	+	-	-	-
MTF1	-	+	-	-	-
MTOR	-	-	+	+	-
MYB	-	-	-	+	+
MYBL1	-	-	-	-	+
MYBL2	+	-	-	-	+
MYC	+	-	-	+	+
MYCL	-	-	-	-	+
MYCN	-	-	-	-	+
MYD88	-	-	-	+	-
NAALAD2	+	-	-	-	-
NADK	+	-	-	-	-
NADK2	+	-	-	-	-
NAGLU	-	-	+	-	-
NAT8L	+	-	-	-	-
NCAPH	+	-	-	-	-
NCOA2	+	-	-	-	+
NCOR1	+	-	-	-	+
NCR1	-	-	-	-	-
NDC1	+	-	-	+	-
NDUFA1	+	-	-	-	-
NDUFA11	+	-	-	-	-
NDUFA12	+	+	-	-	-
NDUFA13	+	-	-	-	-
NDUFA2	+	-	-	-	-
NDUFA3	+	-	-	-	-
NDUFA4	+	-	-	+	-
NDUFA6	+	+	-	-	-
NDUFA7	+	-	-	-	-
NDUFB1	+	-	-	-	-
NDUFB10	+	-	-	-	-
NDUFB11	+	-	-	-	-
NDUFB2	+	-	-	-	-
NDUFB4	+	+	-	-	-
NDUFB7	+	-	-	-	-
NDUFB8	+	-	-	-	-
NDUFS7	+	-	-	-	-
NDUFS8	+	+	-	-	-
NEDD8	-	-	+	-	-
NEU1	-	-	+	-	-
NFAT5	-	-	-	-	+
NFE2L2	+	+	-	-	+
NFKB1	-	-	-	+	+
NFKB2	-	-	-	+	+
NFS1	+	-	-	-	-
NGFR	-	-	-	+	-
NKG7	-	-	-	-	-
NME1	+	-	-	+	-
NME2	+	-	-	+	-
NOD2	-	-	-	+	-
NOS1	+	-	-	-	-
NOS2	+	-	-	+	-
NOS3	+	-	-	+	-
NOX1	-	+	-	-	-
NOX3	-	+	-	-	-
NOX4	-	+	-	-	-
NPM1	+	-	-	+	-
NPR1	+	-	-	-	-
NPR2	+	-	-	-	-
NQO1	-	+	-	-	-
NR2F1	-	-	-	-	+
NRAS	-	-	+	+	-
NRDE2	-	-	-	-	-
NRF1	+	-	-	-	-
NSD1	+	-	-	-	+
NT5E	+	-	-	-	-
NUP205	+	-	-	+	-
NUP62	+	-	-	+	-
OAT	+	-	-	-	-
OAZ1	-	-	-	-	-
ODC1	+	-	-	+	-
OGDH	+	-	-	-	-
OGDHL	+	-	-	-	-
OTC	+	-	-	-	-
PAH	+	-	-	-	-
PCK1	+	-	-	+	-
PCK2	+	-	-	+	-
PCLAF	-	+	-	-	-
PDCD1	-	-	-	+	-
PDCD1LG2	-	-	-	+	-
PDGFB	-	-	-	+	-
PDGFRB	-	-	-	+	-
PDHA1	+	-	-	-	-
PDK1	+	-	-	-	-
PDK2	+	-	-	-	-
PDK3	+	-	-	-	-
PDK4	+	-	-	-	-
PDP1	+	-	-	-	-
PDPK1	-	-	+	+	-
PEBP1	-	+	-	-	-
PEMT	+	-	-	-	-
PFKFB1	+	-	-	+	-
PFKL	+	-	-	+	-
PFKM	+	-	-	+	-
PGAM2	+	-	-	-	-
PGD	+	-	-	-	-
PGK1	+	-	-	-	-
PGM2	+	-	-	-	-
PHGDH	+	-	-	-	-
PIK3C2A	-	-	+	-	-
PIK3CA	-	-	+	+	-
PIK3CB	-	-	+	+	-
PIK3CD	-	-	+	+	-
PIK3R1	-	-	+	+	-
PIK3R2	-	-	+	+	-
PIK3R3	-	-	+	+	-
PIK3R4	-	-	+	+	-
PKLR	+	-	-	-	-
PKM	+	-	-	-	-
PLA2G15	-	-	+	-	-
PLCG1	-	-	-	+	-
PLK1	+	-	-	-	-
PNOC	-	-	-	-	-
PNP	+	-	+	-	-
POLE	+	+	-	-	-
POLR2A	+	+	-	-	-
PPARG	-	-	-	+	+
PPARGC1A	+	-	-	+	-
PPAT	+	-	-	+	-
PPM1A	-	-	-	+	-
PRDX1	-	+	-	+	-
PRDX5	-	+	-	-	-
PRF1	-	-	-	-	-
PRIM1	+	-	-	-	-
PRIM2	+	-	-	-	-
PRKAA1	-	-	+	+	-
PRKAA2	+	-	+	+	-
PRKAB1	+	-	+	+	-
PRKAB2	+	-	+	+	-
PRKAG1	+	-	+	+	-
PRKAG2	+	-	+	+	-
PRKCG	-	-	-	+	-
PRKN	-	+	-	-	-
PRODH2	+	-	-	-	-
PRPS1	+	-	-	-	-
PRR5	-	-	-	+	-
PSAT1	+	-	-	-	-
PSMA3	+	+	-	+	-
PSMA7	+	+	-	+	-
PSMB1	+	+	-	+	-
PSMB10	+	+	-	+	-
PSMB3	+	+	-	+	-
PSMC1	+	+	-	+	-
PSMD13	+	+	-	+	-
PSME2	+	+	-	+	-
PSPH	+	-	-	-	-
PTEN	-	-	+	+	-
PTGER4	-	-	-	-	-
PTGES	+	-	-	-	-
PTGS1	-	+	-	-	-
PTGS2	+	+	-	+	-
PTK2	-	-	-	+	-
PTK6	+	-	-	-	-
PTPN5	-	-	-	+	-
PTPRC	-	-	-	+	-
PUDP	-	-	+	-	-
PYCR1	+	-	-	-	-
PYCR2	+	-	-	-	-
PYCR3	+	-	-	-	-
RAD51	+	+	-	-	-
RAD51AP1	-	+	-	-	-
RANBP2	+	-	-	+	-
RB1CC1	-	-	+	-	-
RBBP5	-	-	-	-	+
RBKS	+	-	-	-	-
RBP4	+	-	-	-	-
RELA	-	-	-	+	+
REST	-	-	-	-	+
RGN	+	-	-	-	-
RICTOR	-	-	-	+	-
RIMKLA	+	-	-	-	-
RIMKLB	+	-	-	-	-
RPIA	+	-	-	-	-
RPL23	-	-	-	+	-
RPLP0	-	-	-	+	-
RPS6KA1	-	-	-	+	-
RPS6KB1	-	-	+	+	-
RPS6KB2	-	-	+	+	-
RPTOR	-	-	+	+	-
RRAGC	-	-	+	+	-
RRM1	+	-	-	-	-
RRM2	+	-	-	-	-
RUNX1	-	-	-	-	+
RUNX2	-	-	-	-	+
S100A1	-	-	-	+	-
S100A12	-	-	-	+	-
SAP130	-	-	-	-	+
SCD	+	-	-	+	-
SDHA	+	-	-	-	-
SDHB	+	-	-	-	-
SDHC	+	-	-	-	-
SDS	+	-	-	-	-
SDSL	+	-	-	-	-
SEC13	+	-	-	+	-
SELENOK	-	+	-	-	-
SEM1	+	+	-	-	-
SERINC1	+	-	-	-	-
SERINC2	+	-	-	-	-
SERINC3	+	-	-	-	-
SERINC5	+	-	-	-	-
SH2D1A	-	-	-	-	-
SHMT1	+	-	-	-	-
SHMT2	+	-	-	-	-
SIGLEC5	-	-	-	-	-
SLC16A1	+	-	-	-	-
SLC16A11	+	-	-	-	-
SLC16A13	+	-	-	-	-
SLC16A2	+	-	-	-	-
SLC16A3	+	-	-	-	-
SLC16A6	+	-	-	-	-
SLC16A7	+	-	-	-	-
SLC16A8	+	-	-	-	-
SLC1A5	-	-	+	-	-
SLC25A1	+	-	-	-	-
SLC27A1	+	-	-	-	-
SLC2A1	+	-	+	-	-
SLC2A14	-	-	+	-	-
SLC2A3	+	-	+	-	-
SLC2A5	-	-	+	-	-
SLC2A6	-	-	+	-	-
SLC2A8	-	-	+	-	-
SLC3A1	-	-	+	-	-
SLC3A2	-	-	+	+	-
SLC6A12	-	-	+	-	-
SLC6A18	-	-	+	-	-
SLC6A19	-	-	+	-	-
SLC7A11	-	+	+	-	-
SLC7A5	-	-	+	+	-
SLC7A9	-	-	+	-	-
SMAD2	+	-	+	-	-
SMAD3	+	-	+	+	-
SMAD4	+	-	-	-	-
SNF8	-	-	+	-	-
SOD1	-	+	-	+	-
SOD2	+	-	-	+	-
SOD3	-	+	-	-	-
SOS1	-	-	-	+	-
SOS2	-	-	-	+	-
SOX2	-	-	-	+	+
SPIB	-	-	-	-	+
SQSTM1	-	-	-	+	-
SREBF1	-	-	-	+	+
SREBF2	-	-	-	-	+
SRM	+	-	-	+	-
SRR	+	-	-	-	-
STAM2	-	-	+	+	-
STAT1	-	-	-	+	+
STAT3	-	-	-	+	+
STAT5A	-	-	-	+	+
STAT6	-	-	-	+	+
STK11	-	-	+	+	-
STK11IP	-	-	-	-	-
STK3	-	-	-	+	-
TALDO1	+	-	-	+	-
TBC1D10B	-	-	-	-	-
TBK1	-	-	-	+	-
TBP	-	-	-	-	+
TBX21	-	-	-	-	+
TBXAS1	+	-	-	-	-
TCL1A	-	-	-	+	-
TDO2	+	-	-	-	-
TECR	+	-	-	-	-
TELO2	-	-	-	+	-
TET2	+	-	-	-	-
TF	-	-	+	-	-
TFAM	+	-	-	-	-
TFRC	-	-	+	+	-
TH	+	-	-	-	-
THBS1	-	-	-	+	-
THBS2	-	-	-	+	-
TIGAR	-	-	-	+	-
TIGIT	-	-	-	+	-
TIMELESS	-	+	-	-	-
TK1	+	-	+	-	-
TK2	+	-	+	-	-
TKT	+	-	-	-	-
TLK2	-	-	-	-	-
TLR10	-	-	-	+	-
TLR2	-	-	-	+	-
TLR4	-	-	-	+	-
TLR7	-	-	-	+	-
TNF	-	-	-	+	-
TNFRSF17	-	-	-	+	-
TNFRSF4	-	-	-	+	-
TP53	+	+	-	+	+
TP63	-	-	-	+	+
TPH1	+	-	-	-	-
TPR	+	-	-	+	-
TPSAB1/B2	-	-	-	-	-
TPX2	+	-	-	-	-
TRAF1	-	-	-	+	-
TRAF6	-	-	+	+	-
TRAT1	-	-	-	-	-
TTPA	+	-	-	-	-
TTR	+	-	-	-	-
TXN	-	-	-	+	-
TXN2	-	+	-	-	-
TXNRD1	-	-	-	+	-
TYMP	+	-	+	-	-
TYMS	+	-	-	-	-
UBB	+	+	+	+	-
UBE2C	+	-	-	+	-
UBE2T	-	+	-	-	-
UCK1	+	-	+	-	-
UCK2	+	-	+	-	-
UCKL1	+	-	+	-	-
UMPS	+	-	-	-	-
UPP1	+	-	+	-	-
UPP2	+	-	+	-	-
UQCR10	+	-	-	-	-
UQCR11	+	-	-	-	-
UQCRQ	+	-	-	-	-
USP39	-	-	-	-	-
USP8	-	-	+	-	-
VEGFA	-	+	-	+	-
VHL	-	+	-	+	-
VPS28	-	-	+	-	-
WASHC4	-	-	+	-	-
WDR45	-	-	+	-	-
WNT1	-	-	-	+	-
WNT2	-	-	-	+	-
WRN	+	+	-	-	-
XCL1/2	-	-	-	-	-
XDH	+	-	-	-	-
XRCC2	-	+	-	-	-
YWHAZ	+	-	-	+	-
ZAP70	-	-	-	+	-
ZNF100	-	-	-	-	+
ZNF136	-	-	-	-	+
ZNF253	-	-	-	-	+
ZNF254	-	-	-	-	+
ZNF43	-	-	-	-	+
ZNF610	-	-	-	-	+
ZNF675	-	-	-	-	+
ZNF682	-	-	-	-	+
ZNF708	-	-	-	-	+
ZNF85	-	-	-	-	+
ZNF91	-	-	-	-	+
ZNF93	-	-	-	-	+
© 2019 NanoString Technologies, all rights reserved					LBL-10725-01

## Sheet: Summary
nCounter® Metabolic Pathways Panel - Summary
Table 1. Summary of Annotations			Table 2. Summary of Cell Types			Table 4. Summary of Annotations by Theme
Annotation	# Genes		Cell Type	# Genes		Pathways	Themes
AMPK	48		B-cells	9		Amino Acid Synthesis	Biosynthesis and Anabolic Pathways
Amino Acid Synthesis	95		DC	3		Arginine Metabolism	Biosynthesis and Anabolic Pathways
Amino Acid Transporters	15		Macrophages	4		Cell Cycle	Biosynthesis and Anabolic Pathways
Antigen Presentation	36		Exhausted CD8	4		Fatty Acid Synthesis	Biosynthesis and Anabolic Pathways
Arginine Metabolism	16		T-cells	6		Glutamine Metabolism	Biosynthesis and Anabolic Pathways
Autophagy	54		CD8 T cells	2		Glycolysis	Biosynthesis and Anabolic Pathways
Cell Cycle	66		Neutrophils	6		IDH1/2 Activity	Biosynthesis and Anabolic Pathways
Cytokine & Chemokine Signaling	124		Mast cells	4		Mitochondrial Respiration	Biosynthesis and Anabolic Pathways
DNA Damage Repair	31		Cytotoxic cells	10		Nucleotide Synthesis	Biosynthesis and Anabolic Pathways
Endocytosis	39		Treg	1		Pentose Phosphate Pathway	Biosynthesis and Anabolic Pathways
Epigenetic Regulation	26		NK CD56dim cells	2		Tryptophan/Kynurenine Metabolism	Biosynthesis and Anabolic Pathways
Fatty Acid Oxidation	24		NK cells	2		Vitamin & Cofactor Metabolism	Biosynthesis and Anabolic Pathways
Fatty Acid Synthesis	13		CD45	1		DNA Damage Repair	Cell Stress
Glucose Transport	6		Th1 cells	1		Hypoxia	Cell Stress
Glutamine Metabolism	35					KEAP1/NRF2 Pathway	Cell Stress
Glycolysis	40					Reactive Oxygen Response	Cell Stress
Hypoxia	15					Amino Acid Transporters	Nutrient Capture and Catabolic Pathways
IDH1/2 Activity	15		Table 3. Summary of Themes			Autophagy	Nutrient Capture and Catabolic Pathways
KEAP1/NRF2 Pathway	7		Theme	# Genes		Endocytosis	Nutrient Capture and Catabolic Pathways
Lysosomal Degradation	16		Biosynthesis and Anabolic Pathways	374		Fatty Acid Oxidation	Nutrient Capture and Catabolic Pathways
mTOR	57		Cell Stress	89		Glucose Transport	Nutrient Capture and Catabolic Pathways
MAPK	53		Nutrient Capture and Catabolic Pathways	161		Lysosomal Degradation	Nutrient Capture and Catabolic Pathways
Mitochondrial Respiration	74		Signaling Effecting Cellular Metabolism	296		Nucleotide Salvage	Nutrient Capture and Catabolic Pathways
Myc	20		Transcription Regulation	77		AMPK	Signaling Effecting Cellular Metabolism
NF-κB	27					Antigen Presentation	Signaling Effecting Cellular Metabolism
Nucleotide Salvage	23					Cytokine & Chemokine Signaling	Signaling Effecting Cellular Metabolism
Nucleotide Synthesis	49					mTOR	Signaling Effecting Cellular Metabolism
p53 Pathway	38					MAPK	Signaling Effecting Cellular Metabolism
PI3K	83					Myc	Signaling Effecting Cellular Metabolism
Pentose Phosphate Pathway	19					NF-κB	Signaling Effecting Cellular Metabolism
Reactive Oxygen Response	43					p53 Pathway	Signaling Effecting Cellular Metabolism
TCR & Costimulatory Signaling	55					PI3K	Signaling Effecting Cellular Metabolism
TLR Signaling	33					TCR & Costimulatory Signaling	Signaling Effecting Cellular Metabolism
Transcriptional Regulation	59					TLR Signaling	Signaling Effecting Cellular Metabolism
Tryptophan/Kynurenine Metabolism	32					Epigenetic Regulation	Transcription Regulation
Vitamin & Cofactor Metabolism	28					Transcriptional Regulation	Transcription Regulation
Internal Reference	20
© 2019 NanoString Technologies, all rights reserved							LBL-10725-01
