# Supplementary material for: Reprogramming SREBP1‐dependent lipogenesis and inflammation in high‐risk breast with licochalcone A: A novel path to cancer prevention
Source: Int J Cancer. 2025 Nov 27;158(7):1927–40. doi: 10.1002/ijc.70226 (PMC12875168; doi:10.1002/ijc.70226)
Supplement: Supplementary file 3 — Table S3: Raw gene expression reads associated with the data presented in Figures 1 and 2. [file IJC-158-1927-s003.xlsx]

## Sheet: Khan0304
Probe Name	Accession #	Class Name	20220804_30102751400723-01_BRCA-174-DMSO_01.RCC	20220804_30102751400723-01_BRCA-174-LicA_02.RCC	20220804_30102751400723-01_BRCA-189-DMSO_03.RCC	20220804_30102751400723-01_BRCA-189-LicA_04.RCC	20220804_30102751400723-01_BRCA-199-DMSO_05.RCC	20220804_30102751400723-01_BRCA-199-LicA_06.RCC	20220804_30102751400723-01_BRCA-200-DMSO_07.RCC	20220804_30102751400723-01_BRCA-200-LicA_08.RCC	20220804_30102751400723-01_BRCA-202-DMSO_09.RCC	20220804_30102751400723-01_BRCA-202-LicA_10.RCC	20220804_30102751400723-01_BRCA-204-DMSO_11.RCC	20220804_30102751400723-01_BRCA-204-LicA_12.RCC	20240425_30102974750925-01_MCF-7 DMSO rep1_01.RCC	20240425_30102974750925-01_MCF-7 DMSO rep2_02.RCC	20240425_30102974750925-01_MCF-7 DMSO rep3_03.RCC	20240425_30102974750925-01_MCF-7 LicA rep1_04.RCC	20240425_30102974750925-01_MCF-7 LicA rep2_05.RCC	20240425_30102974750925-01_MCF-7 LicA rep3_06.RCC	20240425_30102974750925-01_MDA-MB-231 DMSO rep1_07.RCC	20240425_30102974750925-01_MDA-MB-231 DMSO rep2_08.RCC	20240425_30102974750925-01_MDA-MB-231 DMSO rep3_09.RCC	20240425_30102974750925-01_MDA-MB-231 LicA rep1_10.RCC	20240425_30102974750925-01_MDA-MB-231 LicA rep2_11.RCC	20240425_30102974750925-01_MDA-MB-231 LicA rep3_12.RCC
									FLAG		FLAG
A2M	NM_000014.4	Endogenous	97	99	600	526	18	14	588	548	5	33	743	817	4	5	7	8	7	6	4	6	7	11	6	4
AADAT	NM_016228.3	Endogenous	12	18	44	42	6	2	29	15	2	5	24	36	70	113	83	58	29	34	46	88	85	119	38	33
AANAT	NM_001088.2	Endogenous	7	12	11	11	2	3	12	13	1	5	9	7	7	6	13	9	1	7	4	12	3	5	4	2
ABL1	NM_005157.3	Endogenous	151	230	420	358	23	12	513	432	3	74	400	472	90	141	127	118	52	52	68	147	136	211	103	98
ACAA2	NM_006111.2	Endogenous	136	225	591	524	22	16	458	483	5	119	543	599	377	617	520	424	162	231	52	87	81	153	105	59
ACACA	NM_198834.1	Endogenous	22	17	89	70	7	2	62	49	4	7	45	47	25	62	39	39	18	15	25	61	50	80	59	48
ACACB	NM_001093.3	Endogenous	18	19	28	29	4	3	19	19	2	5	27	30	51	92	89	42	24	21	16	40	24	34	29	15
ACADL	NM_001608.3	Endogenous	9	11	10	15	4	2	12	10	4	8	12	11	7	5	9	5	5	4	4	13	10	13	7	5
ACAP2	NM_012287.5	Endogenous	141	215	360	376	28	9	335	284	2	85	290	362	101	169	161	147	61	67	102	250	212	495	220	214
ACAT1	NM_000019.3	Endogenous	36	44	277	282	8	11	138	179	1	25	241	270	147	214	198	196	74	111	194	479	426	844	362	307
ACAT2	NM_005891.2	Endogenous	61	98	2900	1228	9	2	1575	609	3	33	1945	709	448	747	667	339	128	189	591	1569	1368	1231	565	409
ACMSD	NM_138326.2	Endogenous	7	6	13	10	2	1	14	8	3	4	9	10	8	13	12	3	2	3	1	3	4	3	3	8
ACOT12	NM_130767.2	Endogenous	16	15	16	12	7	5	14	14	3	17	11	13	6	12	13	14	8	9	7	8	9	13	8	12
ACOX1	NM_004035.5	Endogenous	121	176	469	454	10	10	362	387	2	45	444	409	226	377	325	346	136	179	88	265	227	441	217	201
ACSF3	NR_045667.2	Endogenous	8	13	17	23	5	1	9	6	2	8	8	7	18	13	13	14	5	3	7	6	4	9	5	3
ACY1	NM_000666.2	Endogenous	25	29	52	32	15	10	35	34	6	16	42	29	17	28	22	20	14	22	21	19	17	30	30	22
ADA	NM_000022.2	Endogenous	14	23	59	50	3	1	59	57	3	7	155	147	28	44	34	38	19	17	10	30	17	33	22	15
ADAL	NM_001012969.2	Endogenous	17	21	56	67	8	3	35	28	3	12	50	50	40	71	65	61	13	34	33	58	54	80	40	33
ADH1A	NM_000667.3	Endogenous	7	15	15	11	12	7	11	19	1	5	15	11	3	10	9	3	5	3	8	4	7	14	7	7
ADH1B	NM_000668.4	Endogenous	10	6	14	20	8	1	17	9	1	3	13	19	7	7	3	5	4	2	3	8	4	19	12	6
ADH1C	NM_000669.3	Endogenous	10	17	21	13	5	3	18	10	3	8	10	8	4	8	7	4	4	5	9	14	8	14	7	5
ADH4	NM_000670.3	Endogenous	5	6	7	9	2	1	10	1	3	2	7	6	2	6	7	8	5	4	8	3	7	5	8	12
ADH6	NM_000672.3	Endogenous	10	17	28	12	2	4	16	19	3	16	20	16	9	18	17	12	5	4	11	15	18	20	17	13
ADH7	NM_000673.3	Endogenous	8	14	12	3	2	6	6	8	4	8	9	7	3	7	4	8	3	3	7	7	6	10	7	10
ADK	NM_001123.2	Endogenous	437	584	2007	2160	114	48	1180	1233	2	312	1246	1256	947	1484	1275	1247	447	625	558	1488	1278	2458	1063	889
ADORA2A	NM_000675.3	Endogenous	46	72	18	21	5	3	56	42	2	12	16	28	11	10	10	10	9	6	5	10	9	6	12	5
AFMID	NM_001010982.4	Endogenous	60	100	240	233	10	5	188	184	1	48	151	214	62	92	89	80	36	60	77	178	176	313	121	111
AGXT	NM_000030.2	Endogenous	190	194	33	30	6	2	26	21	5	5	21	21	11	17	12	3	8	9	10	12	13	18	8	6
AGXT2	NM_031900.3	Endogenous	13	13	10	11	3	4	9	6	3	9	10	15	8	6	5	11	5	4	7	6	1	9	8	5
AK3	NM_016282.2	Endogenous	208	325	315	314	22	10	272	299	6	80	292	334	161	269	277	231	68	97	92	174	168	274	118	77
AKR1C4	NM_001818.2	Endogenous	7	9	13	19	2	1	12	9	1	5	6	5	4	4	5	4	2	4	3	8	8	14	8	2
AKT1	NM_001014431.1	Endogenous	157	260	1122	1114	36	24	652	738	5	126	718	907	663	1070	918	620	269	381	219	611	511	677	372	315
AKT1S1	NM_032375.3	Endogenous	126	221	466	406	23	17	348	310	3	139	284	312	453	691	625	505	198	290	145	374	354	505	243	213
AKT2	NM_001626.4	Endogenous	123	214	510	464	34	12	331	294	3	73	338	298	302	460	369	349	142	178	117	283	250	369	192	179
AKT3	NM_005465.4	Endogenous	561	808	344	340	74	42	651	595	4	203	548	563	6	4	6	3	3	3	107	254	205	453	207	204
ALDH2	NM_000690.2	Endogenous	36	71	94	120	10	5	116	116	1	47	119	114	12	6	2	9	5	7	21	59	43	104	51	58
ALDOA	NM_184041.2	Endogenous	3047	7247	18780	16965	569	343	24979	21909	51	4529	17924	18397	6493	10562	9134	9539	3648	4993	2367	6363	5612	9113	4677	3702
ALDOB	NM_000035.3	Endogenous	9	10	9	9	6	1	9	17	5	5	14	5	3	14	6	8	11	9	12	8	12	9	13	5
ALOX12	NM_000697.1	Endogenous	10	9	13	4	3	1	7	17	4	7	6	13	6	11	15	9	9	5	7	9	17	15	11	10
ALOX15	NM_001140.3	Endogenous	16	15	30	17	5	6	35	35	7	8	23	15	33	57	52	52	25	29	11	14	6	15	15	15
ALOX5	NM_000698.2	Endogenous	82	129	622	780	42	19	265	247	2	89	402	494	6	11	15	8	7	9	5	19	8	24	11	12
AMDHD1	NM_152435.2	Endogenous	12	20	35	34	4	3	11	17	2	6	11	21	5	9	9	8	7	6	14	33	25	34	21	24
AMPD1	NM_000036.2	Endogenous	11	9	17	13	2	1	9	3	3	9	10	4	3	2	9	2	3	3	1	5	2	3	3	3
AMPD2	NM_004037.6	Endogenous	54	66	185	163	6	4	157	164	2	37	152	170	46	81	82	70	23	36	52	100	102	172	101	80
AMPD3	NM_000480.2	Endogenous	270	390	196	170	18	6	172	170	6	66	79	100	17	14	12	8	8	4	12	26	27	41	32	29
AOC1	NM_001091.2	Endogenous	2	5	12	8	5	3	16	10	2	5	10	5	5	5	5	3	1	4	1	5	2	8	8	8
AOC3	NM_001277731.1	Endogenous	10	10	17	16	5	2	29	30	1	2	32	43	4	12	5	9	4	1	8	8	5	7	6	9
AOX1	NM_001159.3	Endogenous	19	29	292	276	7	3	124	105	1	19	81	74	7	8	13	9	6	4	86	222	200	436	209	180
AP2S1	NM_021575.2	Endogenous	260	420	1294	1391	54	31	1170	1189	6	236	1250	1280	1140	1923	1630	1434	488	669	889	2458	2083	3176	1368	1047
APOA1	NM_000039.1	Endogenous	11	19	13	15	3	1	22	13	1	2	15	10	4	7	8	8	4	4	1	6	6	7	5	3
APOA2	NM_001643.1	Endogenous	2	9	7	7	3	1	8	8	3	4	6	7	8	5	4	5	8	3	6	6	12	10	4	4
APOA4	NM_000482.3	Endogenous	6	10	9	4	3	1	5	4	2	4	10	8	3	7	3	2	4	5	5	5	3	3	7	7
APOB	NM_000384.2	Endogenous	32	42	39	27	22	10	31	15	15	14	40	29	13	11	11	17	14	14	16	8	12	13	15	20
APOC2	NM_000483.3	Endogenous	15	26	33	30	6	4	41	27	5	11	27	27	6	7	10	14	8	7	5	15	13	22	11	3
APOC3	NM_000040.1	Endogenous	9	17	14	6	5	1	10	7	4	4	11	7	6	8	12	8	5	9	8	15	11	17	9	12
APOE	NM_000041.2	Endogenous	272	357	318	272	12	8	316	261	4	54	235	254	9	15	21	15	6	6	3	11	5	19	10	6
APOM	NM_019101.2	Endogenous	16	17	27	19	8	2	17	25	3	10	29	19	10	23	9	15	9	8	6	13	7	17	12	9
APRT	NM_000485.2	Endogenous	101	218	1413	1488	17	16	955	1010	2	131	1016	1060	1732	2803	2382	1881	800	1100	394	1017	836	1734	943	677
AR	NM_000044.2	Endogenous	26	40	89	78	9	5	53	43	3	9	62	39	60	110	75	51	17	31	5	4	1	1	5	6
ARF5	NM_001662.2	Endogenous	169	291	459	483	25	12	370	408	4	141	484	541	469	797	695	636	238	348	40	93	98	149	77	52
ARG1	NM_000045.3	Endogenous	10	13	15	22	6	3	9	22	2	5	14	9	7	11	5	7	4	3	5	9	8	12	5	6
ARID1A	NM_006015.4	Endogenous	47	81	269	243	8	5	190	133	1	31	158	201	110	140	121	88	49	50	54	136	124	171	79	84
ARID1B	NM_020732.3	Endogenous	60	131	331	280	13	3	315	246	1	34	249	303	69	121	108	94	48	51	45	85	82	127	60	64
ARID2	NM_152641.2	Endogenous	206	329	383	341	18	6	277	259	12	79	270	279	185	331	266	222	82	110	63	147	131	207	96	66
ARPC4	NM_005718.4	Endogenous	442	664	1845	1926	93	46	1106	1233	6	443	1525	1382	1255	1935	1694	1473	571	774	774	2070	1800	2859	1437	1019
ASCL1	NM_004316.3	Endogenous	6	18	15	9	2	4	7	17	2	8	11	11	5	9	5	4	9	3	6	5	9	5	4	8
ASH1L	NM_018489.2	Endogenous	236	346	372	296	20	13	238	194	5	105	214	233	201	391	286	265	88	135	66	162	135	282	140	92
ASL	NM_000048.3	Endogenous	50	119	418	454	10	9	263	301	6	61	346	342	68	120	83	93	44	64	64	152	129	312	151	125
ASMT	NM_001171039.1	Endogenous	3	7	3	2	4	2	10	7	1	2	5	7	4	6	1	4	6	3	2	5	2	4	3	3
ASNS	NM_183356.2	Endogenous	178	241	302	348	46	15	278	354	1	134	244	369	139	236	186	1319	452	714	241	463	504	2824	1314	1341
ASPA	NM_000049.2	Endogenous	13	13	14	16	5	1	9	8	6	9	10	7	11	7	14	16	6	3	14	13	17	16	6	7
ASPG	NM_001080464.2	Endogenous	8	11	10	4	1	1	5	2	1	5	3	4	1	6	5	3	2	2	4	6	1	1	6	5
ASS1	NM_000050.4	Endogenous	413	709	903	917	109	38	1397	1402	4	507	853	956	752	1151	1033	2407	769	1227	44	79	75	324	168	155
ATF4	NM_001675.2	Endogenous	5802	9565	7856	8535	582	359	6145	6262	49	3500	4989	6922	1267	2099	1798	4063	1427	2141	1956	5150	4561	13037	6106	5042
ATF7	NM_001130060.1	Endogenous	111	225	373	344	28	14	275	263	3	117	296	326	77	122	95	98	30	58	42	107	76	144	99	102
ATF7IP	NM_018179.3	Endogenous	76	112	292	222	9	5	269	244	5	27	250	236	87	134	130	75	36	62	142	324	337	453	191	174
ATG101	NM_021934.4	Endogenous	181	265	531	583	31	16	378	462	3	90	374	483	89	142	126	154	58	60	42	104	80	167	107	94
ATG2B	NM_018036.5	Endogenous	91	143	238	229	9	8	111	133	3	24	143	187	89	160	114	131	48	62	59	150	116	296	114	113
ATOX1	NM_004045.3	Endogenous	146	235	938	981	39	25	759	829	2	143	936	755	329	478	417	421	145	196	526	1334	1218	1986	1015	766
ATP5F1D	NM_001687.4	Endogenous	132	199	615	592	34	22	582	584	2	178	564	554	411	578	539	434	152	267	157	390	360	521	270	244
ATP5ME	NM_007100.3	Endogenous	221	367	855	933	46	23	627	722	7	190	705	900	729	1186	1083	853	288	424	177	530	440	805	385	303
ATP6V1F	NM_001198909.1	Endogenous	647	995	864	850	111	69	837	924	16	555	820	940	715	1132	1059	909	376	435	227	551	482	840	445	340
ATXN7	NM_001128149.2	Endogenous	139	164	243	270	27	11	151	147	5	58	155	173	166	323	271	246	106	123	107	228	206	483	215	151
BAD	NM_004322.3	Endogenous	49	83	158	159	6	7	137	135	3	33	132	124	119	183	202	142	55	88	116	281	261	435	214	154
BCL2	NM_000657.2	Endogenous	145	232	76	65	21	14	81	53	9	55	54	34	316	492	413	174	74	83	28	37	34	62	21	33
BCL2A1	NM_004049.2	Endogenous	31	60	18	33	6	1	38	49	1	20	27	33	125	82	65	114	132	109	131	86	65	106	94	143
BCL2L1	NM_138578.1	Endogenous	64	143	427	458	17	7	524	430	4	66	303	306	92	184	155	160	74	97	390	969	829	1281	700	571
BHMT	NM_001713.2	Endogenous	6	11	7	6	1	3	7	9	3	9	6	5	4	8	5	4	3	5	1	10	7	8	4	3
BHMT2	NM_001178005.1	Endogenous	13	18	25	25	4	8	12	30	3	11	28	19	4	5	6	6	3	5	2	10	5	10	9	5
BIRC3	NM_182962.1	Endogenous	176	218	116	103	12	11	208	148	5	51	68	59	3	7	4	6	7	1	2	5	10	2	10	6
BLK	NM_001715.2	Endogenous	10	17	18	16	11	9	7	11	9	9	15	9	4	7	4	6	3	6	3	4	4	1	3	5
BRAF	NM_004333.3	Endogenous	356	465	372	418	60	24	344	304	5	221	363	351	72	123	106	105	37	46	37	81	78	137	86	64
BRCA1	NM_007294.3	Endogenous	11	14	43	58	7	2	21	39	1	7	27	48	91	177	118	98	45	55	30	89	61	114	54	62
BRCA2	NM_000059.3	Endogenous	22	35	33	28	2	3	24	35	1	6	36	29	103	160	97	90	31	46	43	97	68	152	63	54
BRCC3	NM_024332.3	Endogenous	82	90	408	361	12	21	204	185	2	48	232	260	207	300	288	197	97	111	55	151	110	140	67	66
BRIP1	NM_032043.1	Endogenous	12	21	43	51	5	4	32	30	4	9	28	45	837	1672	1362	907	312	418	81	256	228	344	126	95
BTK	NM_000061.1	Endogenous	15	14	8	6	1	4	5	6	5	8	13	6	14	8	4	14	10	9	13	7	7	1	2	6
BUB1	NM_004336.3	Endogenous	24	19	70	67	7	2	64	66	3	12	108	152	345	560	469	304	126	197	335	761	634	806	440	333
BUB1B	NM_001211.4	Endogenous	15	13	59	63	5	1	59	47	2	14	81	82	155	237	194	142	61	81	138	355	294	420	189	144
CA12	NM_001218.3	Endogenous	338	523	1708	1761	46	29	2176	2008	10	614	1105	1085	248	397	351	280	125	132	8	18	11	19	13	15
CA9	NM_001216.2	Endogenous	264	631	1256	826	95	51	2129	1972	4	571	1532	1862	19	19	18	16	7	5	19	57	41	38	25	21
CAB39	NM_001130849.1	Endogenous	198	237	583	453	31	13	365	354	4	60	296	339	81	123	144	124	43	71	146	370	322	307	223	149
CACNA1A	NM_001127221.1	Endogenous	9	19	20	19	5	1	19	22	2	7	25	13	6	4	3	4	6	12	7	8	6	4	6	15
CACNA1E	NM_000721.2	Endogenous	4	13	19	16	1	3	27	18	1	3	5	9	4	3	5	6	3	6	6	6	10	1	1	4
CACNB4	NM_000726.3	Endogenous	51	65	39	37	6	6	25	25	3	24	24	16	5	11	15	6	7	9	8	14	12	51	24	18
CACNG2	NM_006078.3	Endogenous	7	11	26	20	5	4	14	25	5	5	14	13	16	14	6	9	11	3	10	20	12	13	13	12
CACNG3	NM_006539.2	Endogenous	9	5	14	9	2	1	8	10	2	4	5	4	5	7	6	6	6	4	4	6	6	8	5	8
CACNG7	NM_031896.3	Endogenous	9	3	1	1	1	3	1	1	1	1	13	1	7	5	1	3	7	5	3	4	3	1	2	4
CAD	NM_004341.3	Endogenous	55	62	266	294	5	3	139	153	6	18	129	160	253	399	386	198	96	132	146	387	303	497	265	192
CARD11	NM_032415.2	Endogenous	5	14	8	12	2	1	20	15	2	3	6	8	2	5	5	7	6	6	17	28	31	62	41	27
CAT	NM_001752.2	Endogenous	98	138	573	579	20	11	426	480	3	107	637	803	162	274	223	288	103	136	125	326	313	588	280	238
CBL	NM_005188.2	Endogenous	118	149	224	202	24	18	223	181	6	32	185	191	66	103	88	65	20	44	67	156	145	344	167	148
CBR4	NM_032783.4	Endogenous	129	208	871	881	20	8	352	426	2	80	562	610	324	564	506	341	135	169	111	218	241	297	142	103
CCL13	NM_005408.2	Endogenous	16	9	15	21	3	3	10	20	5	6	14	17	6	6	3	2	7	7	5	7	7	10	4	10
CCL19	NM_006274.2	Endogenous	14	18	43	58	4	2	57	47	1	1	33	21	1	8	5	2	4	1	1	10	9	12	4	7
CCL4	NM_002984.2	Endogenous	11	33	19	8	3	5	34	24	1	14	13	6	8	6	1	5	4	3	5	10	9	2	4	3
CCL5	NM_002985.2	Endogenous	99	172	18	20	17	9	76	53	10	349	21	27	10	9	9	7	6	7	6	6	8	11	6	8
CCNA1	NM_003914.3	Endogenous	87	123	238	248	9	5	244	328	5	46	346	506	10	13	14	13	6	12	37	95	61	86	39	57
CCNA2	NM_001237.2	Endogenous	12	40	132	135	8	6	199	192	4	15	244	250	785	1303	1103	766	297	442	429	1124	863	1229	465	409
CCNB2	NM_004701.2	Endogenous	13	15	105	80	6	2	104	131	3	2	163	200	455	757	674	490	217	282	442	1167	985	1174	596	448
CCND1	NM_053056.2	Endogenous	218	323	2255	2342	19	15	1726	1862	5	66	1465	1482	929	1426	1208	851	410	522	466	1139	918	1107	508	420
CD14	NM_000591.2	Endogenous	22	49	47	67	10	7	74	106	4	34	57	81	13	19	12	7	8	12	9	13	9	8	11	12
CD163	NM_004244.4	Endogenous	12	37	36	42	3	4	30	35	1	10	29	17	2	9	8	9	6	6	4	10	4	9	8	8
CD180	NM_005582.2	Endogenous	18	13	52	28	3	2	11	18	2	9	22	14	5	5	4	4	6	6	10	9	1	6	4	15
CD19	XM_011545981.1	Endogenous	23	10	11	10	7	7	13	20	10	13	14	13	6	14	16	13	9	10	18	11	12	8	12	17
CD209	NM_001144899.1	Endogenous	3	5	9	10	2	4	8	6	2	1	12	8	1	1	6	5	3	1	3	7	3	3	4	3
CD244	NM_001166663.1	Endogenous	29	43	63	65	9	4	87	95	7	43	73	76	20	18	10	16	7	11	13	17	21	32	15	9
CD247	NM_000734.3	Endogenous	30	32	13	7	4	3	13	18	1	13	14	17	10	9	1	7	5	5	2	12	10	17	13	6
CD27	NM_001242.4	Endogenous	9	11	13	4	3	4	14	12	1	3	6	14	2	7	7	4	2	3	9	5	7	6	3	6
CD274	NM_014143.3	Endogenous	10	26	48	69	3	1	22	26	5	12	15	16	5	9	8	7	6	5	62	101	118	230	105	67
CD276	NM_001024736.1	Endogenous	304	538	1250	1161	28	26	1417	1365	6	160	1250	1374	541	882	770	461	190	264	71	180	179	351	153	113
CD28	NM_001243078.1	Endogenous	11	8	11	10	3	2	6	5	1	4	6	9	1	5	4	2	4	9	4	4	5	6	2	12
CD36	NM_000072.3	Endogenous	28	22	69	85	33	39	76	103	1	7	85	91	9	7	13	8	8	4	8	6	11	6	3	7
CD3D	NM_000732.4	Endogenous	9	14	30	17	5	4	10	15	6	8	25	21	6	11	3	6	8	7	4	3	4	7	8	11
CD3E	NM_000733.2	Endogenous	38	54	41	29	29	14	23	36	12	15	40	18	9	10	10	6	10	1	7	11	5	8	8	9
CD3G	NM_000073.2	Endogenous	7	6	10	12	3	1	10	11	2	7	13	9	5	9	2	2	4	6	5	2	3	3	4	6
CD4	NM_000616.4	Endogenous	13	12	23	16	4	4	12	15	3	5	20	18	12	18	13	16	7	11	4	3	4	9	4	5
CD40LG	NM_000074.2	Endogenous	12	21	8	10	11	4	15	18	10	7	14	7	5	9	11	9	4	5	11	4	7	1	6	8
CD6	NM_001254751.1	Endogenous	6	17	9	10	4	4	13	12	2	9	11	10	8	8	2	7	10	9	13	13	6	10	11	17
CD63	NM_001780.4	Endogenous	5087	7690	8943	10125	899	531	10075	11042	95	4479	10245	10287	1080	1684	1482	1340	500	718	861	2085	1751	3265	1588	1261
CD68	NM_001251.2	Endogenous	60	129	244	230	24	6	562	473	1	108	283	335	8	8	8	9	9	6	90	289	244	874	421	300
CD84	NM_001184879.1	Endogenous	4	13	16	14	7	5	8	15	2	7	10	6	6	7	2	9	1	1	4	7	3	10	7	4
CD8A	NM_001768.6	Endogenous	8	10	10	9	5	3	10	12	2	8	14	12	18	28	24	15	15	13	4	10	5	10	10	8
CD8B	NM_172099.2	Endogenous	8	10	21	16	1	6	29	20	2	10	22	19	6	8	9	4	8	7	3	11	10	15	3	6
CDA	NM_001785.2	Endogenous	7	15	47	47	4	6	91	87	3	9	56	51	1	8	3	6	2	3	10	32	22	19	8	4
CDC20	NM_001255.2	Endogenous	30	24	108	89	1	5	111	108	1	8	161	163	444	707	619	419	179	214	739	1755	1496	2057	905	698
CDCA5	NM_080668.3	Endogenous	19	28	38	28	13	3	45	30	6	10	45	39	106	136	128	93	40	67	104	176	146	158	88	75
CDCA8	NM_018101.2	Endogenous	15	29	47	41	6	6	39	42	5	11	46	66	113	164	148	103	47	51	170	456	455	496	230	199
CDK9	NM_001261.2	Endogenous	133	173	353	368	21	11	241	262	8	78	268	356	96	146	101	97	37	60	79	210	151	250	145	101
CEACAM3	NM_001815.3	Endogenous	7	10	14	7	3	1	15	13	3	2	10	3	6	4	2	3	7	5	8	9	3	3	1	7
CENPA	NM_001042426.1	Endogenous	14	18	71	78	5	2	75	76	5	16	105	151	436	697	564	416	134	210	199	533	409	561	221	190
CHMP2A	NM_014453.3	Endogenous	189	461	1043	1049	59	29	930	947	3	322	802	943	86	130	94	110	51	76	143	358	315	721	346	299
CHMP6	NM_024591.4	Endogenous	52	77	335	393	9	12	169	148	5	38	198	231	132	199	159	157	54	80	86	180	178	238	98	66
CLOCK	NM_004898.2	Endogenous	57	54	190	180	6	6	102	99	1	21	122	144	79	142	119	105	54	71	31	84	81	133	62	56
CLSPN	NM_022111.2	Endogenous	8	19	68	71	3	1	41	42	1	6	49	58	184	275	234	108	47	57	130	372	335	336	156	114
CMKLR1	NM_004072.2	Endogenous	13	20	17	10	5	4	20	21	5	7	29	16	7	14	9	6	4	11	10	12	7	11	1	12
COL4A1	NM_001845.4	Endogenous	186	225	1035	998	10	20	2722	2633	6	55	2948	3257	6	9	2	1	4	2	63	150	122	209	117	71
COL6A1	NM_001848.2	Endogenous	338	531	1883	1473	12	16	3425	2742	4	66	2565	2314	7	21	14	10	6	6	20	31	37	49	29	24
COL6A3	NM_004369.3	Endogenous	91	140	3975	3260	7	4	7185	6125	4	19	4756	4943	5	3	6	5	4	6	6	8	5	10	4	4
COPS6	NM_006833.4	Endogenous	335	546	2462	2649	78	59	1830	1850	5	358	1880	2295	1490	2429	2025	1820	669	932	703	1747	1586	2691	1362	1101
COX14	NM_001257133.1	Endogenous	284	458	790	811	37	20	699	709	3	162	798	783	606	1062	820	730	291	385	178	476	448	730	367	257
COX4I1	NM_001318797.1	Endogenous	871	1904	3231	3191	171	93	3268	3127	9	862	3052	3160	1614	2813	2512	2451	855	1232	971	2613	2272	4581	2020	1744
COX5A	NM_004255.3	Endogenous	654	1119	2620	2812	134	76	2096	2304	7	578	2389	2554	1689	2690	2339	2263	810	1133	913	2299	1934	3695	1750	1423
COX5B	NM_001862.2	Endogenous	524	1152	2864	2882	132	83	2770	2788	9	698	2827	2844	1726	3095	2568	2550	909	1254	623	1684	1375	2777	1212	980
COX6A1	NM_004373.2	Endogenous	1076	2009	4174	4020	268	132	3972	4086	10	1282	3950	4302	3010	5258	4745	4576	1560	2347	1176	3052	2764	5252	2293	1662
COX6B1	NM_001863.4	Endogenous	1053	1926	4134	4437	248	139	3682	3795	13	1295	3626	4049	2628	4460	3599	3017	1158	1640	1554	3980	3508	6478	2999	2025
COX7B	NM_001866.2	Endogenous	726	1526	2219	2524	97	66	1636	2004	11	590	2202	2301	877	1470	1290	1147	418	529	1111	2654	2465	5001	2217	1898
COX7C	NM_001867.2	Endogenous	212	308	449	439	32	16	449	442	2	201	426	358	460	749	657	633	242	346	308	777	741	1201	584	434
COX8A	NM_004074.2	Endogenous	542	959	1693	1711	110	54	1767	1789	11	717	1794	1712	912	1444	1246	1179	431	639	750	2059	1685	2946	1466	1109
CPA3	NM_001870.2	Endogenous	4	13	8	9	3	6	21	10	2	16	12	13	2	4	4	4	13	2	1	3	4	14	5	4
CPS1	NM_001875.3	Endogenous	16	24	40	30	3	3	38	37	1	8	102	121	20	43	23	38	14	19	23	47	39	74	38	30
CPT1A	NM_001876.3	Endogenous	87	80	235	248	9	11	119	139	1	15	143	264	273	390	377	296	123	175	26	67	55	172	87	74
CREB3L3	NM_001271995.1	Endogenous	1	11	13	12	2	2	7	9	1	3	8	4	4	6	8	7	2	6	2	3	2	5	11	5
CS	NM_004077.2	Endogenous	235	372	1452	1386	48	26	1077	1065	2	194	1066	1102	539	900	848	631	222	332	159	388	401	550	291	254
CSF3R	NM_000760.3	Endogenous	18	11	79	63	9	3	27	27	4	19	18	22	2	3	5	1	1	7	1	3	3	5	1	4
CTCF	NM_001191022.1	Endogenous	249	353	592	618	37	28	475	520	4	114	537	544	570	871	770	580	239	323	202	525	503	615	340	234
CTLA4	NM_005214.3	Endogenous	13	19	23	17	4	1	12	7	5	4	23	11	5	11	7	5	4	3	8	8	5	5	7	7
CTPS1	NM_001301237.1	Endogenous	41	54	427	438	5	3	145	180	1	10	200	229	249	435	362	250	94	157	202	484	426	597	273	243
CTSA	NM_001127695.1	Endogenous	62	120	451	437	11	6	463	439	3	29	406	416	172	258	257	243	78	141	98	243	233	312	153	105
CTSD	NM_001909.3	Endogenous	833	1391	1507	2094	150	108	1209	1548	15	936	1725	1980	434	584	538	748	327	465	130	293	273	496	310	246
CTSL	NM_001912.4	Endogenous	160	334	928	917	15	18	941	985	1	99	616	950	56	107	105	131	53	68	71	171	164	685	355	258
CTSS	NM_004079.3	Endogenous	145	195	284	330	69	51	696	683	6	234	371	338	7	16	8	15	5	15	8	14	8	11	10	7
CTSW	NM_001335.3	Endogenous	10	13	19	15	3	4	10	15	3	3	7	13	13	7	5	6	11	12	6	9	9	12	11	6
CTSZ	NM_001336.3	Endogenous	336	475	1840	1806	48	23	1142	1149	5	224	1340	1467	4	9	9	1	6	9	266	741	614	721	389	326
CXCL9	NM_002416.2	Endogenous	14	21	23	18	11	4	19	20	9	8	14	24	8	4	5	10	8	9	10	20	4	11	11	20
CXCR6	NM_006564.1	Endogenous	20	22	12	7	6	3	21	15	7	10	14	14	5	5	8	4	5	9	6	2	5	4	5	8
CYBB	NM_000397.3	Endogenous	13	9	5	14	4	1	7	11	2	8	10	13	4	11	8	5	3	9	10	8	9	8	10	11
CYP1A1	NM_000499.3	Endogenous	22	17	60	13	6	7	33	9	2	6	53	8	5	9	11	3	1	3	6	10	17	3	3	6
CYP1A2	NM_000761.3	Endogenous	7	19	28	14	6	2	7	15	1	10	27	24	10	8	7	10	3	4	6	12	12	17	7	9
CYP1B1	NM_000104.3	Endogenous	97	92	768	290	8	3	952	280	3	18	733	352	30	54	55	15	10	11	4	16	13	11	5	9
CYP4A11	NM_000778.3	Endogenous	7	18	12	7	5	1	13	8	5	1	6	11	3	7	2	6	5	3	4	8	2	6	11	5
CYP4A22	NM_001010969.3	Endogenous	9	12	13	13	4	4	17	19	5	5	17	13	4	3	9	6	6	7	4	9	9	3	4	6
CYP8B1	NM_004391.2	Endogenous	10	18	15	12	2	2	23	13	1	8	12	11	2	3	6	6	1	7	5	3	4	13	6	6
D2HGDH	NM_001287249.1	Endogenous	12	22	44	35	6	2	31	31	4	8	31	31	45	66	74	48	19	34	9	31	30	36	10	11
DAO	NM_001917.4	Endogenous	6	9	8	10	1	1	12	13	1	4	11	5	2	5	7	6	4	2	4	14	9	3	9	7
DCK	NM_000788.2	Endogenous	100	145	242	255	19	11	225	288	4	86	312	313	267	483	375	285	125	181	199	534	488	499	220	191
DDC	NM_000790.3	Endogenous	9	8	8	15	2	1	7	14	2	2	6	8	1	3	6	2	11	3	3	5	6	4	5	11
DEPTOR	NM_022783.3	Endogenous	20	12	83	72	6	4	52	48	1	10	76	68	25	38	32	37	23	21	11	13	13	18	9	11
DERA	NM_015954.2	Endogenous	53	63	370	386	7	6	211	282	1	70	302	306	119	171	162	164	54	95	176	464	397	586	307	199
DGLUCY	NM_001102369.2	Endogenous	42	82	106	95	7	5	99	90	3	16	126	117	9	8	11	11	12	4	40	56	53	89	32	38
DGUOK	NM_080916.2	Endogenous	819	1254	1726	1997	125	80	1654	1854	4	676	1705	2350	602	974	750	824	287	411	1178	3063	2644	5197	2367	1745
DMGDH	NM_013391.2	Endogenous	25	34	9	7	5	1	5	13	2	17	14	8	14	2	2	10	5	3	7	9	4	20	7	7
DTL	NM_016448.2	Endogenous	8	13	23	26	6	1	25	20	4	7	18	28	34	68	54	27	22	20	31	87	90	96	50	37
DUOX1	NM_175940.1	Endogenous	11	18	7	8	3	1	13	13	1	8	7	11	5	10	2	3	5	7	2	5	2	7	11	9
DUOX2	NM_014080.4	Endogenous	18	18	13	9	9	1	14	14	3	9	16	11	5	11	6	6	8	10	5	9	8	11	6	8
ECHS1	NM_004092.3	Endogenous	49	86	385	362	14	7	216	258	1	61	292	336	369	732	605	406	155	228	136	352	302	468	211	171
EEA1	NM_003566.3	Endogenous	210	364	514	525	25	13	433	418	3	57	458	555	190	359	279	229	80	129	97	297	217	476	193	153
EFNA4	NM_005227.2	Endogenous	57	103	174	169	21	9	144	164	3	71	192	170	174	245	194	147	82	87	20	43	48	57	22	35
EGFR	NM_201282.1	Endogenous	856	1030	493	373	56	23	618	482	14	204	316	344	10	16	12	13	4	8	197	461	433	836	433	354
EHHADH	NM_001166415.1	Endogenous	8	8	71	66	1	2	57	58	1	2	68	75	13	23	40	23	4	16	29	53	38	76	38	23
EME1	XM_011524392.1	Endogenous	12	16	17	25	9	3	15	16	7	5	18	20	52	71	84	65	29	34	54	100	82	100	41	35
ENO1	NM_001428.2	Endogenous	3415	5791	13086	12377	629	397	12837	12153	40	3208	12833	10771	1505	2203	1940	1743	669	874	1706	4304	3781	5650	2749	2090
ENO3	NM_001976.4	Endogenous	15	19	22	15	5	2	10	18	3	9	23	17	8	16	19	15	8	8	3	6	18	31	15	11
EOMES	NM_005442.2	Endogenous	9	17	31	20	2	3	1	13	1	5	14	16	17	26	23	31	6	13	9	23	21	29	22	11
EPC1	NM_025209.2	Endogenous	153	174	269	313	13	7	208	200	2	39	219	239	67	143	110	104	48	61	35	124	104	191	93	74
ERCC6	NM_001277058.1	Endogenous	51	65	110	83	5	8	66	80	1	17	92	90	47	43	48	36	17	22	29	67	66	88	44	40
ERN1	NM_001433.2	Endogenous	146	280	383	331	21	11	259	256	4	116	137	173	42	60	46	82	21	42	29	78	68	316	135	111
EXO1	NM_003686.3	Endogenous	7	8	36	31	1	2	23	25	1	4	17	24	96	175	178	100	43	70	78	209	176	229	92	71
EZH2	NM_001203247.1	Endogenous	35	30	77	82	11	6	30	29	2	11	50	65	207	350	284	226	86	123	76	179	135	192	107	71
FABP5	NM_001444.1	Endogenous	114	184	644	691	34	23	820	939	3	139	1675	2031	340	581	530	310	116	171	191	550	398	878	374	292
FAH	NM_000137.1	Endogenous	47	94	335	370	11	8	157	171	5	89	160	196	200	338	290	251	100	166	57	151	149	277	155	120
FAHD1	NM_031208.3	Endogenous	70	117	387	380	21	10	172	208	10	31	234	290	296	446	420	290	103	141	56	124	95	163	86	50
FAM30A	NR_026800.2	Endogenous	18	20	17	17	3	3	24	18	5	20	19	19	10	15	7	9	3	7	4	8	15	21	4	2
FANCA	NM_000135.2	Endogenous	17	12	56	58	2	4	35	42	2	7	49	46	187	286	243	163	82	96	209	433	390	490	272	213
FANCD2	NM_033084.3	Endogenous	12	26	65	74	5	1	39	66	4	8	69	102	251	395	321	268	106	118	73	251	205	313	153	108
FANCI	NM_001113378.1	Endogenous	20	23	42	52	2	2	46	75	2	10	76	82	225	361	300	221	101	118	86	176	184	260	125	100
FASLG	NM_000639.1	Endogenous	4	7	21	9	7	1	4	12	5	5	15	7	7	9	7	7	6	8	5	10	2	5	5	6
FASN	NM_004104.4	Endogenous	42	52	1149	1099	7	5	396	290	9	30	478	374	726	1109	968	686	308	409	347	769	661	684	292	256
FBP1	NM_000507.3	Endogenous	11	19	498	530	3	6	142	156	2	24	168	209	1393	2149	1758	1251	502	725	82	156	136	149	70	46
FCAR	NM_002000.2	Endogenous	7	11	2	6	1	1	4	10	2	1	6	6	9	12	4	11	2	6	8	9	3	7	1	8
FCRL2	NM_001159488.1	Endogenous	5	9	17	5	4	3	9	5	1	5	11	8	2	7	5	4	4	5	7	8	4	4	9	9
FDX1	NM_004109.4	Endogenous	255	325	447	512	18	10	341	318	2	56	292	301	174	328	280	248	93	145	283	636	536	888	429	308
FDXR	NM_004110.3	Endogenous	5	6	11	11	3	1	10	9	1	9	12	14	10	14	8	10	8	6	8	11	11	22	10	16
FGF1	NM_033137.1	Endogenous	170	161	104	111	5	1	127	155	2	26	185	241	3	10	6	4	5	4	77	234	192	322	155	96
FH	NM_000143.2	Endogenous	168	248	1086	1131	44	22	580	631	4	108	695	720	245	354	322	259	101	123	221	609	534	871	387	319
FLT1	NM_002019.4	Endogenous	39	54	250	191	12	10	1685	1543	8	12	3163	3136	6	10	3	4	8	5	6	3	3	5	4	6
FLT3	NM_004119.2	Endogenous	10	18	37	14	1	3	23	16	2	14	17	23	23	39	33	60	25	36	2	5	9	10	9	6
FNIP1	NM_001008738.2	Endogenous	493	662	347	376	41	35	375	314	4	214	309	267	73	152	105	134	73	61	74	233	181	499	217	218
FNIP2	NM_020840.1	Endogenous	142	179	196	226	9	13	198	201	1	26	213	283	9	12	10	12	5	7	20	36	46	47	41	32
FOLH1	NM_004476.1	Endogenous	12	16	18	10	7	3	24	26	2	3	41	37	8	8	5	5	9	3	5	7	11	7	7	12
FOLH1B	NM_153696.2	Endogenous	5	13	14	10	1	3	8	6	1	7	5	11	6	3	7	8	5	2	6	3	4	9	7	8
FOLR1	NM_000802.2	Endogenous	20	24	70	66	8	9	54	58	7	12	80	68	14	21	11	15	14	6	4	18	23	22	15	10
FOLR3	NM_000804.2	Endogenous	5	16	16	20	1	6	15	16	2	4	16	10	8	10	16	21	12	14	8	13	9	32	13	16
FOXM1	NM_202002.1	Endogenous	15	18	43	39	6	3	39	36	1	5	43	55	123	237	168	131	56	94	66	152	144	153	84	65
FOXP3	NM_014009.3	Endogenous	8	14	11	18	10	2	10	9	1	7	10	9	2	9	5	7	9	5	3	5	11	11	5	16
FPR1	NM_002029.3	Endogenous	11	13	7	12	2	5	15	12	4	3	14	11	1	8	9	7	7	2	5	5	5	9	4	3
FTCD	NM_006657.2	Endogenous	16	19	16	15	4	3	13	9	3	7	9	10	5	5	2	8	2	6	6	7	11	4	6	8
G6PC	NM_000151.2	Endogenous	7	6	11	5	3	1	11	8	3	1	7	11	6	12	10	3	2	3	1	4	2	5	5	7
GABARAP	NM_007278.1	Endogenous	1467	2668	4584	4752	293	193	4803	4553	24	2166	4072	4469	847	1299	1113	1077	372	571	929	2280	1941	3485	1748	1444
GAD1	NM_000817.2	Endogenous	21	50	20	20	10	8	38	27	3	27	14	23	35	31	26	21	16	17	28	80	68	144	79	77
GADL1	NM_207359.2	Endogenous	13	15	11	12	4	5	18	20	3	5	16	14	2	6	5	5	2	4	4	9	5	7	7	8
GAPDH	NM_001256799.1	Endogenous	18538	36868	53340	48602	4382	2843	78051	71412	390	36434	71286	75449	14296	22802	18935	18690	7611	9321	11071	28366	24555	40322	19335	14700
GAPDHS	NM_014364.4	Endogenous	15	10	8	5	3	3	9	13	2	5	7	7	7	15	4	7	6	7	8	9	8	5	9	5
GAPVD1	NM_001282679.1	Endogenous	310	502	613	613	33	19	397	408	8	150	392	451	305	432	348	319	127	173	158	364	314	549	274	215
GART	NM_000819.3	Endogenous	138	177	990	980	16	5	457	567	4	43	632	659	428	745	628	551	222	278	313	841	787	1818	881	664
GATM	NM_001482.2	Endogenous	60	75	152	133	5	3	96	106	2	16	145	97	4	11	6	5	4	5	5	7	8	14	9	4
GBA	NM_001005742.2	Endogenous	21	39	481	512	6	5	308	328	3	20	385	385	305	500	428	331	151	227	203	509	474	488	240	161
GCDH	NM_000159.2	Endogenous	20	30	88	87	5	2	38	65	5	9	56	49	67	95	101	83	32	64	22	53	63	104	58	39
GCK	NM_000162.4	Endogenous	13	13	10	16	6	1	16	12	1	5	19	19	8	5	7	5	8	3	6	10	5	7	3	11
GCLC	NM_001498.2	Endogenous	291	287	347	629	33	21	267	381	1	81	201	426	200	316	258	409	141	246	63	173	146	795	436	334
GDA	NM_001242506.2	Endogenous	11	6	11	3	6	6	1	14	1	6	11	3	4	6	5	7	6	14	7	2	5	5	2	9
GLRX	NM_002064.2	Endogenous	123	224	714	1049	47	42	2039	2488	3	168	1115	1937	26	27	25	15	8	20	543	1373	1227	3650	1881	1466
GLS	NM_014905.3	Endogenous	600	753	1464	1401	72	38	1183	1119	10	193	1258	1304	207	294	276	214	102	120	230	557	504	895	423	298
GLS2	NM_013267.2	Endogenous	16	18	37	32	8	2	13	13	5	5	21	15	7	6	5	5	3	7	3	4	3	6	4	5
GLUD1	NM_005271.2	Endogenous	625	963	2314	2658	131	49	2411	2341	9	431	2232	2542	732	1185	1003	1137	418	581	625	1618	1451	2874	1309	1025
GLUL	NM_001033044.2	Endogenous	522	723	5611	5711	78	39	4939	4259	1	203	4580	4513	269	432	371	305	121	178	366	892	781	1101	522	382
GLYAT	NM_005838.3	Endogenous	7	7	11	13	3	3	20	9	2	11	12	23	3	5	5	2	1	2	5	6	6	6	3	5
GLYCTK	NR_026700.1	Endogenous	17	22	25	39	2	3	62	45	2	12	46	36	14	19	19	19	11	13	8	30	16	58	25	18
GMPR	NM_006877.3	Endogenous	68	84	49	37	16	9	41	32	9	27	40	63	14	20	28	7	15	3	46	96	94	145	83	68
GMPR2	NM_001002001.2	Endogenous	166	261	501	492	24	10	466	382	1	180	447	573	142	243	209	191	74	104	240	632	569	890	466	344
GMPS	NM_003875.2	Endogenous	163	257	430	454	24	18	379	367	2	67	362	427	322	597	488	393	161	212	277	784	662	1117	549	404
GNG12	NM_018841.3	Endogenous	1189	1577	3649	3352	208	106	2490	2572	13	744	2610	2795	251	402	304	305	117	160	1418	3295	2999	3708	1835	1309
GNLY	NM_012483.2	Endogenous	23	12	29	11	6	4	17	17	5	8	9	12	10	12	6	1	10	10	13	12	9	6	7	11
GNS	NM_002076.3	Endogenous	168	314	556	552	44	21	509	503	1	168	574	542	161	249	200	235	86	131	91	242	215	358	198	168
GOT1	NM_002079.2	Endogenous	142	218	279	333	19	19	173	175	4	76	183	187	129	184	144	165	50	116	113	260	260	513	292	199
GOT2	NM_002080.2	Endogenous	87	123	498	558	13	7	337	333	3	65	308	330	304	519	391	336	131	184	322	775	688	1152	495	420
GPI	NM_000175.2	Endogenous	315	611	768	783	76	33	827	751	9	408	726	681	392	622	509	581	221	280	130	380	268	405	260	203
GPS1	NM_004127.4	Endogenous	82	165	767	850	32	15	474	491	5	77	505	595	397	584	532	418	159	238	345	826	685	1270	620	478
GPT	NM_005309.2	Endogenous	24	33	14	10	7	3	14	10	2	6	9	16	3	9	7	3	5	5	5	9	5	14	1	2
GPX1	NM_000581.2	Endogenous	79	120	523	559	12	4	435	409	2	46	573	449	5	10	5	5	3	3	111	273	234	291	114	111
GPX4	NM_001039847.1	Endogenous	941	1331	1416	1609	87	37	1439	1574	7	363	1258	1363	958	1630	1379	1272	467	687	574	1377	1326	1984	906	845
GRAP2	NM_001291826.1	Endogenous	10	12	3	6	2	2	1	3	1	4	6	1	5	10	7	8	3	7	4	6	6	9	4	2
GRIN1	NM_000832.5	Endogenous	11	11	7	9	4	3	16	13	1	3	16	13	4	5	1	8	4	2	4	5	9	6	2	11
GSK3B	NM_002093.2	Endogenous	134	258	409	374	28	15	350	319	3	93	290	283	80	130	91	124	52	65	50	91	91	164	78	77
GTSE1	NM_016426.5	Endogenous	29	64	55	52	1	2	61	63	1	15	66	78	195	343	292	204	83	87	336	884	736	836	375	274
GUSB	NM_000181.3	Endogenous	57	118	536	523	11	12	429	449	3	64	469	589	99	177	161	174	61	98	302	774	703	1044	479	353
GYS2	NM_021957.3	Endogenous	7	15	12	6	6	1	11	12	3	9	9	11	11	4	7	9	6	4	8	5	4	7	7	10
GZMA	NM_006144.2	Endogenous	12	6	11	3	2	1	1	5	3	1	6	10	2	1	1	5	4	6	1	4	6	1	7	1
GZMB	NM_004131.3	Endogenous	9	7	11	11	5	4	23	26	1	7	12	13	8	4	7	4	7	8	6	7	5	1	5	3
GZMH	NM_033423.3	Endogenous	6	16	20	12	2	2	20	13	3	7	4	12	5	7	7	2	6	7	5	3	11	9	5	11
H6PD	NM_004285.3	Endogenous	43	75	127	104	11	7	137	143	8	26	107	133	36	56	47	57	28	26	39	66	47	109	52	44
HAAO	NM_012205.2	Endogenous	17	17	17	20	5	1	19	16	1	5	19	12	13	22	17	10	11	4	2	5	12	15	4	6
HACD2	NM_198402.2	Endogenous	200	261	711	823	60	31	486	542	7	193	592	667	342	559	500	494	180	208	94	267	222	307	124	116
HADH	NM_001184705.2	Endogenous	142	241	554	592	27	24	561	620	8	108	584	707	433	687	529	479	155	241	175	486	426	606	308	200
HDC	NM_002112.3	Endogenous	5	5	8	10	6	1	5	8	1	2	13	14	4	3	3	4	2	1	5	5	7	8	8	4
HERC1	NM_003922.3	Endogenous	249	399	215	259	32	9	174	187	1	61	248	229	86	184	135	145	49	62	43	98	87	183	76	46
HEXA	NM_000520.4	Endogenous	91	201	234	182	16	11	211	259	1	85	230	194	174	286	260	309	139	156	72	215	184	399	170	142
HEXB	NM_000521.3	Endogenous	319	498	1239	1287	47	11	1082	1077	3	217	1036	1049	332	493	415	470	163	220	429	1021	919	1931	864	774
HIF1A	NM_001530.2	Endogenous	625	1067	2813	2942	95	72	3103	3137	8	505	2512	2794	499	878	748	638	238	335	442	1166	1030	1583	778	630
HIF3A	NM_152796.2	Endogenous	7	13	17	12	2	1	45	47	2	6	25	27	5	5	6	6	3	5	6	8	11	14	6	4
HJURP	NM_018410.3	Endogenous	8	12	37	28	2	2	31	44	1	1	56	63	76	146	129	99	33	62	188	481	495	572	284	217
HK1	NM_000188.2	Endogenous	308	439	1320	1267	48	36	1263	1304	5	161	1276	1253	277	429	337	329	144	206	212	411	373	794	374	342
HK2	NM_000189.4	Endogenous	1936	4061	1824	1661	352	242	2472	1971	20	2406	1471	1832	447	765	605	537	217	284	471	1272	995	2475	1213	948
HK3	NM_002115.1	Endogenous	14	22	15	16	3	1	16	10	2	4	18	13	10	12	13	9	6	5	6	9	8	15	4	10
HLA-A	NM_002116.5	Endogenous	903	1661	1192	1086	216	82	2258	1942	22	1500	2511	2004	39	46	38	41	31	22	122	300	254	441	223	193
HLA-C	NM_002117.4	Endogenous	368	584	1061	926	128	58	1613	1695	26	1085	1092	925	55	43	34	36	36	31	40	44	32	48	39	44
HLA-DQA1	NM_002122.3	Endogenous	15	16	5	14	3	5	7	18	4	2	17	18	7	11	10	5	4	4	6	9	7	7	7	4
HLA-DRB1	NM_002124.3	Endogenous	33	34	58	36	10	6	207	163	2	18	256	213	21	23	23	15	14	14	10	15	9	15	17	12
HLA-E	NM_005516.5	Endogenous	1419	2445	1647	1590	269	163	3095	2884	10	1410	2471	2523	126	172	146	162	62	87	90	235	172	474	248	240
HMOX1	NM_002133.2	Endogenous	231	422	177	426	38	46	569	1128	3	99	845	1877	17	33	22	150	67	81	28	35	34	2032	1253	1344
HNF4A	NM_178850.1	Endogenous	2	9	12	4	1	3	12	7	3	4	9	12	3	6	6	4	3	3	4	4	8	6	3	3
HPD	NM_002150.2	Endogenous	4	6	10	10	1	3	1	9	3	4	1	8	2	3	4	3	6	4	3	3	9	6	3	8
HPRT1	NM_000194.1	Endogenous	315	394	1066	1084	52	20	590	642	6	149	696	779	676	1087	883	685	289	368	301	789	708	1240	579	480
HRAS	NM_005343.2	Endogenous	129	129	389	353	23	14	233	229	3	70	271	277	101	170	138	90	35	50	109	247	209	256	133	110
HSD11B1	NM_181755.1	Endogenous	25	44	25	18	12	6	94	102	7	15	106	112	6	14	8	8	3	6	7	11	3	11	3	4
HSD17B8	NM_014234.3	Endogenous	21	56	185	163	4	5	84	87	1	34	198	181	32	58	61	59	25	36	17	39	24	74	24	35
HSF1	XM_011517006.1	Endogenous	194	283	378	422	29	18	312	335	1	93	270	344	156	244	222	222	114	153	142	301	249	502	245	224
HSF2	NM_001135564.1	Endogenous	151	220	189	179	25	11	160	166	3	76	156	209	69	111	95	85	34	45	127	278	251	459	161	167
HSPA2	NM_021979.3	Endogenous	144	160	402	379	7	10	112	132	1	44	139	157	37	51	51	20	12	9	8	20	13	10	7	11
HSPA4	NM_002154.3	Endogenous	318	336	1239	1315	31	26	660	660	1	79	711	692	525	847	734	551	203	353	517	1328	1135	2120	984	874
HSPE1	NM_002157.2	Endogenous	817	1204	5414	5960	82	61	2718	3205	9	287	3068	3750	2592	4083	3778	2329	899	1120	993	2710	2057	4192	1824	1588
ICOS	NM_012092.2	Endogenous	4	11	20	7	1	2	21	15	1	5	10	8	2	8	4	10	10	7	7	13	3	8	6	9
IDH1	NM_005896.3	Endogenous	71	120	1485	1354	27	12	638	548	4	85	1029	779	352	532	466	905	329	483	170	453	374	708	329	255
IDH2	NM_002168.2	Endogenous	276	574	5034	5133	92	55	2877	2845	17	846	3427	3917	895	1391	1249	1189	451	597	117	231	200	371	169	148
IDH3A	NM_005530.2	Endogenous	116	149	957	980	21	10	519	549	3	26	508	700	532	946	805	688	222	314	255	769	618	1153	468	352
IDH3B	NM_001258384.1	Endogenous	177	250	861	788	41	25	574	587	1	160	597	690	418	631	574	453	210	266	432	1126	957	1488	715	633
IDH3G	NM_004135.2	Endogenous	85	143	383	369	14	15	334	327	1	72	371	375	271	411	342	361	151	175	85	164	161	223	125	111
IDNK	NM_001001551.3	Endogenous	4	11	47	60	4	3	27	29	2	7	29	45	24	71	63	60	25	43	42	119	100	224	98	85
IDO1	NM_002164.5	Endogenous	25	46	39	26	10	8	67	59	9	43	31	34	9	6	6	6	6	5	5	6	7	13	8	4
IDO2	NM_194294.2	Endogenous	9	12	10	10	4	2	10	9	1	1	12	13	8	6	9	3	4	3	4	5	7	6	6	13
IFNG	NM_000619.2	Endogenous	10	13	28	21	5	3	20	29	1	6	15	20	7	12	10	9	5	7	8	17	6	18	12	9
IL10	NM_000572.2	Endogenous	14	15	17	16	8	4	18	24	2	9	25	12	12	12	9	6	15	6	3	13	11	10	7	7
IL2	NM_000586.2	Endogenous	10	7	9	6	3	1	16	11	2	7	13	4	2	7	10	10	8	9	7	8	8	9	11	5
IL21R	NM_021798.2	Endogenous	6	13	14	16	6	5	13	15	2	6	20	11	11	11	12	8	5	6	5	17	9	14	9	4
IL2RA	NM_000417.1	Endogenous	6	6	5	10	2	1	15	12	1	3	10	7	6	9	5	8	3	8	6	3	10	6	3	9
IL4	NM_000589.2	Endogenous	12	5	19	13	4	1	10	13	2	9	22	12	9	8	10	8	2	4	12	14	12	12	6	6
IL4I1	NM_152899.1	Endogenous	25	18	27	15	15	4	28	23	7	7	16	19	10	12	4	7	6	7	3	9	4	5	6	8
IL6	NM_000600.3	Endogenous	6140	10290	1802	1594	327	538	4478	3806	26	1824	1656	1762	5	6	2	5	3	5	10	14	19	25	12	17
IL7	NM_000880.3	Endogenous	11	7	8	11	8	6	17	12	4	7	13	12	5	7	3	2	8	6	10	15	11	15	11	8
IMPDH1	NM_000883.3	Endogenous	97	161	436	423	23	8	320	261	3	67	307	355	447	697	629	466	186	241	59	143	112	234	102	106
IMPDH2	NM_000884.2	Endogenous	565	812	2048	2032	86	43	1871	1751	7	485	1891	2108	940	1465	1184	1096	458	577	524	1332	1179	2022	1023	781
INMT	NM_006774.4	Endogenous	3	19	18	18	8	4	17	8	1	1	23	15	5	3	8	4	4	2	4	6	6	7	2	6
INSR	NM_000208.2	Endogenous	412	649	393	358	55	24	1104	1044	4	298	1138	1112	32	36	22	29	15	16	32	89	56	102	55	66
IRF1	NM_002198.2	Endogenous	64	70	31	26	14	4	16	14	2	16	20	14	3	5	8	8	1	8	10	16	10	14	15	9
IRF4	NM_002460.1	Endogenous	19	51	3	1	1	1	1	4	2	9	14	4	1	3	1	8	4	2	1	11	4	1	3	3
ITCH	NM_001257138.1	Endogenous	491	688	963	1102	68	35	850	792	3	241	788	947	175	313	274	283	88	142	184	483	395	791	449	358
ITGA1	NM_181501.1	Endogenous	125	141	187	165	11	10	297	289	1	26	357	395	8	5	1	4	8	1	29	86	60	50	53	33
ITGA11	NM_012211.3	Endogenous	11	7	15	18	2	1	13	12	2	4	23	16	4	10	4	1	9	1	5	3	6	5	4	2
ITGAM	NM_000632.3	Endogenous	9	20	21	18	5	4	22	15	6	11	14	11	12	18	6	14	9	10	12	10	9	13	7	15
ITGB1	NM_002211.3	Endogenous	2029	2720	11211	10884	194	117	9989	10972	22	708	10719	12509	714	1215	970	1052	431	602	1598	4236	3721	5223	2807	2094
ITGB2	NM_000211.2	Endogenous	9	10	22	15	4	1	24	20	2	3	23	18	7	12	6	7	3	4	30	59	51	37	21	29
ITGB5	NM_002213.3	Endogenous	76	109	1296	1400	5	5	1038	983	2	21	949	1112	621	998	913	775	354	466	62	175	147	255	105	87
ITK	NM_005546.3	Endogenous	8	16	9	6	4	6	9	11	1	1	9	10	4	7	6	5	6	5	3	6	7	9	6	10
JAK2	NM_004972.3	Endogenous	54	72	256	259	11	15	144	148	3	29	149	192	43	79	59	28	14	12	19	26	30	51	20	30
KANSL1	NM_001193465.1	Endogenous	304	472	339	342	25	11	284	241	5	133	213	259	83	142	138	125	42	71	58	139	110	194	105	77
KAT6A	NM_001099412.1	Endogenous	317	457	610	583	32	13	393	360	8	63	420	419	94	158	127	103	28	55	33	91	75	142	62	51
KDM3B	NM_016604.3	Endogenous	105	162	419	397	14	13	292	250	1	67	274	318	148	263	280	240	83	109	96	233	211	438	225	180
KEAP1	NM_012289.3	Endogenous	53	76	84	97	8	3	81	88	2	30	78	89	26	50	47	33	10	25	37	59	50	106	41	39
KIF2C	NM_006845.3	Endogenous	10	20	59	48	5	2	76	82	2	7	101	111	119	193	148	111	49	62	323	783	730	766	375	285
KIR3DL1/2	NM_001322168.1	Endogenous	8	10	9	7	6	4	8	16	2	6	11	9	6	9	3	6	8	7	11	8	8	10	9	6
KIR3DL3	NM_153443.3	Endogenous	10	10	14	13	6	2	10	13	4	6	11	7	4	6	5	6	6	5	4	4	4	6	3	7
KLRB1	NM_002258.2	Endogenous	4	11	6	7	3	1	4	5	5	6	10	6	1	9	5	3	5	6	4	4	9	9	7	7
KLRD1	NM_007334.2	Endogenous	95	138	48	19	19	14	23	16	20	44	27	21	8	11	6	11	9	4	7	12	9	4	14	11
KLRK1	NM_007360.1	Endogenous	11	21	18	9	3	6	22	15	8	8	17	10	11	8	13	7	12	10	16	16	9	12	11	16
KMO	NM_003679.3	Endogenous	15	23	208	307	4	2	91	125	2	7	102	128	9	10	6	9	4	5	7	7	4	8	5	7
KMT2A	NM_005933.2	Endogenous	262	286	208	174	13	6	193	118	5	49	150	166	135	220	159	148	69	56	90	240	179	346	151	92
KMT2D	NM_003482.3	Endogenous	102	138	172	148	12	9	104	102	2	36	107	119	100	202	148	180	64	86	40	106	59	168	71	65
KMT2E	NM_018682.3	Endogenous	628	1004	685	733	65	61	602	525	13	335	508	631	178	323	271	236	73	151	57	151	152	237	100	85
KPNA2	NM_002266.2	Endogenous	101	131	823	839	20	6	335	394	3	22	460	528	1827	2795	2566	1707	658	913	1121	2655	2402	2859	1311	995
KRAS	NM_033360.2	Endogenous	177	238	551	656	24	32	371	390	2	112	424	462	115	206	213	150	51	72	60	118	123	177	104	82
KRT1	NM_006121.2	Endogenous	14	12	19	11	9	3	14	15	5	6	13	9	9	7	4	8	2	8	9	11	6	16	5	9
KYAT1	NM_004059.4	Endogenous	27	46	63	69	6	4	67	61	4	11	61	74	13	21	16	14	6	8	23	49	38	124	49	56
KYAT3	NM_001008661.2	Endogenous	453	610	947	1040	41	25	679	640	4	267	816	972	158	268	201	210	80	107	211	561	468	996	522	395
KYNU	NM_003937.2	Endogenous	103	121	347	585	63	29	481	800	6	84	568	730	217	416	341	334	121	157	8	14	9	47	21	24
L2HGDH	NM_024884.2	Endogenous	21	23	55	41	7	2	34	22	2	15	29	28	93	145	148	111	40	73	39	91	57	129	46	53
LAG3	NM_002286.5	Endogenous	8	15	15	13	7	2	15	6	2	7	7	9	9	15	13	7	5	9	9	12	11	13	10	4
LAMA4	NM_001105209.1	Endogenous	56	54	128	114	8	12	178	174	5	10	281	234	5	3	3	5	3	2	4	6	2	8	3	7
LAMB1	NM_002291.2	Endogenous	35	41	668	564	8	6	1502	1191	1	7	1314	1340	108	194	158	128	48	60	138	341	298	360	172	141
LAMC1	NM_002293.3	Endogenous	493	525	1107	1070	21	11	1708	1599	6	79	1772	2223	229	305	264	377	162	221	173	425	358	637	282	248
LAMTOR2	NM_001145264.1	Endogenous	210	394	825	903	52	26	606	704	6	184	743	772	495	823	695	645	261	349	168	451	422	859	391	354
LAMTOR4	NM_001008395.2	Endogenous	314	500	1044	1137	31	27	839	838	5	239	1040	985	1150	1808	1471	1114	377	636	231	665	545	1060	498	423
LAMTOR5	NM_006402.2	Endogenous	1385	2438	3569	4116	213	136	3151	3403	22	1453	3223	3749	1340	2114	1823	1732	650	816	918	2304	1999	3969	1821	1414
LAT	NM_001014987.1	Endogenous	21	25	22	23	9	6	10	8	3	8	11	13	3	10	10	11	7	9	7	8	9	8	9	16
LCK	NM_005356.2	Endogenous	5	11	13	7	5	1	2	11	1	9	12	11	5	8	6	9	4	6	6	20	12	10	5	9
LDHA	NM_001165414.1	Endogenous	10340	22183	41153	35550	3047	1737	48151	42237	126	14435	38128	33886	4097	6242	5524	3965	1568	1898	5716	15646	13021	16673	7281	5722
LDHB	NM_001174097.1	Endogenous	668	1191	3843	4029	89	62	3360	3260	11	408	3318	3868	4	8	5	4	3	2	4247	11540	9883	18771	8494	6767
LDHC	NM_002301.2	Endogenous	4	14	26	33	3	2	14	14	1	6	10	10	3	4	8	7	4	2	1	4	4	8	7	7
LEPR	NM_001003679.1	Endogenous	186	259	152	152	5	7	431	389	5	104	353	408	21	29	13	10	13	12	38	80	73	84	60	42
LTA	NM_000595.2	Endogenous	12	13	9	14	4	5	12	6	1	1	6	7	2	4	3	4	4	2	6	7	6	18	6	5
LTA4H	NM_001256643.1	Endogenous	640	911	1012	1081	77	70	1118	1103	15	572	1015	1222	455	680	580	484	209	293	211	585	520	999	517	420
LTB	NM_002341.1	Endogenous	20	24	10	9	4	2	40	22	1	5	17	5	4	8	10	5	7	6	7	3	3	13	7	4
LTC4S	NM_145867.1	Endogenous	16	28	27	22	1	3	22	20	1	10	25	23	3	9	6	8	6	5	9	11	12	9	7	2
LY86	NM_004271.3	Endogenous	7	3	1	2	3	1	1	5	4	4	12	1	6	8	1	2	3	4	4	10	10	1	1	1
LY96	NM_015364.2	Endogenous	21	43	56	57	23	9	45	59	5	14	91	72	6	9	9	5	6	5	47	117	125	321	157	170
MAP1LC3B	NM_022818.4	Endogenous	1048	1564	1541	1580	199	97	1317	1353	12	848	1196	1294	189	268	262	338	122	202	563	1354	1220	3604	1857	1495
MAP2K1	NM_002755.2	Endogenous	649	1000	1048	1049	119	87	1082	1006	12	383	840	895	409	545	499	522	169	270	229	552	444	816	404	324
MAP2K2	NM_030662.3	Endogenous	148	202	377	435	34	21	291	371	2	140	357	368	273	400	355	326	139	195	252	597	558	882	454	440
MAP2K3	NM_145109.1	Endogenous	596	877	650	626	79	35	741	623	5	278	377	438	136	207	194	161	54	83	219	512	485	964	534	417
MAP3K12	NM_006301.2	Endogenous	32	33	53	59	4	1	70	60	4	14	41	65	27	31	28	26	17	19	26	34	29	50	17	18
MAPK1	NM_138957.2	Endogenous	433	667	1370	1263	65	37	830	913	3	223	930	1153	503	790	711	589	247	341	294	762	677	1013	493	375
MAPK8	NM_002750.2	Endogenous	176	254	608	655	37	22	333	317	5	83	307	374	157	233	182	199	79	104	189	439	399	590	300	198
MAPK8IP1	NM_005456.2	Endogenous	7	13	17	23	3	2	14	22	1	5	12	13	11	14	18	12	5	10	5	11	12	13	7	8
MAPKAP1	NM_001006617.1	Endogenous	180	229	897	898	48	26	542	608	4	112	560	701	319	538	437	415	180	253	277	668	563	1216	521	514
MAPT	NM_016834.3	Endogenous	29	61	304	309	10	7	158	154	8	42	171	196	65	89	100	76	52	52	30	48	42	80	43	44
MAT1A	NM_000429.2	Endogenous	24	30	29	33	5	4	35	17	3	12	16	27	4	15	8	7	2	3	8	8	2	15	7	9
MAT2A	NM_005911.4	Endogenous	228	390	1800	1652	19	14	392	456	9	77	630	611	635	1159	964	806	302	444	346	943	745	1131	507	541
MCAT	NM_014507.3	Endogenous	6	24	28	30	6	1	42	24	3	6	25	36	18	27	32	20	9	10	9	21	15	18	15	16
ME2	NM_002396.3	Endogenous	70	96	323	314	23	19	216	235	6	72	186	205	31	59	56	58	25	32	37	68	52	108	86	58
MGST3	NM_004528.2	Endogenous	738	1178	2815	2756	86	47	2963	2888	1	368	2193	2268	207	381	327	286	119	142	237	600	536	1211	564	480
MKI67	NM_002417.2	Endogenous	3	10	32	33	6	2	38	36	3	12	43	49	264	446	372	222	88	99	194	541	406	491	227	194
MLST8	NM_001199173.1	Endogenous	49	69	110	108	16	4	109	100	2	33	111	110	91	139	115	96	49	57	27	52	64	115	53	40
MLYCD	NM_012213.2	Endogenous	33	53	85	100	7	2	67	70	4	12	85	82	73	116	103	112	32	44	20	78	56	115	51	49
MPC1	NM_016098.2	Endogenous	280	350	411	416	51	31	252	216	22	144	332	315	132	211	172	153	62	97	117	272	211	406	211	183
MPC2	NM_001143674.1	Endogenous	412	509	679	648	33	30	581	573	3	223	655	606	211	326	334	247	90	130	157	400	396	480	257	206
MPO	NM_000250.1	Endogenous	9	7	10	6	4	4	12	11	3	4	10	5	3	6	13	4	6	8	4	4	6	9	4	16
MRAS	NM_001085049.2	Endogenous	95	133	183	175	11	6	131	173	9	24	162	195	16	14	19	14	7	10	7	42	25	44	36	17
MS4A1	NM_152866.2	Endogenous	7	11	12	11	1	2	10	18	2	4	7	8	6	13	7	3	3	5	4	7	6	7	7	6
MS4A2	NM_000139.3	Endogenous	11	14	6	2	12	4	10	13	4	3	11	10	6	13	7	2	7	4	9	6	8	6	6	3
MS4A4A	NM_024021.2	Endogenous	7	13	19	14	2	2	14	13	1	5	9	10	7	6	3	3	2	4	6	3	4	7	7	9
MSH2	NM_000251.1	Endogenous	91	126	442	426	18	13	216	234	4	78	336	337	272	415	360	217	86	118	131	303	291	405	183	167
MSRB2	NM_012228.3	Endogenous	90	124	410	445	13	4	285	340	3	69	400	383	311	480	410	483	206	217	80	214	209	321	147	123
MTF1	NM_005955.2	Endogenous	170	247	316	276	30	8	279	242	8	77	198	199	72	82	96	70	30	47	54	100	90	184	115	84
MTOR	NM_004958.3	Endogenous	30	36	48	71	4	2	51	36	1	6	46	45	32	62	47	38	16	24	24	58	50	83	51	37
MYB	NM_001130173.1	Endogenous	15	38	309	329	7	2	82	85	3	24	125	160	137	158	148	90	35	49	12	19	22	41	20	21
MYBL1	NM_001080416.3	Endogenous	16	21	34	45	7	2	17	12	3	9	21	16	50	100	100	55	27	32	163	403	349	473	234	188
MYBL2	NM_002466.2	Endogenous	5	10	114	145	3	6	125	107	2	3	140	174	1775	3037	2538	1709	704	927	205	508	466	535	252	204
MYC	NM_002467.3	Endogenous	1116	1498	2667	2803	110	56	2017	2377	13	700	2028	2810	559	1053	879	714	325	426	292	662	605	2013	1040	855
MYCL	NM_001033081.2	Endogenous	51	80	59	50	3	5	26	28	2	22	24	15	13	11	11	11	7	6	10	19	18	26	12	11
MYCN	NM_005378.4	Endogenous	7	13	7	6	4	3	21	15	1	4	29	13	7	2	6	4	4	2	3	5	7	11	11	5
MYD88	NM_002468.3	Endogenous	38	35	360	311	4	6	173	184	6	20	195	221	65	146	117	77	34	45	34	100	65	139	55	72
NAALAD2	NM_005467.3	Endogenous	19	34	53	43	6	3	26	27	3	22	22	32	13	22	13	19	7	11	11	15	16	29	20	13
NADK	NM_001198993.1	Endogenous	23	41	173	160	7	1	105	80	2	10	83	101	76	74	99	104	42	45	43	69	78	128	70	65
NADK2	NM_153013.3	Endogenous	112	219	473	515	21	13	382	378	6	105	331	399	160	287	239	271	113	148	61	177	154	273	112	111
NAGLU	NM_000263.3	Endogenous	66	79	134	148	9	10	154	180	4	53	135	150	59	82	77	83	26	43	28	68	56	72	49	36
NAT8L	NM_178557.3	Endogenous	24	19	28	24	4	5	11	26	4	10	10	20	30	60	36	24	20	17	7	27	22	34	23	19
NCAPH	NM_015341.3	Endogenous	6	8	47	37	2	1	42	53	3	5	63	60	281	463	396	261	113	129	215	530	469	520	268	171
NCOA2	NM_006540.2	Endogenous	92	160	268	267	18	10	169	191	1	40	176	200	131	196	160	136	71	84	63	145	124	174	84	61
NCOR1	NM_006311.3	Endogenous	424	574	796	852	46	29	431	406	13	176	505	604	262	407	323	352	154	227	294	741	579	1147	601	471
NCR1	NM_004829.5	Endogenous	4	16	24	15	2	4	20	17	4	13	13	20	11	8	7	4	2	4	10	16	7	12	6	8
NDC1	NM_001168551.1	Endogenous	18	40	69	64	7	4	81	53	6	23	76	66	21	49	35	31	12	25	21	62	66	91	45	29
NDUFA1	NM_004541.3	Endogenous	1156	1741	2655	2991	235	148	2332	2792	14	989	2711	3350	1859	2762	2473	2383	927	1251	1504	3664	3214	5804	2757	2064
NDUFA11	NM_175614.4	Endogenous	9	12	4	6	1	1	11	6	2	8	9	5	7	9	2	6	3	7	7	5	8	8	6	13
NDUFA12	NM_018838.3	Endogenous	499	738	1788	1861	122	64	1480	1502	8	530	1952	2021	1302	2027	1700	1520	587	760	523	1444	1232	1751	949	729
NDUFA13	NM_015965.6	Endogenous	334	641	2229	2277	78	43	1717	1823	2	302	1810	1758	796	1236	1121	1183	385	592	471	1128	995	2101	885	804
NDUFA2	NM_001185012.1	Endogenous	106	128	276	285	9	7	175	167	1	88	261	267	77	130	123	106	33	57	53	132	119	212	106	73
NDUFA3	NM_004542.3	Endogenous	40	103	423	476	11	6	290	304	5	71	329	317	431	722	658	620	219	312	191	468	374	778	332	275
NDUFA4	NM_002489.2	Endogenous	259	435	1386	1461	64	41	775	921	4	276	1234	915	976	1688	1542	1322	500	691	399	1005	874	1704	804	655
NDUFA6	NM_002490.3	Endogenous	590	869	1700	1759	46	36	1186	1085	5	210	1427	1185	492	796	691	643	238	311	263	641	524	937	383	304
NDUFA7	NM_005001.2	Endogenous	72	186	609	645	13	5	576	582	1	89	592	671	219	362	322	344	128	174	132	354	295	729	355	292
NDUFB1	NM_004545.3	Endogenous	251	367	1297	1583	24	12	739	935	1	182	1187	1256	1834	2821	2490	2173	812	1067	760	2046	1792	2632	1220	920
NDUFB10	NM_004548.2	Endogenous	141	254	790	781	40	19	634	647	1	147	706	663	1086	1815	1611	1272	467	675	293	743	669	889	410	358
NDUFB11	NM_001135998.1	Endogenous	136	262	597	561	32	25	498	559	4	183	572	453	268	463	346	336	140	189	121	384	337	560	253	192
NDUFB2	NM_004546.2	Endogenous	149	204	1706	1743	47	13	919	1040	6	122	1294	1260	1270	1982	1687	1561	589	821	222	574	471	869	431	352
NDUFB4	NM_004547.4	Endogenous	1177	1903	4133	4193	179	107	3812	3976	12	1006	3987	4604	1650	2480	2127	1790	708	934	889	2031	1856	3121	1460	1111
NDUFB7	NM_004146.5	Endogenous	185	340	1132	1132	42	23	821	896	5	204	971	1022	830	1322	1149	1052	343	545	372	907	883	1354	639	476
NDUFB8	NM_001284367.1	Endogenous	542	956	1313	1148	61	41	1139	1207	14	268	1135	1124	380	606	481	455	175	260	437	1116	1004	1645	793	631
NDUFS7	NM_024407.4	Endogenous	47	60	231	230	6	3	235	194	5	30	200	189	121	217	200	190	67	95	149	387	358	651	322	256
NDUFS8	NM_002496.3	Endogenous	79	157	1157	1229	17	15	1021	1071	4	71	1005	1103	988	1530	1393	1209	457	666	590	1447	1247	2286	1156	936
NEDD8	NM_006156.2	Endogenous	232	378	1157	1074	57	35	846	940	6	221	929	1007	236	362	314	226	100	133	267	746	640	1024	474	356
NEU1	NM_000434.3	Endogenous	151	251	402	374	36	9	421	362	4	141	295	304	30	72	46	69	28	33	19	46	43	60	34	24
NFAT5	NM_173214.1	Endogenous	126	171	119	99	12	9	97	68	2	49	83	63	26	62	47	33	14	19	34	64	79	205	61	76
NFE2L2	NM_006164.3	Endogenous	781	943	1481	1187	76	39	1239	934	14	258	992	893	185	257	267	213	91	140	140	355	295	562	214	191
NFKB1	NM_003998.2	Endogenous	78	144	222	228	7	9	197	188	2	32	153	160	50	54	60	42	22	27	29	53	55	97	56	38
NFKB2	NM_002502.2	Endogenous	248	399	359	386	29	24	415	420	4	135	234	363	60	78	73	65	34	42	58	155	152	281	185	129
NFS1	NM_021100.3	Endogenous	45	79	324	278	7	1	222	232	1	22	227	254	172	349	277	208	65	112	80	190	198	376	162	126
NGFR	NM_002507.3	Endogenous	541	776	225	245	77	34	170	157	32	340	108	137	11	17	9	8	11	16	12	9	10	7	7	7
NKG7	NM_005601.3	Endogenous	11	15	24	15	5	4	15	16	4	5	21	10	7	8	2	5	7	8	5	7	5	13	10	3
NME1	NM_000269.2	Endogenous	115	220	2289	2288	17	16	1093	1148	1	68	1351	1381	1103	2009	1700	1356	466	658	516	1359	1190	2344	994	776
NME2	NM_001018137.2	Endogenous	3118	5307	15067	15878	688	346	12503	13866	43	3691	13833	15377	7617	12608	10943	10434	3818	5342	2977	8172	7126	13973	6518	5131
NOD2	NM_001293557.1	Endogenous	63	94	18	14	7	5	38	50	5	15	20	29	5	7	11	8	8	7	1	8	5	2	6	6
NOS1	NM_000620.4	Endogenous	8	17	21	16	9	1	34	17	2	6	30	18	9	7	7	3	5	6	5	13	10	7	4	10
NOS2	NM_000625.4	Endogenous	14	25	23	12	3	3	47	21	4	15	18	19	10	8	5	8	7	4	6	10	11	17	4	8
NOS3	NM_000603.4	Endogenous	6	10	24	24	2	1	29	30	1	5	79	70	8	8	5	2	3	3	3	4	5	6	7	10
NOX1	NM_007052.4	Endogenous	34	36	20	26	22	14	16	18	16	28	25	17	18	13	8	8	11	13	13	20	11	8	11	27
NOX3	NM_015718.2	Endogenous	9	17	24	18	9	3	17	17	10	10	18	12	11	17	11	14	7	8	6	8	7	20	11	5
NOX4	NM_001143836.2	Endogenous	7	21	18	15	3	6	26	18	2	7	43	44	5	6	2	3	6	1	4	2	6	8	6	8
NPM1	NM_002520.6	Endogenous	7103	10271	20023	20906	1174	720	15888	16184	74	5715	17232	19870	16625	26033	22522	18048	6735	9306	12725	33314	28427	49556	22313	17363
NPR1	NM_000906.3	Endogenous	6	19	34	29	6	2	87	79	3	15	149	134	9	4	4	8	4	4	10	6	8	14	6	11
NPR2	NM_003995.3	Endogenous	70	100	72	66	11	7	106	102	6	41	121	151	4	9	10	4	5	3	11	25	17	30	16	11
NQO1	NM_000903.2	Endogenous	127	128	1081	2348	18	10	461	924	3	36	784	1669	1737	2687	2340	6657	2558	3715	682	1610	1442	5147	2592	1998
NR2F1	NM_005654.4	Endogenous	21	20	38	35	4	3	17	24	1	6	17	16	107	151	137	23	17	15	24	37	29	20	26	23
NRAS	NM_002524.3	Endogenous	81	98	189	194	19	8	144	178	5	48	182	187	302	507	457	374	109	179	41	108	115	154	74	68
NRF1	NM_001040110.1	Endogenous	29	32	52	46	4	2	56	37	4	6	45	35	20	31	30	22	4	11	19	25	24	45	13	19
NSD1	NM_022455.4	Endogenous	93	134	238	248	9	5	170	149	2	27	157	189	250	419	342	292	122	184	58	123	96	223	119	69
NT5E	NM_002526.2	Endogenous	58	86	717	660	20	9	889	1006	6	50	688	761	7	5	6	5	2	4	682	1692	1383	2313	1161	877
NUP205	NM_015135.1	Endogenous	100	125	537	561	22	9	409	371	1	34	427	356	641	1092	933	786	324	461	238	626	526	854	408	316
NUP62	NM_016553.3	Endogenous	88	170	242	247	13	8	213	233	7	62	199	202	274	473	389	294	111	136	142	362	305	369	187	160
OAT	NM_000274.3	Endogenous	324	468	1463	1755	39	31	1003	1075	10	229	1241	1507	336	504	394	455	166	244	391	1050	916	1296	640	504
ODC1	NM_002539.1	Endogenous	293	326	917	743	29	20	494	422	2	96	370	325	497	808	709	505	191	282	222	634	496	813	436	305
OGDH	NM_001003941.2	Endogenous	87	139	727	689	17	16	542	498	3	45	561	441	335	602	494	348	147	204	186	437	454	887	409	318
OGDHL	NM_018245.2	Endogenous	7	13	11	11	5	1	9	13	1	5	9	10	29	40	33	25	12	11	4	18	14	18	10	7
OTC	NM_000531.5	Endogenous	3	15	16	14	6	3	30	16	3	9	11	18	2	7	5	8	12	4	2	2	5	6	5	5
PAH	NM_000277.1	Endogenous	10	15	15	3	2	4	10	9	1	8	9	8	4	8	7	4	7	2	3	9	5	4	6	3
PCK1	NM_002591.2	Endogenous	9	10	14	11	5	5	13	22	1	6	11	11	5	8	12	1	10	12	5	8	3	6	3	11
PCK2	NM_004563.2	Endogenous	71	133	159	229	16	5	152	156	5	50	170	211	54	100	84	295	91	148	37	69	55	236	117	106
PCLAF	NM_014736.5	Endogenous	2	12	20	18	1	2	13	12	2	1	12	18	35	76	56	28	15	19	25	69	37	55	17	26
PDCD1	NM_005018.2	Endogenous	4	2	8	13	3	2	8	15	2	4	17	11	3	11	4	4	6	3	2	8	11	9	2	3
PDCD1LG2	NM_025239.3	Endogenous	18	26	76	63	6	5	21	17	1	7	20	20	8	11	3	4	10	1	10	21	21	31	20	23
PDGFB	NM_033016.2	Endogenous	18	26	75	82	4	1	87	93	2	5	91	85	9	21	14	10	8	7	3	9	7	10	1	6
PDGFRB	NM_002609.3	Endogenous	38	44	919	882	1	8	1411	1442	3	13	1688	1580	4	7	6	2	4	8	5	6	5	11	5	8
PDHA1	NM_000284.3	Endogenous	171	216	615	629	44	20	355	402	10	90	396	567	362	584	492	383	168	228	175	419	390	548	273	208
PDK1	NM_002610.3	Endogenous	565	1071	620	548	79	40	384	382	23	383	454	464	92	147	94	135	50	63	66	185	110	290	122	113
PDK2	NM_002611.3	Endogenous	26	45	75	89	7	4	66	65	3	10	64	72	96	160	136	95	54	58	100	221	192	187	131	76
PDK3	NM_005391.1	Endogenous	134	235	519	511	10	11	483	419	1	102	467	491	181	318	238	213	86	101	32	92	65	104	46	40
PDK4	NM_002612.3	Endogenous	1207	1456	1123	911	56	32	558	590	4	262	809	719	7	6	11	5	6	9	14	13	19	35	29	22
PDP1	NM_001161778.1	Endogenous	151	263	605	556	95	50	603	485	2	115	458	398	22	46	44	23	14	16	73	236	209	332	150	145
PDPK1	NM_002613.3	Endogenous	162	207	340	330	13	6	135	159	2	47	199	240	152	273	221	190	75	94	74	187	121	213	86	70
PEBP1	NM_002567.2	Endogenous	247	377	1819	1724	47	29	920	865	4	239	1340	1370	1087	1716	1702	1283	502	818	677	1810	1634	2260	1184	809
PEMT	NM_148173.1	Endogenous	77	124	403	384	29	14	339	327	6	106	337	355	215	328	307	316	133	168	270	642	563	1164	613	465
PFKFB1	NM_002625.2	Endogenous	5	8	13	6	1	1	9	15	3	4	4	5	4	7	2	3	7	6	8	9	9	10	8	7
PFKL	NM_001002021.1	Endogenous	357	545	1043	1039	51	29	987	935	5	269	1085	1020	382	673	527	484	201	286	124	304	279	387	193	117
PFKM	NM_000289.5	Endogenous	130	220	709	768	11	15	551	545	6	85	560	743	447	773	652	455	173	227	198	482	415	935	467	410
PGAM2	NM_000290.3	Endogenous	6	10	22	16	7	3	25	29	2	9	15	16	6	3	7	5	5	4	7	11	11	18	7	14
PGD	NM_002631.2	Endogenous	60	66	373	513	18	15	272	373	1	26	288	384	230	400	342	784	265	402	107	237	228	810	381	355
PGK1	NM_000291.2	Endogenous	1881	3290	8698	7613	333	221	7074	7284	19	1358	8193	7178	1822	2782	2216	2094	853	915	1812	4992	4128	7661	3398	2834
PGM2	NM_018290.3	Endogenous	135	213	618	640	19	11	328	357	2	95	412	489	267	502	393	233	135	162	271	793	659	1168	577	421
PHGDH	NM_006623.3	Endogenous	598	856	822	906	103	72	1286	1386	15	339	1239	1569	954	1458	1329	3889	1435	1980	292	761	723	2154	1103	863
PIK3C2A	NM_002645.1	Endogenous	359	514	830	833	38	27	440	419	8	121	500	576	213	334	308	251	109	164	130	369	272	632	261	235
PIK3CA	NM_006218.2	Endogenous	266	332	346	306	27	14	345	297	4	71	299	370	68	91	79	96	37	35	42	118	73	181	103	90
PIK3CB	NM_006219.1	Endogenous	112	164	123	137	21	14	149	132	5	45	116	117	101	179	139	127	39	77	40	93	75	143	82	62
PIK3CD	NM_005026.3	Endogenous	135	200	129	175	8	9	131	144	3	40	106	167	2	5	3	6	5	6	29	63	50	130	66	67
PIK3R1	NM_181504.2	Endogenous	184	207	741	734	21	11	967	894	3	80	1028	1289	75	108	86	50	18	31	39	86	76	119	67	51
PIK3R2	NM_005027.2	Endogenous	35	42	137	96	9	4	98	95	1	17	91	82	158	245	222	187	72	109	54	156	125	154	101	92
PIK3R3	NM_003629.3	Endogenous	17	14	135	109	18	10	80	79	5	10	78	66	61	100	82	56	30	43	8	27	16	13	10	11
PIK3R4	NM_014602.1	Endogenous	53	108	279	276	6	1	163	160	1	21	164	204	173	339	287	225	99	126	60	194	157	264	131	110
PKLR	NM_181871.3	Endogenous	6	20	8	11	2	1	13	11	1	9	13	13	11	16	26	16	3	10	9	23	16	38	21	12
PKM	NM_182471.1	Endogenous	1151	1817	10375	9686	309	168	7371	7529	15	1524	8036	7602	1425	2248	1990	1390	570	753	957	2369	2069	2775	1416	1065
PLA2G15	NM_012320.3	Endogenous	23	32	97	90	4	2	73	53	3	12	74	65	18	33	28	15	18	15	25	56	40	46	19	19
PLCG1	NM_002660.2	Endogenous	247	347	386	342	25	8	301	302	8	101	392	400	375	504	539	353	158	190	149	318	277	445	210	141
PLK1	NM_005030.3	Endogenous	5	13	50	45	3	2	47	48	1	2	95	118	435	761	698	445	152	240	163	450	371	392	211	186
PNOC	NM_001284244.1	Endogenous	10	9	16	10	8	3	7	6	2	6	8	8	6	8	4	5	2	3	2	10	8	10	3	5
PNP	NM_000270.2	Endogenous	232	333	1848	1838	51	41	1555	1660	5	108	2539	2606	254	379	334	264	92	137	328	807	669	1330	617	451
POLE	NM_006231.3	Endogenous	16	34	54	50	2	3	46	46	3	6	41	42	74	123	126	79	43	59	26	85	84	85	48	42
PPARG	NM_005037.5	Endogenous	34	50	110	106	3	6	109	104	5	22	95	89	195	349	275	309	95	169	132	340	289	549	269	223
PPARGC1A	NM_013261.3	Endogenous	12	14	17	4	6	4	11	9	3	7	13	16	6	5	8	2	7	5	13	16	19	8	9	23
PPAT	NM_002703.3	Endogenous	92	106	351	331	12	13	182	181	8	40	221	203	147	253	237	182	73	113	61	157	140	285	140	117
PPM1A	NM_021003.4	Endogenous	622	871	826	818	81	54	741	761	8	302	645	707	593	1016	794	742	276	388	196	491	448	753	390	333
PRDX1	NM_002574.2	Endogenous	1077	1729	10324	12264	218	126	7832	9134	11	1022	8394	10375	4195	6817	6168	12172	4318	6500	2389	6215	5369	12774	5886	4853
PRDX5	NM_012094.4	Endogenous	707	1236	2988	2954	140	81	3475	3632	5	629	3199	3505	709	1170	942	1138	409	570	460	1180	987	2281	1084	872
PRF1	NM_005041.3	Endogenous	13	12	23	19	4	2	16	20	5	7	28	14	7	8	9	3	9	5	13	5	7	9	9	8
PRIM1	NM_000946.2	Endogenous	18	42	139	168	8	3	85	104	3	18	135	181	302	465	402	314	116	142	151	362	313	511	207	149
PRIM2	NM_001282488.1	Endogenous	39	56	233	269	5	8	130	144	1	29	166	157	219	458	325	257	119	129	284	726	663	1069	496	364
PRKAA1	NM_006251.5	Endogenous	276	423	1114	1192	49	33	754	786	5	180	898	919	361	615	454	442	194	251	250	739	672	1028	496	380
PRKAA2	NM_006252.2	Endogenous	75	108	201	190	17	8	89	117	2	49	111	131	21	17	20	11	9	8	80	183	189	355	163	122
PRKAB1	NM_006253.4	Endogenous	79	124	276	289	13	7	178	163	2	41	209	178	89	160	141	105	55	66	40	103	100	224	113	104
PRKAB2	NM_005399.3	Endogenous	123	238	226	232	11	9	173	136	2	62	146	191	71	118	87	87	54	47	50	115	97	275	119	126
PRKAG1	NM_002733.3	Endogenous	141	160	484	536	19	7	330	331	2	61	347	410	262	431	362	395	119	168	78	207	219	476	207	157
PRKAG2	NM_016203.3	Endogenous	56	108	474	461	19	7	303	280	4	45	267	353	77	145	127	123	36	65	105	252	272	498	195	182
PRKCG	NM_002739.3	Endogenous	5	12	17	16	4	4	11	20	2	7	12	6	10	7	6	4	6	6	9	10	9	12	6	10
PRKN	NM_004562.2	Endogenous	4	15	5	14	3	4	26	29	2	4	24	21	6	7	6	3	10	5	9	10	8	20	12	10
PRODH2	NM_021232.1	Endogenous	7	18	18	7	4	3	9	12	5	8	26	11	9	15	6	8	11	1	7	3	10	7	5	5
PRPS1	NM_002764.3	Endogenous	55	68	423	374	5	4	238	194	3	26	297	222	156	236	208	134	54	58	335	786	713	1140	537	412
PRR5	NM_015366.3	Endogenous	26	35	85	85	11	6	67	61	2	5	61	49	25	43	24	32	19	21	5	7	8	8	9	10
PSAT1	NM_021154.3	Endogenous	163	171	247	316	25	6	276	326	1	29	164	295	70	112	118	288	100	169	302	623	627	2086	998	755
PSMA3	NM_152132.1	Endogenous	426	592	2771	3209	55	32	1523	1644	3	194	1628	1725	1179	2018	1648	1705	644	887	752	1905	1571	3305	1366	1173
PSMA7	NM_002792.2	Endogenous	642	1018	3168	3404	139	62	2178	2308	11	437	2434	2574	1962	3169	2721	2531	942	1325	1241	3364	2775	4716	2136	1670
PSMB1	NM_002793.2	Endogenous	375	568	1112	1077	41	25	561	603	6	252	614	577	424	700	581	574	205	346	459	1220	1063	1862	896	703
PSMB10	NM_002801.3	Endogenous	49	86	171	152	9	2	140	176	3	88	137	123	12	10	11	12	3	5	8	29	15	39	24	23
PSMB3	NM_002795.3	Endogenous	266	425	2499	2581	71	35	1715	1737	4	265	1881	1807	522	875	761	756	269	346	495	1216	1035	2007	880	648
PSMC1	NM_002802.2	Endogenous	747	1066	1950	2137	144	103	1204	1377	9	587	1273	1659	668	944	863	718	269	410	509	1323	1067	1742	851	639
PSMD13	NM_175932.2	Endogenous	366	495	1799	1902	56	45	983	1145	5	260	1277	1319	273	455	421	359	148	182	331	938	679	1498	650	616
PSME2	NM_002818.2	Endogenous	228	450	1102	1235	52	23	794	868	8	246	787	754	399	614	551	526	191	270	226	575	507	929	447	369
PSPH	NM_004577.3	Endogenous	11	12	39	31	4	3	31	31	2	6	27	24	23	35	31	18	14	17	8	30	33	34	17	20
PTEN	NM_000314.3	Endogenous	747	1299	1892	1805	125	71	1896	1657	14	559	1735	1775	510	972	800	560	255	276	191	457	363	867	385	362
PTGER4	NM_000958.2	Endogenous	21	27	29	28	8	5	17	24	3	4	17	12	9	10	12	10	7	9	15	27	15	21	13	14
PTGES	NM_004878.4	Endogenous	160	259	409	468	26	20	757	808	5	106	603	603	86	110	109	27	16	12	24	37	42	20	17	15
PTGS1	NM_000962.2	Endogenous	12	22	48	40	6	4	144	105	7	7	84	75	2	11	6	7	7	6	4	8	3	10	13	3
PTGS2	NM_000963.1	Endogenous	605	1539	383	232	86	73	1163	781	15	862	497	509	12	7	16	10	6	4	14	17	16	25	9	10
PTK2	NM_005607.4	Endogenous	303	410	680	758	42	32	552	625	4	140	716	805	367	581	459	450	186	254	296	813	705	1275	639	470
PTK6	NM_001256358.1	Endogenous	12	14	14	25	6	2	12	20	2	8	20	21	12	7	10	13	7	8	5	13	10	25	16	9
PTPN5	NM_001039970.1	Endogenous	8	9	10	11	6	3	10	12	3	7	12	15	6	10	6	15	5	5	2	6	3	6	8	3
PTPRC	NM_080923.2	Endogenous	14	16	18	12	3	4	11	12	4	4	21	12	9	15	7	6	3	16	7	11	8	3	1	7
PUDP	NM_001178135.1	Endogenous	22	27	133	137	8	1	73	108	1	17	89	115	44	65	59	33	17	28	15	42	36	51	31	18
PYCR1	NM_006907.2	Endogenous	85	67	231	239	8	6	218	219	2	27	174	135	301	462	417	535	237	326	80	194	179	550	286	243
PYCR2	NM_013328.2	Endogenous	86	127	412	442	10	14	330	303	2	39	292	365	165	250	243	283	98	156	331	866	757	1483	825	545
PYCR3	NM_023078.2	Endogenous	10	15	62	63	4	1	32	26	1	3	28	30	54	68	55	46	21	27	17	26	24	42	21	18
RAD51	NM_133487.2	Endogenous	10	9	46	33	1	1	43	23	4	7	61	36	74	123	97	81	37	44	48	140	105	128	62	52
RAD51AP1	NM_001130862.1	Endogenous	14	25	61	83	5	1	68	40	3	7	77	79	128	229	194	160	50	87	218	515	462	552	290	204
RANBP2	NM_006267.4	Endogenous	190	306	801	733	18	10	432	404	1	48	469	586	390	598	569	409	182	243	134	350	291	548	240	203
RB1CC1	NM_001083617.1	Endogenous	701	873	702	704	72	38	495	529	10	206	481	660	126	223	174	199	80	109	168	420	336	782	347	326
RBBP5	NM_005057.2	Endogenous	124	191	301	330	29	12	170	163	3	66	204	155	136	212	176	165	64	94	53	138	122	253	111	97
RBKS	NM_022128.2	Endogenous	22	39	126	128	14	5	63	64	4	18	92	94	27	36	35	44	26	28	38	64	59	125	60	56
RBP4	NM_006744.3	Endogenous	13	9	20	22	15	7	24	13	5	13	35	21	8	7	10	6	7	4	7	12	10	8	5	8
RELA	NM_021975.3	Endogenous	149	233	244	199	19	13	345	326	5	88	280	274	150	247	194	185	77	121	114	299	216	455	231	164
REST	NM_001193508.1	Endogenous	319	451	698	673	36	25	502	511	6	162	514	546	196	339	323	217	87	98	78	203	193	303	132	117
RGN	NM_152869.3	Endogenous	9	16	37	23	4	1	10	13	6	2	19	16	4	4	7	6	8	4	5	5	6	13	10	8
RICTOR	NM_152756.3	Endogenous	281	446	421	488	26	13	342	429	4	94	308	420	81	145	117	126	48	54	91	252	188	408	216	198
RIMKLA	NM_173642.3	Endogenous	29	39	41	24	5	1	48	36	3	20	37	42	19	35	30	25	10	8	3	14	9	18	4	9
RIMKLB	NM_020734.2	Endogenous	146	265	300	242	29	21	123	121	8	111	101	142	82	107	92	61	38	37	76	158	143	247	98	113
RPIA	NM_144563.2	Endogenous	105	197	449	464	16	5	291	296	1	54	278	288	473	733	664	550	225	289	238	584	579	1013	506	390
RPL23	NM_000978.3	Endogenous	11964	19266	24164	23957	2210	1259	29308	26908	109	12567	29725	27529	5051	7888	6750	6773	2702	3597	3982	10529	9039	17451	8658	6709
RPLP0	NM_001002.3	Endogenous	11938	21976	27840	28562	2758	1669	35674	33963	195	18057	37111	33781	22337	36615	30563	33587	12722	16722	12529	34835	29530	59177	28960	20559
RPS6KA1	NM_002953.3	Endogenous	251	325	723	732	19	9	683	753	9	79	535	723	114	162	144	139	44	72	50	133	112	189	90	67
RPS6KB1	NM_003161.2	Endogenous	237	422	739	733	39	29	389	429	4	93	364	469	1739	2836	2346	2156	869	1188	154	364	311	572	274	192
RPS6KB2	NM_003952.2	Endogenous	38	91	151	150	11	9	96	103	1	27	103	115	181	289	226	229	78	132	63	147	122	225	140	100
RPTOR	NM_020761.2	Endogenous	31	36	89	99	5	3	49	46	1	20	57	53	47	71	77	45	28	34	48	117	107	106	60	46
RRAGC	NM_022157.2	Endogenous	392	552	333	285	46	29	289	268	1	149	197	257	53	101	86	101	42	52	85	219	208	294	171	153
RRM1	NM_001033.3	Endogenous	225	288	399	432	15	10	502	500	3	131	478	579	417	749	609	418	193	248	518	1267	1143	1480	671	506
RRM2	NM_001034.1	Endogenous	8	17	369	436	9	1	358	384	1	3	447	441	1231	1969	1753	1034	406	590	588	1602	1316	958	389	307
RUNX1	NM_001754.4	Endogenous	190	309	846	751	20	10	515	382	1	88	400	507	14	34	35	22	13	22	26	74	58	118	62	50
RUNX2	NM_001024630.3	Endogenous	8	10	15	13	6	1	12	16	1	6	13	12	9	10	8	6	8	8	8	3	5	8	7	7
S100A1	NM_006271.1	Endogenous	12	21	16	22	3	1	17	32	1	2	24	19	4	8	4	3	2	3	2	2	2	12	4	7
S100A12	NM_005621.1	Endogenous	24	11	10	16	4	1	21	14	4	4	11	12	6	5	9	8	6	8	8	13	3	9	7	6
SCD	NM_005063.4	Endogenous	405	947	7705	6309	57	36	6200	4237	3	406	6884	5054	2387	3715	3008	2400	992	1233	1485	3865	3356	4148	1846	1500
SDHB	NM_003000.2	Endogenous	159	322	968	920	40	23	708	721	5	185	667	790	290	439	406	392	143	222	222	598	518	936	507	387
SDHC	NM_001035511.1	Endogenous	101	178	1032	989	21	10	825	721	3	105	860	692	406	706	582	559	189	259	231	494	457	786	398	379
SDS	NM_006843.2	Endogenous	3	3	5	1	3	2	6	3	2	3	5	4	4	10	5	5	3	1	3	6	6	7	12	3
SDSL	NM_138432.2	Endogenous	4	17	54	43	1	1	27	18	3	11	19	30	15	33	35	29	13	16	4	22	17	27	22	20
SEC13	NM_001136026.2	Endogenous	232	433	740	731	75	32	766	822	5	256	801	828	455	660	635	568	235	363	322	822	755	1603	750	527
SELENOK	NM_021237.3	Endogenous	23	35	32	36	5	3	27	18	3	12	25	14	7	20	22	12	14	7	5	31	25	39	18	18
SEM1	NM_001201451.1	Endogenous	10	20	11	10	10	5	11	14	5	4	16	11	4	10	6	11	5	6	3	9	5	8	6	5
SERINC1	NM_020755.2	Endogenous	2416	4303	2531	2318	337	198	2954	2490	19	2153	2468	2393	188	310	241	310	116	140	331	882	844	1610	798	689
SERINC2	NM_018565.3	Endogenous	440	706	637	684	106	46	460	434	10	572	312	345	18	24	20	28	16	14	13	27	25	29	16	21
SERINC3	NM_006811.2	Endogenous	769	1595	2053	2037	168	115	2703	2518	15	718	2305	2629	270	448	359	477	183	271	337	947	679	1516	732	673
SERINC5	NM_001174071.2	Endogenous	206	329	482	492	45	22	399	366	4	113	410	414	130	243	175	251	106	150	42	105	77	211	114	64
SH2D1A	NM_002351.4	Endogenous	19	37	13	10	4	1	29	33	3	8	15	11	3	2	2	3	2	4	3	8	2	5	3	4
SHMT1	NM_148918.1	Endogenous	32	51	121	77	8	3	79	84	3	9	108	115	171	280	255	167	73	91	101	257	201	233	99	82
SHMT2	NM_001166356.1	Endogenous	732	1065	1123	1095	119	63	1094	1173	7	540	1173	1392	278	400	366	684	260	415	267	668	574	1380	661	583
SIGLEC5	NM_003830.3	Endogenous	10	9	14	10	6	1	8	12	1	8	11	9	6	9	5	8	5	2	8	6	8	17	4	13
SLC16A1	NM_003051.3	Endogenous	1042	1825	909	813	111	62	1404	1282	14	703	1050	1151	122	212	188	150	63	69	16	22	27	36	20	28
SLC16A11	NM_153357.1	Endogenous	11	7	16	13	4	2	7	7	1	5	7	13	6	3	6	6	4	7	2	5	5	7	8	6
SLC16A13	NM_201566.2	Endogenous	14	24	39	30	3	2	25	28	2	6	20	28	17	23	21	20	15	11	5	20	18	22	20	2
SLC16A2	NM_006517.3	Endogenous	71	150	575	598	19	15	291	311	5	104	360	351	5	9	10	7	4	7	14	27	32	16	8	12
SLC16A3	NM_004207.2	Endogenous	555	871	1874	1699	96	59	1882	1984	10	468	1662	1562	85	136	137	125	63	74	357	862	748	743	398	338
SLC16A6	NM_001174166.1	Endogenous	34	72	259	217	5	6	143	80	2	62	81	78	38	68	58	71	22	45	5	12	9	15	8	4
SLC16A7	NM_001270623.1	Endogenous	51	85	273	269	8	10	199	191	1	29	164	191	1	10	13	5	2	5	27	90	111	139	74	50
SLC16A8	NM_013356.2	Endogenous	8	12	13	11	3	1	3	7	2	3	7	8	4	7	7	7	3	6	1	6	4	11	5	5
SLC1A5	NM_001145144.1	Endogenous	122	160	223	234	30	13	276	280	3	98	231	218	91	130	118	267	119	150	93	187	152	335	208	192
SLC25A1	NM_005984.2	Endogenous	41	69	387	327	3	3	329	251	1	32	324	347	250	348	330	214	93	124	89	223	209	215	115	71
SLC27A1	NM_198580.1	Endogenous	28	19	18	22	6	3	25	22	1	11	24	23	10	9	6	7	9	8	10	20	16	29	15	13
SLC2A1	NM_006516.2	Endogenous	1255	1869	1037	868	124	71	1544	1218	19	1238	1226	1339	206	318	251	254	100	127	111	318	266	275	138	108
SLC2A14	NM_001286234.1	Endogenous	862	1547	449	353	200	154	1384	1212	24	766	1419	1481	14	15	9	9	7	11	61	142	111	332	165	163
SLC2A3	NM_006931.2	Endogenous	18	26	12	17	8	4	13	7	1	13	16	14	5	5	8	3	9	2	5	8	9	14	14	12
SLC2A5	NM_003039.2	Endogenous	10	19	16	19	3	1	13	20	2	6	10	17	4	10	8	11	4	7	1	4	12	7	6	6
SLC2A6	NM_001145099.1	Endogenous	25	18	40	34	2	1	18	29	1	11	29	23	19	22	7	13	2	7	17	36	28	29	22	12
SLC2A8	NM_014580.3	Endogenous	15	27	134	121	4	2	62	54	1	13	112	116	86	137	121	95	42	63	32	91	93	108	51	37
SLC3A1	NM_000341.3	Endogenous	15	14	15	17	4	2	18	19	5	10	12	9	7	12	9	4	4	5	5	13	8	8	9	5
SLC3A2	NM_001012662.2	Endogenous	4210	6739	1456	1446	640	325	1300	1181	68	3558	880	787	1909	2883	2614	4941	1899	2730	385	840	800	3017	1490	1394
SLC6A12	NM_003044.3	Endogenous	6	10	11	6	4	2	8	20	1	4	13	18	5	8	6	1	8	6	6	7	7	10	4	4
SLC6A18	NM_182632.2	Endogenous	13	19	11	7	5	3	15	19	7	9	20	12	8	10	14	6	5	7	8	9	7	11	7	5
SLC6A19	NM_001003841.2	Endogenous	14	16	32	14	5	6	29	29	1	11	30	26	5	12	16	12	6	7	12	11	13	14	7	7
SLC7A11	NM_014331.3	Endogenous	347	326	234	437	54	30	166	253	10	109	157	333	41	89	61	689	260	347	301	691	495	2984	1343	1184
SLC7A5	NM_003486.5	Endogenous	136	160	969	918	22	12	306	358	3	41	312	366	3967	6012	5412	9554	3997	5820	285	776	724	1659	937	680
SLC7A9	NM_014270.4	Endogenous	7	11	18	6	2	2	13	9	1	6	16	9	5	12	5	6	7	7	5	3	5	5	7	8
SMAD2	NM_005901.5	Endogenous	568	1034	1569	1471	119	56	1484	1271	6	433	1276	1355	277	478	411	437	144	212	108	295	263	381	178	139
SMAD3	NM_005902.3	Endogenous	255	276	774	692	14	5	567	428	3	65	428	481	94	139	99	108	43	53	184	501	436	536	250	193
SMAD4	NM_005359.3	Endogenous	273	403	544	577	46	24	548	472	9	116	491	485	75	111	94	93	41	64	42	139	86	161	72	65
SNF8	NM_001317192.1	Endogenous	100	186	907	969	39	21	489	477	4	126	545	574	417	631	585	508	171	287	406	1102	960	1565	742	634
SOD1	NM_000454.4	Endogenous	342	594	2336	2682	69	42	1630	1686	8	293	1911	1737	916	1391	1282	1380	471	665	523	1431	1169	2316	1080	946
SOD2	NM_000636.2	Endogenous	17861	26581	8105	7639	2433	1630	29818	25756	201	7193	8064	7597	136	218	211	178	87	90	165	347	292	510	251	232
SOD3	NM_003102.2	Endogenous	9	11	84	54	3	5	63	43	1	5	60	75	3	5	2	3	5	6	6	11	11	11	7	3
SOS1	NM_005633.2	Endogenous	190	210	352	297	24	17	233	249	3	50	235	306	106	171	140	141	64	67	27	82	65	113	77	53
SOS2	NM_006939.2	Endogenous	63	93	191	160	9	6	196	173	2	17	133	189	47	77	64	69	27	46	68	138	135	258	141	111
SOX2	NM_003106.2	Endogenous	9	9	5	11	2	1	12	3	4	7	10	5	7	14	11	14	5	15	1	4	3	6	6	5
SPIB	NM_003121.3	Endogenous	10	13	10	8	9	5	7	13	5	12	8	11	4	9	3	5	6	1	4	7	5	4	7	3
SQSTM1	NM_003900.3	Endogenous	2089	3547	2054	2965	228	167	3453	3603	25	1015	1729	2616	635	1051	966	2035	781	1117	442	1284	1096	5656	2856	2447
SREBF1	NM_001005291.1	Endogenous	105	179	688	999	15	17	351	464	5	58	466	661	533	839	678	752	331	417	332	739	708	890	449	342
SREBF2	NM_004599.2	Endogenous	171	242	937	681	18	18	679	461	6	108	683	546	72	100	68	73	27	46	74	167	141	210	123	107
SRM	NM_003132.2	Endogenous	34	86	731	758	10	6	348	362	1	21	421	375	744	1180	1075	662	269	386	283	721	623	945	493	357
SRR	NM_021947.1	Endogenous	23	32	134	107	3	6	77	53	2	4	64	55	35	65	42	38	25	30	33	61	70	118	34	44
STAM2	NM_005843.4	Endogenous	176	297	497	568	40	20	415	453	6	160	417	485	60	104	81	85	41	48	84	263	203	439	231	194
STAT1	NM_007315.3	Endogenous	105	195	432	452	21	13	252	197	5	306	261	238	78	115	111	92	36	35	43	138	102	212	138	90
STAT3	NM_003150.3	Endogenous	1585	2067	3393	3479	184	84	2589	2528	23	851	2532	3112	122	200	160	172	53	96	367	850	782	983	491	364
STAT5A	NM_003152.2	Endogenous	90	114	148	140	10	3	114	121	1	22	131	136	5	13	12	9	7	11	14	29	20	41	26	22
STAT6	NM_003153.3	Endogenous	95	189	221	236	18	10	181	195	8	50	152	157	91	153	124	124	53	73	58	115	102	224	130	96
STK11	NM_000455.4	Endogenous	52	74	126	104	9	7	87	65	2	20	69	83	100	129	133	110	46	68	58	168	154	217	100	93
STK3	NM_006281.3	Endogenous	139	237	644	565	30	18	597	518	2	102	514	602	100	226	152	163	69	95	101	242	209	398	173	151
TALDO1	NM_006755.1	Endogenous	598	760	2821	3618	131	53	2605	3222	11	473	2266	3062	675	1016	936	1519	524	830	728	1787	1520	4513	2107	1731
TBK1	NM_013254.2	Endogenous	208	266	465	529	29	17	336	324	3	60	293	441	166	234	203	191	76	104	55	164	146	270	123	109
TBX21	NM_013351.1	Endogenous	7	11	24	8	4	2	23	24	1	2	15	14	8	11	5	7	14	9	8	8	8	8	7	11
TBXAS1	NM_001130966.2	Endogenous	11	14	13	9	5	2	17	10	1	4	12	19	9	6	6	2	3	5	2	8	4	8	10	8
TCL1A	NR_049726.1	Endogenous	8	10	13	12	2	2	13	16	8	7	15	6	4	7	5	9	5	6	4	7	8	3	8	6
TDO2	NM_005651.2	Endogenous	8	13	18	30	4	2	20	18	2	3	18	18	4	11	2	5	2	5	6	7	9	4	4	8
TECR	NR_038104.1	Endogenous	133	168	643	719	27	12	709	646	3	151	627	559	492	762	632	545	203	276	343	781	720	1122	514	466
TELO2	NM_016111.3	Endogenous	23	31	62	56	7	5	46	30	6	15	27	31	70	85	78	47	27	28	33	60	48	50	31	20
TET2	NM_001127208.2	Endogenous	187	314	361	406	41	27	374	339	9	215	337	375	262	407	349	164	63	93	42	104	63	95	46	47
TF	NM_001063.2	Endogenous	5	21	353	380	3	1	260	179	2	14	286	182	4	5	6	6	9	1	3	6	7	10	8	4
TFAM	NM_003201.1	Endogenous	65	90	287	270	9	6	169	141	2	17	176	146	118	218	182	156	45	76	105	367	307	457	194	187
TFRC	NM_003234.1	Endogenous	845	1102	2692	2820	220	101	1901	2288	7	504	1831	2094	1987	3108	2653	2659	1150	1487	380	977	813	2640	1230	1014
TH	NM_000360.3	Endogenous	8	12	36	30	5	2	15	22	4	8	18	24	47	79	86	49	21	25	8	16	12	28	10	9
THBS1	NM_003246.2	Endogenous	334	347	7458	5358	22	14	5813	4697	4	76	6024	4176	74	104	97	118	62	86	233	698	598	449	230	166
THBS2	NM_003247.2	Endogenous	156	184	558	392	11	16	1107	752	8	8	385	357	11	6	18	14	12	7	8	8	16	21	14	11
TIGAR	NM_020375.2	Endogenous	28	23	76	71	10	1	41	37	3	15	38	44	36	59	39	29	20	27	19	36	38	51	29	36
TIGIT	NM_173799.2	Endogenous	4	6	13	9	2	2	14	5	2	5	9	7	3	8	3	7	2	1	6	4	4	11	5	10
TIMELESS	NM_003920.2	Endogenous	12	25	152	137	4	2	120	86	5	12	94	117	263	453	384	267	118	172	71	133	142	197	103	76
TK1	NM_003258.1	Endogenous	20	29	95	107	16	10	98	117	6	31	133	130	341	517	475	313	117	165	221	488	392	461	231	205
TK2	NM_004614.3	Endogenous	12	16	76	83	5	1	70	60	1	6	83	79	12	14	15	15	3	10	15	53	46	57	25	25
TKT	NM_001064.2	Endogenous	350	392	1145	1528	80	39	1115	1373	8	281	1244	1455	594	913	750	1228	528	796	402	823	741	1937	1066	937
TLR10	NM_030956.2	Endogenous	15	21	18	9	15	7	19	14	7	12	16	9	4	7	13	5	6	9	13	8	7	8	4	14
TLR2	NM_003264.3	Endogenous	121	188	348	267	37	23	954	902	4	50	331	351	9	11	4	4	5	4	7	6	11	13	8	8
TLR4	NM_138554.2	Endogenous	35	29	56	61	12	5	43	58	5	8	60	84	8	8	5	6	5	5	14	33	47	43	22	26
TLR7	NM_016562.3	Endogenous	11	28	12	8	7	4	19	20	4	4	14	13	9	8	10	5	8	7	2	10	9	5	6	9
TNF	NM_000594.2	Endogenous	773	1087	102	126	32	16	248	196	4	115	72	55	5	7	7	5	4	5	4	10	7	8	9	3
TNFRSF17	NM_001192.2	Endogenous	8	13	21	9	7	2	11	9	4	7	16	8	2	5	3	8	3	4	4	8	5	4	2	4
TNFRSF4	NM_003327.3	Endogenous	16	19	9	14	8	5	19	17	3	7	21	5	7	8	7	4	8	10	9	3	6	5	4	7
TP53	NM_000546.2	Endogenous	187	308	539	507	39	26	478	485	6	154	477	529	686	1085	996	1128	437	674	507	1218	1084	1675	981	826
TP63	NM_003722.4	Endogenous	329	546	529	522	24	14	591	647	6	232	465	677	14	16	4	6	8	7	7	12	11	9	8	4
TPH1	NM_004179.1	Endogenous	9	8	10	7	2	1	14	8	3	2	6	8	3	17	7	10	4	8	9	10	10	9	8	5
TPR	NM_003292.2	Endogenous	142	191	360	392	16	9	282	248	2	41	252	337	195	310	276	218	89	118	160	469	391	658	334	235
TPSAB1/B2	NM_003294.3	Endogenous	11	13	42	20	6	4	20	12	4	11	28	12	2	9	5	11	4	4	3	6	3	20	5	12
TPX2	NM_012112.4	Endogenous	14	14	73	66	6	1	78	74	6	7	116	130	408	706	627	441	180	262	465	1164	1020	1106	611	405
TRAF1	NM_005658.3	Endogenous	254	261	102	147	17	14	100	86	8	61	33	56	9	20	4	16	11	9	13	18	17	35	12	10
TRAF6	NM_145803.2	Endogenous	231	306	217	223	18	13	222	198	4	69	222	210	25	56	48	45	12	22	49	122	99	224	85	90
TRAT1	NM_016388.2	Endogenous	3	5	5	6	2	2	6	6	1	2	7	5	3	3	3	3	7	7	3	3	2	1	2	6
TTPA	NM_000370.3	Endogenous	9	14	13	15	3	2	11	9	1	4	11	16	6	8	11	7	6	4	3	14	13	15	9	8
TTR	NM_000371.3	Endogenous	9	12	14	8	3	1	12	8	2	3	11	9	9	13	5	3	2	5	4	10	10	7	8	10
TXN	NM_003329.2	Endogenous	2577	2864	7026	7832	332	183	4783	6076	11	1140	4958	5851	1720	2702	2575	2883	1123	1781	3145	7964	7235	14105	7847	5195
TXN2	NM_012473.3	Endogenous	98	197	617	585	32	13	543	494	5	175	494	586	315	463	482	332	118	200	277	674	618	988	437	377
TXNRD1	NM_001093771.1	Endogenous	1163	959	1294	2209	94	59	1011	1517	1	139	797	1550	349	548	496	1621	614	807	358	879	717	5924	2761	2474
TYMP	NM_001953.3	Endogenous	179	255	1613	1659	26	10	2049	2151	4	118	1278	1338	5	12	8	11	3	7	5	3	8	2	6	8
TYMS	NM_001071.2	Endogenous	23	39	316	361	7	3	230	262	2	10	279	338	491	816	763	401	150	187	662	1736	1468	1786	745	672
UBE2C	NM_007019.2	Endogenous	28	36	98	96	5	5	123	143	6	16	159	188	1011	1549	1468	979	394	588	572	1445	1362	1580	823	638
UBE2T	NM_014176.3	Endogenous	13	18	100	117	7	5	71	94	6	14	102	133	322	500	425	315	100	211	261	543	521	762	390	319
UCK1	NM_031432.3	Endogenous	90	167	178	194	14	11	130	138	3	47	138	140	49	82	66	64	27	39	25	66	49	121	44	38
UCK2	NM_012474.3	Endogenous	215	355	1005	906	22	17	662	701	1	72	706	798	610	985	859	810	280	372	340	860	725	1778	777	567
UCKL1	NM_001193379.1	Endogenous	138	203	328	313	29	13	184	198	2	71	223	298	239	343	293	249	95	131	190	441	374	682	379	299
UMPS	NM_000373.2	Endogenous	38	52	71	52	2	2	32	40	2	8	37	36	28	45	54	28	12	27	19	41	41	77	39	44
UPP1	NM_003364.2	Endogenous	1460	1922	846	900	305	181	1011	1085	31	1573	1007	1015	6	14	9	14	6	14	92	196	176	660	388	328
UPP2	NM_001135098.1	Endogenous	18	21	15	8	6	4	4	7	4	5	17	12	5	3	6	6	2	6	6	8	3	5	7	11
UQCR10	NM_001003684.1	Endogenous	130	273	421	476	24	10	445	364	3	127	368	336	327	547	464	423	136	216	107	282	231	436	169	130
UQCR11	NM_006830.2	Endogenous	21	25	63	45	6	7	43	40	3	15	49	40	11	33	38	29	17	26	27	61	55	77	38	28
UQCRQ	NM_014402.4	Endogenous	483	707	2580	3038	110	50	1678	2197	5	376	2461	2511	1786	2582	2367	2256	865	1250	931	2396	2026	4019	1865	1486
USP8	NM_001128610.1	Endogenous	106	184	582	542	10	10	311	277	3	51	344	413	567	985	867	970	344	466	80	200	188	421	223	161
VEGFA	NM_001025366.1	Endogenous	7709	14421	6023	5134	1296	678	8316	6404	169	7156	5829	6908	106	185	152	225	103	126	64	182	162	352	212	159
VHL	NM_000551.2	Endogenous	182	296	499	495	15	6	295	230	4	60	188	337	351	610	490	496	205	278	123	368	307	547	280	209
VPS28	NM_016208.3	Endogenous	229	359	596	625	40	30	711	692	3	206	516	543	87	156	139	186	81	124	109	268	240	591	289	279
WASHC4	NM_015275.1	Endogenous	166	255	489	444	27	14	290	299	3	99	357	397	144	232	197	207	97	112	115	327	289	493	204	187
WDR45	NM_007075.3	Endogenous	193	314	540	544	54	26	388	426	2	195	403	450	53	77	84	118	39	62	98	215	199	457	192	186
WNT1	NM_005430.2	Endogenous	2	14	11	10	2	1	8	13	1	2	6	10	5	4	11	3	2	4	5	3	4	10	4	6
WNT2	NM_003391.2	Endogenous	12	18	11	13	6	4	29	30	5	2	19	30	9	11	3	5	8	4	6	11	7	7	5	11
WRN	NM_000553.4	Endogenous	54	69	120	141	7	4	82	93	4	15	100	104	37	47	42	50	8	27	25	59	55	126	60	53
XCL1/2	NM_003175.3	Endogenous	17	21	24	10	4	2	26	32	2	6	24	20	6	12	4	6	4	4	10	13	10	15	2	6
XDH	NM_000379.3	Endogenous	28	53	89	67	24	7	158	188	8	21	82	121	9	8	5	3	4	6	7	13	6	8	7	7
XRCC2	NM_005431.1	Endogenous	11	18	35	27	1	1	29	29	3	3	21	37	159	270	239	187	90	122	40	125	95	183	75	55
YWHAZ	NM_003406.2	Endogenous	1658	2433	6658	6716	441	261	6188	6325	26	1419	5266	6035	1478	2478	2187	1925	703	1039	1422	3391	2934	3906	1929	1722
ZAP70	NM_001079.3	Endogenous	11	20	10	7	1	1	13	15	4	2	14	16	3	6	5	4	3	1	2	8	3	5	5	6
ZNF100	NM_173531.3	Endogenous	42	59	57	53	4	4	20	26	4	37	41	34	33	56	42	43	16	18	11	38	22	31	18	19
ZNF136	NM_003437.2	Endogenous	144	249	241	214	17	6	179	176	2	69	167	180	35	78	62	61	42	32	22	55	45	112	47	51
ZNF253	NM_021047.2	Endogenous	25	41	169	181	7	2	106	119	3	14	120	106	106	225	160	155	58	70	24	65	47	73	41	37
ZNF254	NM_203282.3	Endogenous	118	250	419	446	13	10	318	292	2	74	270	329	138	273	178	165	73	103	43	118	112	242	91	74
ZNF43	NM_003423.2	Endogenous	2087	2696	1723	1593	103	37	1045	908	22	394	1196	879	469	576	553	507	218	287	325	623	585	794	482	469
ZNF610	NM_001161427.1	Endogenous	50	53	53	43	11	9	44	54	3	23	50	51	8	7	7	3	4	4	5	7	4	6	5	1
ZNF675	NM_138330.2	Endogenous	41	82	172	193	6	2	122	97	4	43	131	135	78	153	96	89	38	51	30	64	51	80	47	24
ZNF682	NM_001077349.1	Endogenous	32	42	66	63	9	4	21	27	1	9	29	30	35	78	72	54	12	24	15	27	22	34	16	7
ZNF708	NM_021269.2	Endogenous	25	36	72	86	8	6	54	36	1	15	47	50	43	73	56	43	25	20	9	39	28	36	30	9
ZNF85	NM_001256171.1	Endogenous	29	40	59	64	3	3	54	64	1	29	68	55	57	93	78	69	30	30	17	44	36	55	34	18
ZNF91	NM_003430.2	Endogenous	359	498	1132	1071	90	46	476	459	5	467	597	497	159	269	227	241	85	133	55	158	104	242	87	73
ZNF93	NM_031218.3	Endogenous	48	54	63	54	9	4	50	43	3	23	45	44	42	70	58	41	20	30	21	68	51	64	44	24
ABCF1	NM_001090.2	Housekeeping	128	192	537	539	29	13	341	310	5	60	301	258	214	323	304	231	107	130	86	191	165	272	169	142
AGK	NM_018238.3	Housekeeping	23	44	199	168	6	5	124	126	1	14	136	135	129	239	202	229	89	95	49	147	163	245	138	107
COG7	NM_153603.3	Housekeeping	57	105	288	251	11	6	265	249	3	40	161	245	86	148	111	94	56	61	24	64	61	143	49	48
DHX16	NM_001164239.1	Housekeeping	28	49	108	113	11	2	77	64	5	19	71	45	47	65	73	53	33	36	30	85	82	116	49	67
DNAJC14	NM_032364.5	Housekeeping	37	81	110	137	16	11	84	93	6	33	94	105	47	91	71	74	25	33	14	41	50	90	42	35
EDC3	NM_001142443.1	Housekeeping	102	195	353	345	13	9	257	240	3	68	281	334	108	209	155	144	45	66	45	98	109	199	84	80
FCF1	NM_015962.4	Housekeeping	303	496	937	921	53	28	515	605	3	222	642	723	487	803	683	577	255	329	232	665	533	1001	479	410
G6PD	NM_000402.4	Housekeeping	23	40	275	403	5	3	195	207	1	18	175	292	694	1061	971	2281	810	1181	53	94	73	325	146	163
MRPS5	NM_031902.3	Housekeeping	182	333	743	702	31	8	528	481	7	132	491	516	553	898	732	764	267	358	226	616	573	988	407	370
NRDE2	NM_017970.3	Housekeeping	45	62	123	155	8	7	84	85	8	23	87	102	77	98	79	69	21	28	42	64	57	110	49	62
OAZ1	NM_004152.2	Housekeeping	2468	3714	9634	10190	349	185	6513	7000	17	1727	7181	7330	3270	5137	4365	4417	1652	2343	3049	7453	6752	13063	6093	4590
POLR2A	NM_000937.2	Housekeeping	370	525	630	541	34	21	291	239	3	110	259	247	394	609	526	390	172	216	224	490	425	698	397	274
SAP130	NM_024545.3	Housekeeping	180	204	346	358	22	17	260	287	3	64	245	290	394	638	543	414	155	207	146	321	306	432	224	168
SDHA	NM_004168.3	Housekeeping	243	369	366	334	29	17	472	425	7	123	337	343	457	745	656	440	184	242	238	586	566	833	410	300
STK11IP	NM_052902.2	Housekeeping	27	30	35	31	10	5	28	25	4	19	29	26	17	24	32	14	12	9	12	25	17	19	14	15
TBC1D10B	NM_015527.3	Housekeeping	52	63	64	63	10	12	49	47	6	24	44	44	44	62	52	39	19	33	13	52	35	55	31	27
TBP	NM_001172085.1	Housekeeping	107	122	358	317	13	6	158	188	2	41	170	232	177	276	259	241	79	136	170	347	352	610	301	187
TLK2	XM_011524223.1	Housekeeping	248	399	232	226	36	15	153	162	7	98	137	161	217	351	267	296	101	150	115	267	215	378	223	166
UBB	NM_018955.3	Housekeeping	3347	4834	9417	10336	474	285	5162	5704	36	2672	6529	7083	5050	8633	7059	5984	2314	3177	4978	13182	11391	17505	8452	6498
USP39	NM_001256725.1	Housekeeping	76	106	328	320	16	6	205	197	1	43	249	220	284	511	391	369	117	186	281	644	544	971	415	362
NEG_A	ERCC_00096.1	Negative	7	20	13	10	17	4	10	13	6	12	13	9	15	7	5	12	11	7	13	9	8	14	10	16
NEG_B	ERCC_00041.1	Negative	18	16	13	17	14	4	13	8	4	14	13	18	6	8	4	6	7	5	7	9	4	6	1	11
NEG_C	ERCC_00019.1	Negative	18	23	21	21	12	10	20	19	13	21	15	9	3	6	5	5	4	10	3	13	8	4	4	11
NEG_D	ERCC_00076.1	Negative	10	6	13	5	6	7	8	11	7	7	8	12	4	6	4	8	8	3	5	7	6	7	12	5
NEG_E	ERCC_00098.1	Negative	20	16	13	12	10	7	13	18	5	6	14	15	13	9	12	15	12	11	8	8	14	9	15	22
NEG_F	ERCC_00126.1	Negative	35	31	18	14	10	15	18	10	15	19	17	15	11	10	2	7	15	9	12	7	4	13	9	12
NEG_G	ERCC_00144.1	Negative	6	9	6	11	3	5	2	9	2	5	6	6	3	6	3	2	4	3	4	6	5	3	2	4
NEG_H	ERCC_00154.1	Negative	5	10	3	10	3	1	6	14	2	8	7	11	8	10	3	5	10	5	7	6	5	5	8	8
POS_A	ERCC_00117.1	Positive	25846	37164	23692	19355	23801	17924	14263	15363	19046	23827	25551	11784	15712	13479	10888	15542	17397	14501	18802	12936	9910	12995	12433	19353
POS_B	ERCC_00112.1	Positive	11791	16974	10496	9246	10726	8168	6505	7250	9066	10717	11390	6194	6763	5996	4640	6364	7359	5894	7840	5655	4329	5524	5425	8143
POS_C	ERCC_00002.1	Positive	4288	4901	3015	2695	3927	3181	1659	2005	3443	3767	3304	1677	2116	1766	1331	1798	2349	1770	2326	1634	1250	1567	1632	2094
POS_D	ERCC_00092.1	Positive	762	907	585	519	759	611	363	433	660	717	618	362	477	389	308	416	513	365	522	347	289	398	342	515
POS_E	ERCC_00035.1	Positive	167	197	110	114	135	86	72	84	143	146	121	68	91	86	57	73	89	54	90	59	52	76	66	82
POS_F	ERCC_00034.1	Positive	69	106	55	37	55	53	33	34	50	54	63	35	51	45	40	39	44	38	64	39	35	40	47	60
